# Supplementary material for: Transcriptomic analysis of the tick midgut and salivary gland responses upon repeated blood-feeding on a vertebrate host
Source: Front Cell Infect Microbiol. 2022 Aug 4;12:919786. doi: 10.3389/fcimb.2022.919786 (PMC9386188; doi:10.3389/fcimb.2022.919786)
Supplement: Supplementary file 1 — Excel file with all the annotation and features of the unique coding regions. This file shows the following information: transcript sequences, CDS sequences, peptide sequences, families, information about the best hits obtained using blast, GO terms and keywords obtained from Uniprot, Interpro domains and GO terms, final set of GO terms obtained after merging GO terms obtained from Uniprot and Blast2GO, SignalP, TMHMM domains, annotation- and secretion-based classes, tissue specificities with the fold change for midguts and salivary glands, information about differential expression (the coding is <tissue>|<exposure number of the first sample>_<time feeding point of the first sample>|<exposure number of the second sample>_<time feeding point of the second sample><UP or DOWN expressed>), fold changes and posterior probabilities of being differentially expressed, and expression for every sample in FPKM. [file DataSheet_1.zip]

Archive with 4 entries (4 files):
- Supplementary_files/Supplementary file 1.ods
- Supplementary_files/Supplementary file 2.ods
- Supplementary_files/Supplementary file 3.ods
- Supplementary_files/Supplementary file 4.ods
