# Supplementary material for: Transcriptomic analysis of the tick midgut and salivary gland responses upon repeated blood-feeding on a vertebrate host
Source: Front Cell Infect Microbiol. 2022 Aug 4;12:919786. doi: 10.3389/fcimb.2022.919786 (PMC9386188; doi:10.3389/fcimb.2022.919786)
Supplement: Supplementary file 1 — Excel file with all the annotation and features of the unique coding regions. This file shows the following information: transcript sequences, CDS sequences, peptide sequences, families, information about the best hits obtained using blast, GO terms and keywords obtained from Uniprot, Interpro domains and GO terms, final set of GO terms obtained after merging GO terms obtained from Uniprot and Blast2GO, SignalP, TMHMM domains, annotation- and secretion-based classes, tissue specificities with the fold change for midguts and salivary glands, information about differential expression (the coding is <tissue>|<exposure number of the first sample>_<time feeding point of the first sample>|<exposure number of the second sample>_<time feeding point of the second sample><UP or DOWN expressed>), fold changes and posterior probabilities of being differentially expressed, and expression for every sample in FPKM. [file DataSheet_1.zip › Supplementary_files/Supplementary file 2.ods]

## Sheet: Hoja1
ID	SG Unfed	SG first 12h	SG first 24h	SG first 48h	SG first 72h	SG first 96h	SG second 12h	SG second 34h	SG second 48h	SG second 72h	SG second 96h	MG Unfed	MG first 12h	MG first 24h	MG first 48h	MG first 72h	MG first 96h	MG second 12h	MG second 34h	MG second 48h	MG second 72h	MG second 96h	SG Unfed second rank	SG first 12h rank	SG first 24h rank	SG first 48h rank	SG first 72h rank	SG first 96h rank	SG second 12h rank	SG second 24h rank	SG second 48h rank	SG second 72h rank	SG second 96h rank	MG Unfed rank	MG first 12h rank	MG first 24h rank	MG first 48h rank	MG first 72h rank	MG first 96h rank	MG second 12h rank	MG second 24h rank	MG second 48h rank	MG second 72h rank	MG second 96h rank	Rank mean	SG rank mean	MG rank mean	SG Unfed rank mean	SG first rank mean
SG_TRINITY_DN20300_c0_g2_i1.p1	0.0681399024																						18																						18.00	18.00		18
SG_TRINITY_DN1407_c0_g1_i7.p2	0.0802593188											0.3185725092											39											2597											1318.00	39.00	2597.00	39
SG_TRINITY_DN32030_c0_g1_i8.p1	0.1153296147											0.1938066086	0.7073299468	0.2309173151	0.2260217397	0.1847753707	0.1174868472		0.6886536828	0.1327324863	0.270597504	0.1311330071	103											1344	5737	4401	5704	3077	2221		6444	3719	5751	2265	3706.00	103.00	4066.30	103
SG_TRINITY_DN6587_c0_g1_i12.p2	0.1288032709																						152																						152.00	152.00		152
MG_TRINITY_DN9478_c0_g2_i2.p3	0.1413470596											0.2819603113	0.3042074475	0.1262788672	0.1522813472	0.0389715982	0.0340376046	0.2261200745	0.2631932665	0.0590933971	0.0415490994	0.1095829784	204											2233	2582	2351	4479	245	212	3396	3038	1196	562	1746	1853.67	204.00	2003.64	204
SG_TRINITY_DN7409_c0_g1_i1.p1	0.0710212115	0.1598445574	0.1152115298	0.0796404203	0.128326012	0.0653365889	0.1518674863	0.0463835349	0.0369519498	0.0565154247	0.0836246621	0.2020442418	0.1201153183	0.0754040809	0.0716119251	0.0772354386	0.0988419422	0.0850779896	0.1192510637	0.0647048767	0.0516061215	0.0701705314	20	440	156	198	333	245	599	17	64	246	137	1421	541	1063	1844	906	1720	872	950	1397	822	886	676.23	223.18	1129.27	20	274.4
MG_TRINITY_DN7164_c0_g1_i1.p2	0.1634870911	0.0605309143	0.085031726	0.0986652222	0.0792492663	0.0573588444	0.1990580081	0.0536417288	0.0351702754	0.0493456016	0.0877265767	0.0897974284	0.1769856124	0.1517557753	0.0415195733	0.0695166748	0.0367249924	0.0795658209	0.0646920507	0.0921015578	0.0236958006	0.1038230319	314	15	60	340	63	150	1148	33	52	157	164	351	1117	2926	723	745	248	780	318	2383	203	1618	632.18	226.91	1037.45	314	125.6
MG_TRINITY_DN4650_c0_g1_i9.p1	0.1528916452											0.0952288701											256											392											324.00	256.00	392.00	256
SG_TRINITY_DN4355_c0_g1_i4.p7	0.1573498657																						285																						285.00	285.00		285
SG_TRINITY_DN6559_c0_g1_i2.p1	0.1317860854	0.1946440437	0.1848874233	0.1023926105	0.0967474535	0.0752821592	0.0728415106	0.0758643083	0.0559827419	0.0371320966	0.1010046287	0.2176004928	0.0321063961	0.0509376925	0.0980119954	0.0434231647	0.0868174755	0.0031241493	0.1121671244	0.1038520353	0.043959782	0.0984312051	168	818	660	390	139	391	66	117	218	49	269	1562	42	522	2844	297	1398	1	850	2816	617	1496	715.00	298.64	1131.36	168	479.6
SG_TRINITY_DN7102_c0_g1_i3.p5	0.1611308601																						304																						304.00	304.00		304
SG_TRINITY_DN7691_c0_g2_i14.p1	0.180303815	0.135237905	0.0919703016	0.048590155	0.097568615	0.0457894579	0.1031314886	0.1158134938	0.0626928245	0.0620293122	0.1672579341	0.0357919472	0.1432747657	0.0328466034	0.0816611039	0.0491699719	0.0707914787	0.1330604664	0.0122104181	0.0441160323	0.0905133204	0.1291037848	410	255	79	43	143	70	212	450	316	336	1114	56	795	206	2261	397	942	1819	13	704	1991	2225	674.41	311.64	1037.18	410	118
MG_TRINITY_DN370_c0_g1_i1.p1	0.0615098235	0.0939246118	0.120146717	0.1270887871	0.0989844901	0.0626467356	0.0962433805	0.1365205185	0.0639630807	0.0304475956	0.1649248541	0.1675789733	0.1450770052	0.0454211155	0.0403865232	0.1161549979	0.1151570362	0.0999152762	0.1791344241	0.0922401536	0.0541411607	0.0728198045	12	77	174	683	149	207	166	678	333	22	1074	1067	823	395	689	1663	2160	1170	1813	2390	898	936	799.05	325.00	1273.09	12	258
SG_TRINITY_DN17487_c0_g1_i3.p1	0.1301402688	0.1183119762	0.0972525911	0.0459204515	0.0885776301	0.0753153757	0.0519186797	0.0504544337	0.0621019287	0.1218571792	0.1335918635	0.0991766989	0.217691095	0.0798132252	0.0969894668	0.0612183101	0.1028831976	0.0955955875	0.1628958704	0.0475068111	0.0602710691	0.0654305669	156	170	96	35	92	393	18	23	306	1792	614	429	1575	1169	2802	601	1818	1085	1572	819	1084	770	791.77	335.91	1247.64	156	157.2
SG_TRINITY_DN22165_c0_g1_i11.p2	0.1687023009											0.1147576367											347											572											459.50	347.00	572.00	347
SG_TRINITY_DN4990_c0_g1_i1.p1	0.0665671441	0.1188983583	0.2285210399	0.0997965377	0.1355981931	0.0851249163	0.1149373663	0.0440715541	0.0519981978	0.0547884041	0.1230142402	0.1297703154	0.1541137211	0.0551055596	0.1770965219	0.0444692664	0.0612445334	0.0980442563	0.1428396995	0.0478093772	0.0283197467	0.1195751573	17	175	1116	361	387	590	306	11	182	226	476	704	917	599	4992	308	716	1135	1288	833	282	1995	800.73	349.73	1251.73	17	525.8
SG_TRINITY_DN2178_c0_g1_i7.p2	0.1713668602											0.0181844212											364											14											189.00	364.00	14.00	364
MG_TRINITY_DN14892_c0_g2_i1.p1	0.1873456524	0.0689380015	0.1469396687	0.1044603603	0.1141643457	0.0517796895	0.2404570657	0.0848735473	0.0384717415	0.0676754516	0.1016234506	0.1956058023	0.1811076486	0.0258006151	0.039124054	0.0449607994	0.0292691546	0.0934920728	0.1674331689	0.0762377349	0.0367680433	0.0441881176	454	29	330	414	232	96	1679	171	71	444	278	1359	1169	125	656	314	154	1031	1636	1780	440	383	602.05	381.64	822.45	454	220.2
MG_TRINITY_DN6880_c0_g1_i4.p1	0.1172559194	0.1433396469	0.1206385425	0.0810809196	0.1246807959	0.1039813878	0.1640612223	0.067043392	0.0689506659	0.0403315195	0.1472221975	0.0823946885	0.1436902735	0.058215823	0.0192577236	0.1115902988	0.0872668697	0.1624148304	0.0367567987	0.044018949	0.0296020742	0.0260701351	112	317	175	206	303	1055	735	78	423	66	797	292	803	671	150	1572	1407	2350	110	700	308	119	579.50	387.91	771.09	112	411.2
SG_TRINITY_DN12807_c0_g1_i1.p2	0.1814398667	0.1569876372	0.0762168984	0.1048210671	0.1644906991	0.0668467456	0.0522440636	0.0620018022	0.07757622	0.0555795222	0.1715118791	0.3537345987	0.1949530993	0.0209542992	0.0495134202	0.0467906601	0.0251149204	0.057665581	0.0754459105	0.0835719666	0.160435986	0.1127159847	420	418	44	416	633	269	20	54	579	233	1186	2941	1321	83	982	355	113	441	439	2079	4018	1814	857.18	388.36	1326.00	420	356
SG_TRINITY_DN246079_c0_g1_i4.p1	0.1469498262	0.1561279765	0.1215216346	0.1886385223	0.0516007583	0.0780300533	0.1200613059	0.069350215	0.0498872768	0.0564172453	0.1322613646	0.3439291651	0.0889617262	0.0460625332	0.1041671041	0.0951425769	0.0915286054	0.1143689942	0.1186771963	0.0547657366	0.0560548535	0.1229633295	229	408	182	1621	13	444	328	87	165	244	599	2843	299	406	3071	1259	1538	1460	941	1062	963	2085	920.32	392.73	1447.91	229	533.6
MG_TRINITY_DN2143_c0_g1_i9.p1	0.2313219189	0.1151881889	0.0844139997	0.0991466079	0.0863334063	0.0643818438	0.0509139475	0.1234449442	0.0887017925	0.0802547239	0.1300627391	0.2536578118	0.0980477175	0.035923867	0.0860511093	0.1075913664	0.0763582035	0.0594925241	0.0661582883	0.0289900734	0.0700493964	0.0426052206	831	156	59	349	83	235	17	524	815	691	571	1928	358	245	2436	1499	1087	464	335	343	1397	351	671.55	393.73	949.36	831	176.4
SG_TRINITY_DN25880_c0_g1_i4.p1	0.0708358083	0.1690713222	0.0776949378	0.0944076677	0.1722868978	0.0776359665	0.1178764406	0.0856584331	0.090678865	0.0852626441	0.0793276986	0.2467332962	0.0467726525	0.045035509	0.0035305818	0.0968707826	0.0560889623	0.1347859812	0.0958798649	0.0464825867	0.1286569107	0.0743600363	19	535	48	301	712	438	316	175	875	817	113	1855	98	391	7	1284	627	1836	656	781	3189	968	729.14	395.36	1062.91	19	406.8
SG_TRINITY_DN5508_c0_g1_i1.p1	0.1733626564	0.1482139967	0.1732717031	0.0604600742	0.0691397911	0.0677970625	0.1295909003	0.1165685946	0.0385130482	0.0773431321	0.1686481108	0.0715816137	0.1124128031	0.0070223592	0.0786176027	0.0379675788	0.0388114529	0.0853870646	0.1188062489	0.034658564	0.0219605361	0.0555328004	371	346	554	84	41	286	389	458	72	618	1133	208	468	11	2116	231	272	875	946	463	177	557	485.27	395.64	574.91	371	262.2
MG_TRINITY_DN7350_c0_g1_i8.p5	0.1782064096											0.1472911468											397											862											629.50	397.00	862.00	397
MG_TRINITY_DN3626_c2_g1_i4.p1	0.2781316654	0.0602160832	0.1355533066	0.0792988894	0.0591774763	0.0843899715	0.1537862628	0.0670956179	0.0508334772	0.0578087414	0.1639587725	0.0529268754	0.0601709266	0.0386987949	0.128414963	0.0823827776	0.0371922329	0.0808266306	0.0441302607	0.0913207966	0.038427516	0.0523999298	1338	14	262	193	24	573	621	80	171	270	1057	125	143	287	3876	1015	253	793	154	2358	484	505	663.45	418.45	908.45	1338	213.2
SG_TRINITY_DN8695_c0_g1_i1.p1	0.2344654533	0.1337855994	0.1480478761	0.1080449685	0.1078063031	0.1274450444	0.0721217301	0.0797708949	0.0616798863	0.06438936	0.1082844798	0.1946929148	0.1806613758	0.1232013241	0.1317084581	0.0354410056	0.165800127	0.0540982894	0.1572232642	0.0959774214	0.0806931589	0.0435138523	862	243	339	457	187	1657	65	137	296	387	345	1350	1160	2268	3962	202	3406	386	1476	2517	1692	370	1080.18	452.27	1708.09	862	576.6
SG_TRINITY_DN50072_c0_g1_i1.p1	0.2402229656	0.1238171438	0.0951159469	0.1130994588	0.1385743928	0.1010704437	0.0870715795	0.0694294196	0.0638356551	0.0899646867	0.115977904	0.1649674435	0.1387667141	0.0840715398	0.0525234883	0.1378519654	0.1018070519	0.0137723067	0.1526811588	0.100811652	0.0175709108	0.1402842799	927	198	89	518	403	978	123	88	330	935	408	1042	731	1267	1106	2123	1790	27	1417	2710	111	2471	899.64	454.27	1345.00	927	437.2
MG_TRINITY_DN3750_c0_g1_i1.p1	0.1129713334	0.1681366186	0.1709461704	0.1375575974	0.1004054071	0.0811874545	0.0302723695	0.0862074088	0.0190830861	0.0498164575	0.2191349975	0.2185257805	0.1987672584	0.2035183831	0.0859983441	0.0494321136	0.0682780862	0.0861101095	0.0334597876	0.1086855271	0.0952706599	0.2531577603	97	528	532	846	156	505	2	179	3	162	2063	1568	1367	3967	2434	406	873	887	98	2975	2175	4556	1199.05	461.18	1936.91	97	513.4
MG_TRINITY_DN8675_c0_g1_i1.p1	0.1556967265	0.1388053071	0.1227084507	0.0991598981	0.1004597885	0.1425868346	0.0997752303	0.140120755	0.0622714822	0.0728188185	0.0506271272	0.2646209981	0.1463166744	0.2109752434	0.1171328102	0.073851258	0.1233532261	0.0307826443	0.1460727019	0.1801778586	0.2050699268	0.116591253	277	285	187	350	157	2047	194	713	310	548	18	2034	833	4094	3545	841	2378	129	1329	4713	4869	1901	1443.27	462.36	2424.18	277	605.2
SG_TRINITY_DN4872_c1_g1_i1.p2	0.3004631126	0.1576207917	0.0807388942	0.0971672887	0.0919208107	0.0726374087	0.1299286003	0.0562267529	0.0569246869	0.0625852369	0.1721722508	0.0782836303	0.113353984	0.0752846086	0.0885328999	0.0842400406	0.0933194634	0.0399640837	0.1262044282	0.11262024	0.0626634763	0.0971754293	1614	427	53	331	110	353	392	38	234	347	1200	259	480	1055	2544	1053	1595	219	1051	3125	1154	1469	868.32	463.55	1273.09	1614	254.8
SG_TRINITY_DN4969_c0_g1_i1.p1	0.151790891	0.1858809474	0.0990451068	0.0851659406	0.0604416989	0.1009814134	0.1209474823	0.1088617946	0.0703191622	0.0631522465	0.1820677043	0.0786026581	0.2116908469	0.0618528985	0.0712946783	0.0462069739	0.0172992154	0.0547307531	0.1108012616	0.0217446188	0.032996638	0.2230768749	250	706	101	230	25	973	335	389	443	363	1372	260	1507	747	1832	337	47	399	837	182	360	4078	716.95	471.55	962.36	250	407
MG_TRINITY_DN7548_c0_g1_i4.p2	0.1532329843	0.0952530019	0.181336514	0.0305538672	0.1085798228	0.0772390973	0.0692404989	0.0785634254	0.0630191219	0.1162314068	0.189158886	0.2331054842	0.1697012445	0.0803361367	0.1454416811	0.0796755974	0.104183196	0.0410940703	0.1697897093	0.0875580608	0.0944460693	0.1121395909	259	81	624	7	191	425	54	128	317	1659	1488	1725	1050	1179	4305	950	1859	231	1676	2227	2133	1802	1107.73	475.73	1739.73	259	265.6
SG_TRINITY_DN10378_c0_g2_i3.p3	0.1665778595	0.0768469525	0.1004163254	0.1478056925	0.1211721699	0.0237170714	0.1821371429	0.0750376003	0.038592548	0.1022032135	0.1708687778	0.3011384292	0.1804562841	0.0627739084	0.0665499667	0.128612879	0.0786138282	0.0131281461	0.1428132337	0.0226106548	0.0956605673	0.0459624028	331	46	107	967	281	7	960	113	73	1239	1175	2436	1156	769	1643	1936	1147	21	1287	205	2183	401	840.14	481.73	1198.55	331	281.6
MG_TRINITY_DN1835_c0_g1_i3.p1	0.217624093	0.1801769322	0.1208012049	0.0719030857	0.1253384056	0.1006066864	0.2347427078	0.0675219447	0.0320913269	0.0633757369	0.1034019588	0.1057859365	0.0508776492	0.0468056551	0.0240332952	0.0260842869	0.1157484049	0.1083639738	0.1594341542	0.0520147265	0.0976745869	0.0156519268	705	648	178	144	306	963	1582	81	32	368	294	490	112	425	242	111	2182	1347	1518	965	2237	52	681.00	481.91	880.09	705	447.8
SG_TRINITY_DN7326_c0_g1_i2.p2	0.088857657	0.1056248706	0.222527587	0.0990311964	0.1489977862	0.051344967	0.0956607666	0.080473104	0.0772460637	0.0579287385	0.2177207509	0.224134161	0.1818477425	0.0413263288	0.0424187976	0.0509346143	0.0366419454	0.0908161637	0.0603262416	0.0859440296	0.0134663374	0.0444636127	54	120	1046	347	491	93	161	141	570	272	2028	1632	1176	321	751	433	247	977	283	2175	69	387	626.09	483.91	768.27	54	419.4
MG_TRINITY_DN6335_c0_g1_i1.p3	0.1497136318	0.1280949905	0.1692955517	0.031099543	0.0910962271	0.0716338979	0.1189524997	0.1332979649	0.0787183885	0.1198461626	0.1430782748	0.0158078387	0.0797720496	0.0537236707	0.1048603277	0.1018492899	0.144826365	0.1652299928	0.1358331924	0.1070793976	0.0549156057	0.0927994021	240	216	519	8	105	341	320	641	599	1741	740	10	243	580	3099	1380	2912	2398	1184	2931	929	1377	1023.32	497.27	1549.36	240	237.8
MG_TRINITY_DN9717_c0_g1_i15.p1	0.0492414	0.1294885814	0.1194019759	0.0687982644	0.1825350959	0.0642384981	0.1339757908	0.0944835076	0.0885084979	0.1167283889	0.1447993409	0.1409370613	0.0740301323	0.0471895475	0.1038530569	0.2123217023	0.0608807487	0.2126165574	0.1040241941	0.0415004197	0.1166077666	0.0755935718	6	222	171	126	811	233	423	255	811	1669	764	804	208	440	3057	3585	707	3200	743	625	2853	995	1032.18	499.18	1565.18	6	312.6
MG_TRINITY_DN7707_c0_g1_i7.p1	0.3033927154	0.0977566501	0.1305691946	0.0781244391	0.0695918107	0.1058167835	0.171655445	0.1484719469	0.0559525814	0.0495659377	0.0955599309	0.1376229548	0.1871220196	0.0685231714	0.0777067832	0.0370086351	0.0654238508	0.1193873983	0.1612189528	0.0898340039	0.1179860741	0.0927632002	1652	88	231	184	44	1093	821	796	217	159	222	774	1225	898	2084	218	808	1548	1541	2308	2888	1376	962.50	500.64	1424.36	1652	328
MG_TRINITY_DN5830_c0_g1_i1.p1	0.1045004105	0.1655196023	0.1259053865	0.0900365584	0.1131841625	0.0657458141	0.1526969861	0.1290095821	0.1119426787	0.1033606137	0.0997233581	0.2569526616	0.1710451882	0.0757667332	0.0791720099	0.2677995731	0.0746289266	0.218364852	0.0711787525	0.0857540761	0.0476886768	0.148065624	79	495	205	268	224	252	607	600	1420	1273	259	1960	1060	1066	2147	4453	1040	3282	395	2165	720	2654	1210.18	516.55	1903.82	79	288.8
SG_TRINITY_DN1692_c0_g1_i3.p1	0.0938391903	0.1423483123	0.2101384103	0.0570832475	0.1160018283	0.1120585584	0.2072247429	0.0913246034	0.0509123245	0.0824462106	0.1202169382	0.1476642664	0.0813462314	0.1622735133	0.059447511	0.1157708123	0.0533425463	0.1394178799	0.1178541468	0.0201782174	0.0626812619	0.0721054044	60	309	925	70	245	1245	1246	232	173	743	448	868	254	3147	1362	1656	569	1919	923	159	1156	919	846.73	517.82	1175.64	60	558.8
SG_TRINITY_DN782_c5_g1_i4.p1	0.0881225469	0.1866730765	0.1556666075	0.0759418441	0.1503272558	0.0337972623	0.1009333016	0.0716393783	0.1569381985	0.0639700911	0.1441332423	0.175159036	0.3844088032	0.135970287	0.0625987577	0.1628455426	0.0783061681	0.1860591798	0.0445093227	0.0716528152	0.0954261686	0.1188473471	52	711	392	167	506	19	203	95	2606	376	753	1166	3434	2536	1481	2646	1136	2770	159	1614	2177	1968	1225.77	534.55	1917.00	52	359
SG_TRINITY_DN3517_c0_g1_i9.p2	0.2060501854	0.1612516633	0.1391755251	0.1480667448	0.1005433134	0.0640196279	0.1411708818	0.1195933735	0.0860425027	0.0665236971	0.1647817272	0.2292422476	0.1251841977	0.0351915429	0.0737523515	0.0327828162	0.0434089674	0.0714265615	0.1648306155	0.0271664663	0.077929471	0.0487713234	599	452	287	968	160	231	473	486	753	426	1069	1684	601	232	1928	177	368	655	1606	295	1621	453	705.64	536.73	874.55	599	419.6
SG_TRINITY_DN8088_c0_g1_i1.p2	0.1532104066	0.0629510348	0.2269886403	0.1523346723	0.1196718466	0.0456057818	0.0710128674	0.0803068411	0.0415968303	0.0892119143	0.214084075	0.1359859274	0.0866673099	0.1262938547	0.1064596499	0.0303903394	0.0695007454	0.1495056306	0.0933538318	0.0555076903	0.0900671502	0.1314640845	258	18	1100	1042	264	69	60	140	90	915	1960	753	288	2354	3169	150	906	2092	624	1088	1977	2274	981.41	537.82	1425.00	258	498.6
MG_TRINITY_DN12533_c0_g1_i2.p1	0.0755382208	0.1755216318	0.1979405805	0.1567717878	0.1452296406	0.0604544272	0.1488368397	0.09368046	0.0937471239	0.0574260896	0.1453350353	0.3100889599	0.2246359209	0.0038979342	0.0699454609	0.1040339607	0.0545887874	0.1323810689	0.0481250992	0.0424833988	0.0738581008	0.1542528118	26	604	802	1110	454	179	563	247	932	263	771	2517	1657	3	1774	1424	598	1809	182	655	1487	2787	947.45	541.00	1353.91	26	629.8
SG_TRINITY_DN14419_c0_g1_i8.p1	0.1991344081											0.1635563713											546											1030											788.00	546.00	1030.00	546
SG_TRINITY_DN6194_c0_g1_i3.p2	0.1915515148	0.1884368833	0.1888530106	0.1193630365	0.2316088985	0.0723468091	0.08411225	0.1180787788	0.052526675	0.0455981923	0.1575446651	0.1397352541	0.2432445529	0.1284349657	0.0546644102	0.1510630146	0.184151802	0.1762129933	0.1006346645	0.1116119738	0.1295149389	0.154134883	489	740	697	594	1335	348	108	476	188	116	960	790	1855	2393	1190	2398	3804	2603	712	3086	3215	2785	1403.73	550.09	2257.36	489	742.8
SG_TRINITY_DN2704_c0_g1_i3.p2	0.2340132314	0.179920021	0.0583731579	0.1514038777	0.1451057561	0.0741911708	0.1645321159	0.1063392416	0.0892128441	0.0564954278	0.1281347299	0.1647981813	0.1222018837	0.0082198723	0.0691160205	0.0353764711	0.1254562593	0.0317717017	0.2155849881	0.1048553645	0.0618672457	0.050381289	858	641	16	1026	451	373	742	363	827	245	538	1041	562	16	1737	199	2430	141	2337	2850	1127	474	863.36	552.73	1174.00	858	501.4
SG_TRINITY_DN3692_c0_g1_i5.p1	0.1377021991	0.1194630801	0.1101987242	0.1017219925	0.062329863	0.2194469439	0.1848782963	0.0575212151	0.0550819708	0.0414330849	0.0990241828	0.1198255535	0.1291177539	0.0695883246	0.0388161512	0.0639605739	0.0490417207	0.0458308596	0.0767118735	0.0392032463	0.0487115635	0.1019804065	190	177	133	382	31	3631	997	42	211	75	250	618	642	922	644	651	474	287	451	573	749	1570	622.73	556.27	689.18	190	870.8
SG_TRINITY_DN4423_c3_g1_i1.p1	0.2162992624	0.1183814791	0.1408462055	0.1581845405	0.1632941123	0.1194537729	0.165295362	0.1033443048	0.0238811208	0.0661620342	0.1126911398	0.1205617522	0.139300976	0.171597928	0.0405633448	0.0783622677	0.0926029905	0.0775591338	0.1731449409	0.0154044719	0.0290192762	0.0736898633	693	171	297	1129	615	1446	753	332	9	417	377	621	743	3355	695	931	1568	746	1726	93	298	954	816.77	567.18	1066.36	693	731.6
MG_TRINITY_DN4815_c0_g2_i5.p1	0.1564307116	0.2207979387	0.1261064757	0.1288702264	0.0810426719	0.0766160281	0.1815403879	0.0507762761	0.0740223707	0.0613259572	0.2015534935	0.0987420855	0.0539664548	0.0627944041	0.082941637	0.1188011987	0.1205728825	0.1012268194	0.2511160659	0.0709027453	0.0912088143	0.0514776775	280	1172	209	713	66	413	944	24	514	325	1722	419	121	771	2303	1714	2296	1208	2864	1600	2013	487	1008.09	580.18	1436.00	280	514.6
SG_TRINITY_DN18478_c0_g1_i1.p1	0.2490295097	0.216300154	0.1233522454	0.1342715788	0.1274446798	0.0714208147	0.1089247564	0.1035823142	0.0408133411	0.1072914693	0.1313984962	0.230739076	0.0913375333	0.0355629525	0.0507670661	0.040140185	0.13885743	0.0633806919	0.0912913813	0.0387816095	0.0148979197	0.1072700217	1024	1112	193	789	329	338	259	337	87	1397	591	1704	314	239	1033	257	2793	535	605	564	79	1695	739.73	586.91	892.55	1024	552.2
MG_TRINITY_DN6282_c0_g1_i3.p1	0.1702394748	0.2763204101	0.2013595202	0.0777830732	0.140529915	0.0476088527	0.1834918976	0.1457480153	0.0725750122	0.046036115	0.1059432333	0.0445242107	0.1322375754	0.0589276386	0.0121357603	0.1654136306	0.0520421896	0.121116353	0.1183852206	0.0260743445	0.0640376856	0.0353373795	355	1931	841	182	415	76	977	771	481	120	315	91	659	690	57	2708	543	1579	935	272	1194	242	701.55	587.64	815.45	355	689
SG_TRINITY_DN5040_c0_g1_i5.p1	0.1710129788	0.2792268866	0.1621928442	0.0964325233	0.052753268	0.1018829448	0.1070310368	0.0514189312	0.0521695769	0.1230015239	0.0906967327	0.383168475	0.0836622827	0.095800058	0.0073647099	0.205659896	0.0882920447	0.0253901208	0.109188062	0.0972248368	0.0676290495	0.043175926	362	1977	454	317	15	1001	243	26	185	1829	181	3220	263	1588	23	3471	1439	89	817	2568	1315	363	988.45	599.09	1377.82	362	752.8
SG_TRINITY_DN5642_c0_g1_i2.p1	0.1588821697	0.1830821564	0.1712874295	0.1095990744	0.0681464582	0.085742841	0.1465692799	0.1463183997	0.089709667	0.088913281	0.1579530047	0.0877265281	0.0854122572	0.1018341423	0.1049895723	0.032154194	0.1114916744	0.0356338566	0.0653571971	0.0303701096	0.0748458742	0.0222354655	295	675	537	470	38	606	533	777	843	907	968	336	275	1717	3106	166	2062	179	323	373	1515	94	763.41	604.45	922.36	295	465.2
MG_TRINITY_DN4408_c0_g1_i7.p1	0.2067815551																						605																						605.00	605.00		605
SG_TRINITY_DN12825_c0_g1_i1.p1	0.0583732344	0.1496604354	0.2182432845	0.1297684662	0.1693436875	0.0757221348	0.0556273364	0.1856278799	0.0851048175	0.0987668015	0.1189245269	0.1038370255	0.2661760704	0.0331413695	0.0422091069	0.1229980764	0.1018532453	0.0746890341	0.1914013788	0.0509346981	0.0385003293	0.0562312239	10	355	995	726	682	396	26	1297	733	1157	434	465	2119	208	747	1803	1794	703	1992	930	489	575	847.09	619.18	1075.00	10	630.8
MG_TRINITY_DN394_c0_g2_i4.p1	0.1749668585	0.1052767825	0.185375122	0.0858201194	0.2279931089	0.0921983606	0.1502758172	0.0734973431	0.087383277	0.1215232409	0.0885505546	0.0769538467	0.1265107043	0.0728705058	0.0204264725	0.0783160173	0.0556043929	0.1140920362	0.1127825669	0.0246775844	0.0677814433	0.0860489393	375	117	664	237	1293	746	581	108	785	1785	173	250	615	999	177	929	618	1452	860	248	1325	1214	706.86	624.00	789.73	375	611.4
SG_TRINITY_DN11314_c0_g1_i1.p1	0.1347462863	0.1905492956	0.1539981594	0.1210146399	0.0486771533	0.1499777781	0.1218414691	0.1536357182	0.0438319462	0.0882116904	0.1254867817	0.1751920821	0.1142863958	0.0748941069	0.0913957944	0.0567936216	0.1367682827	0.086517857	0.1341776556	0.0809947618	0.1003931584	0.0831630374	182	766	380	611	10	2251	343	859	111	887	506	1167	490	1050	2639	530	2740	894	1160	1955	2333	1156	1046.36	627.82	1464.91	182	803.6
MG_TRINITY_DN3390_c0_g1_i6.p1	0.2088691992											0.4516099524											628											3800											2214.00	628.00	3800.00	628
SG_TRINITY_DN11237_c0_g2_i4.p2	0.1833545916	0.1355147293	0.2164734034	0.0649444457	0.106524013	0.146622648	0.1663554446	0.1836770306	0.0841282268	0.0406108384	0.0686781297	0.1104677219	0.0861614108	0.0823925119	0.0944644835	0.038581036	0.0669703078	0.0307074574	0.0673575311	0.1014712616	0.0229707878	0.0396375578	429	258	972	100	181	2155	765	1265	706	71	65	539	282	1221	2730	241	840	128	350	2743	188	310	751.77	633.36	870.18	429	733.2
SG_TRINITY_DN13102_c0_g1_i2.p7	0.1281899298	0.1604979994	0.1128822957	0.1691842929	0.1500840841	0.1079050122	0.2770712391	0.1185211946	0.0774387068	0.0390879631	0.0582704761	0.0805873844	0.2046155908	0.0246005726	0.0508474275	0.1440018126	0.0849215261	0.0950902797	0.1382217567	0.096657111	0.0855168481	0.1113472081	147	446	149	1314	502	1146	2130	480	575	59	32	277	1430	115	1038	2254	1343	1071	1221	2542	1820	1783	994.27	634.55	1354.00	147	711.4
MG_TRINITY_DN5604_c0_g1_i4.p1	0.2246461342	0.1629346309	0.0519563679	0.1138827495	0.0774519625	0.0551297687	0.2281788285	0.0675602533	0.1213359524	0.0645173381	0.1831211703	0.1150927	0.1224145966	0.0773704707	0.0330877831	0.188388344	0.1319750624	0.0744863488	0.1864083879	0.0922840737	0.1392087608	0.0082437593	771	465	11	529	56	125	1497	82	1669	390	1399	575	567	1101	474	3146	2609	701	1914	2392	3467	16	1088.91	635.82	1542.00	771	237.2
SG_TRINITY_DN15210_c0_g1_i2.p1	0.2384462534	0.2385888414	0.1599686604	0.1667408359	0.1593326969	0.0839575634	0.150454113	0.1648519037	0.0293240346	0.0513379399	0.0659076255	0.0876098227	0.087004951	0.0710818557	0.0466742306	0.1232924383	0.1297562118	0.0961828808	0.0394277253	0.0696796073	0.0821395757	0.1470881371	903	1408	432	1271	579	564	585	1024	22	182	59	335	292	956	885	1812	2552	1095	128	1564	1733	2635	955.27	639.00	1271.55	903	850.8
SG_TRINITY_DN5743_c0_g2_i4.p1	0.2752509082	0.1941405892	0.0309586324	0.1078703535	0.1057742875	0.0939773048	0.1729918166	0.0691763538	0.0935639513	0.0986583473	0.1283078633	0.2416753234	0.0818247442	0.1025702479	0.0642829304	0.1910243353	0.0526265227	0.1498229831	0.0658418048	0.0833110083	0.078099502	0.0200888724	1310	812	3	455	176	790	837	86	929	1154	542	1806	255	1742	1554	3204	554	2100	328	2065	1628	82	1018.73	644.91	1392.55	1310	447.2
MG_TRINITY_DN3154_c0_g1_i2.p1	0.2897598654	0.2207591787	0.1146947663	0.0860476486	0.1370173007	0.08138063	0.1364896979	0.0868153519	0.1191208613	0.0504121173	0.1436538186	0.3108780769	0.0524176361	0.0610526254	0.0570334844	0.0773310235	0.0685582261	0.1553428624	0.1146686757	0.0943440962	0.0547661536	0.0081434617	1488	1171	154	240	394	510	440	185	1612	170	747	2525	117	726	1277	911	878	2208	883	2475	924	15	911.36	646.45	1176.27	1488	493.8
SG_TRINITY_DN12341_c0_g1_i13.p1	0.0925536446	0.2033020734	0.2333989432	0.1371579792	0.1721917451	0.1106402854	0.0680241249	0.2176616815	0.0586025825	0.0433207506	0.0477487918	0.1328473771	0.1285838295	0.1728268139	0.1418908237	0.0278611981	0.1050353109	0.0902758066	0.1323152303	0.0817498876	0.0886968811	0.1089576883	58	927	1182	840	710	1204	51	1781	255	92	15	730	638	3379	4224	128	1878	967	1128	1990	1944	1735	1175.27	646.82	1703.73	58	972.6
SG_TRINITY_DN13871_c0_g1_i9.p1	0.0473966244	0.2066450176	0.1256175795	0.0625927778	0.0564309954	0.1196871471	0.2272141864	0.116798219	0.1213318106	0.0701968151	0.1014437628	0.1297407547	0.1731727145	0.1502531136	0.1571911931	0.0519893171	0.2585243482	0.0397214384	0.2059836933	0.1110328709	0.095077801	0.0477579319	5	974	203	91	19	1453	1481	461	1667	509	272	702	1078	2886	4585	452	4968	215	2203	3064	2170	431	1358.59	648.64	2068.55	5	548
MG_TRINITY_DN8103_c0_g1_i4.p1	0.1881391029	0.15618743	0.1404957658	0.1080634616	0.1185564179	0.1853634257	0.0665604452	0.1041777281	0.082586479	0.0654518334	0.145519438	0.0804961779	0.1237529267	0.049809357	0.0197458689	0.0825592894	0.1055741031	0.0892760762	0.2033588642	0.0574965297	0.0241841172	0.0509212751	465	409	295	458	253	3022	47	339	674	403	774	275	583	504	161	1018	1894	940	2177	1145	211	479	751.18	649.00	853.36	465	887.4
MG_TRINITY_DN18483_c0_g1_i1.p1	0.2670710728	0.1189670625	0.1263874384	0.1121887185	0.1138354152	0.1145370869	0.2399346204	0.1027226846	0.0737616207	0.0622873376	0.1403888559	0.3510482944	0.2134892004	0.0524970379	0.067296684	0.2508497442	0.070993043	0.1707636723	0.0429389215	0.033660458	0.1008430403	0.0674381615	1215	176	212	507	229	1313	1671	328	510	340	710	2923	1523	558	1675	4222	950	2501	148	440	2350	821	1151.00	655.55	1646.45	1215	487.4
SG_TRINITY_DN13594_c0_g3_i2.p1	0.2008780192	0.2489370384	0.2057156413	0.1611338662	0.1456663089	0.071326451	0.1620625892	0.0052478011	0.0909492679	0.0710086573	0.0906735205	0.0278615805	0.1481383914	0.0830572869	0.0662073005	0.12230218	0.1612946868	0.1090573266	0.2199352832	0.1046888066	0.0754255126	0.1351142756	560	1537	873	1173	456	335	709	1	883	520	180	33	850	1243	1626	1785	3292	1355	2392	2842	1537	2343	1205.68	657.00	1754.36	560	874.8
MG_TRINITY_DN2229_c0_g1_i3.p2	0.2543212584	0.1804044434	0.1320184333	0.0997130492	0.1301822761	0.0974875917	0.1984922765	0.1285271282	0.1014074849	0.0704806125	0.112368766	0.2375843286	0.2053497276	0.0635404455	0.0690258402	0.078524702	0.0158885366	0.00531479	0.1720053914	0.1213913171	0.0466963064	0.0819543365	1087	651	246	360	348	888	1141	594	1140	514	376	1763	1439	787	1735	935	38	4	1704	3399	691	1125	952.95	667.73	1238.18	1087	498.6
SG_TRINITY_DN1446_c1_g1_i5.p1	0.204699596	0.1658962256	0.1857022224	0.1326177879	0.1192334504	0.0686052711	0.0728997588	0.1745906292	0.1074227463	0.0799375654	0.1659172641	0.094319086	0.3356187904	0.1374148629	0.0592754475	0.0495203387	0.1151307647	0.1177254587	0.1750563972	0.1038263137	0.1723025887	0.0675708416	584	501	669	767	261	301	67	1144	1304	680	1090	383	2930	2567	1357	409	2159	1516	1754	2815	4273	830	1289.14	669.82	1908.45	584	499.8
SG_TRINITY_DN868_c0_g1_i13.p1	0.1503528673	0.1956534347	0.3121678424	0.0942869945	0.1924237985	0.0478516395	0.1038816543	0.1788609188	0.0338232484	0.1074880541	0.0667492287	0.1311470677	0.4426050321	0.0113428314	0.0931853449	0.0502088477	0.0698033164	0.1672414581	0.1416474851	0.0591265069	0.0169063882	0.1223462931	242	835	2124	299	907	78	218	1189	41	1404	61	712	3950	30	2691	420	910	2438	1267	1198	100	2071	1053.86	672.55	1435.18	242	848.6
SG_TRINITY_DN9426_c0_g1_i1.p1	0.111255852	0.0844334842	0.1471659992	0.1261005856	0.1663384583	0.1694960524	0.1846995269	0.0728849284	0.0732384804	0.1042928979	0.0626325438	0.1901507877	0.2136488069	0.1322488606	0.1060058116	0.0442877334	0.1280683455	0.2396753244	0.0853878558	0.1271667129	0.0621181979	0.0270760037	89	59	332	668	648	2689	991	103	498	1304	47	1307	1525	2465	3152	305	2509	3593	540	3569	1139	131	1257.41	675.27	1839.55	89	879.2
SG_TRINITY_DN4455_c0_g1_i2.p2	0.1374348627	0.2116716544	0.2495716438	0.137535791	0.0957417899	0.1374450424	0.0657863404	0.0731081758	0.0678950149	0.0572331923	0.1690344101	0.0727577787	0.3525103957	0.1135989362	0.0645821323	0.1045521413	0.0809897243	0.0100979062	0.1328206649	0.0664893233	0.0535551043	0.0261767087	188	1043	1375	845	133	1931	45	105	401	258	1144	219	3107	2028	1564	1441	1219	14	1138	1451	881	120	938.64	678.91	1198.36	188	1065.4
MG_TRINITY_DN2474_c0_g2_i8.p1	0.1043192119	0.0697875923	0.1824484341	0.1055970875	0.0901393954	0.1559119304	0.2025889746	0.0817655386	0.1085429594	0.0783208874	0.1296431277	0.0578992027	0.2769108824	0.0618780808	0.0780806328	0.091132307	0.1346738872	0.0925787866	0.0685505596	0.0973136782	0.0855693874	0.0503370124	78	31	639	424	98	2384	1191	148	1328	639	561	147	2265	748	2095	1187	2676	1008	364	2574	1821	473	1039.95	683.73	1396.18	78	715.2
MG_TRINITY_DN13132_c0_g1_i7.p1	0.1877834981	0.1074104775	0.1021157027	0.0790144936	0.0756118203	0.0781203729	0.1886979611	0.17631558	0.0679785171	0.1487219001	0.1605668454	0.0758856703	0.1941898998	0.0909824013	0.0556218446	0.1311008051	0.1064698406	0.0791237079	0.1065534627	0.078978087	0.1037104197	0.1735105927	459	130	110	190	52	445	1038	1167	403	2575	1013	243	1316	1472	1218	1980	1925	766	779	1894	2434	3174	1126.50	689.27	1563.73	459	185.4
SG_TRINITY_DN12049_c0_g4_i1.p1	0.1129870576	0.1908869789	0.1746224698	0.1603278864	0.154701242	0.1128231141	0.134624008	0.0658115684	0.0865295141	0.0760272453	0.1807198815	0.2196781499	0.0897183366	0.1040091783	0.0443780552	0.131460737	0.0916034185	0.1776381224	0.0517878548	0.1254072934	0.159935631	0.0865989567	98	777	562	1163	541	1274	430	72	765	600	1337	1576	301	1779	806	1986	1540	2622	208	3521	4005	1226	1235.86	692.64	1779.09	98	863.4
SG_TRINITY_DN21141_c0_g1_i3.p1	0.0955741791		0.2112692246	0.1603260791			0.2020270646	0.0786774754				0.1241700174		0.3328767377	0.1040169699	0.1053633158	0.1364270702	0.2879396279	0.1929098064	0.1254979919	0.0311184769		65		935	1162			1180	130				647		5630	3066	1457	2727	4223	2011	3523	329		1934.64	694.40	2623.67	65	1048.5
MG_TRINITY_DN7268_c0_g1_i1.p3	0.0944356645	0.2217197799	0.1708689014	0.0859915993	0.0468568661	0.0915452446	0.1891093657	0.2105165288	0.0303114905	0.1003531811	0.157928425	0.0448275167	0.2009230699	0.0948925007	0.0930944888	0.0589208314	0.128506092	0.0938590065	0.0843600348	0.0332984441	0.0983476151	0.0926837256	63	1185	531	239	7	729	1046	1670	25	1185	966	93	1394	1564	2686	560	2523	1042	525	433	2256	1374	1004.36	695.09	1313.64	63	538.2
MG_TRINITY_DN3682_c0_g1_i11.p1	0.2167933996											0.1824550448											699											1236											967.50	699.00	1236.00	699
SG_TRINITY_DN145_c0_g1_i7.p1	0.1022706106	0.1906032895	0.1667800967	0.2007196717	0.2522013922	0.0564864771	0.1039458781	0.1565250523	0.0756203657	0.0684170646	0.1412669718	0.3186202025	0.1931188978	0.1483443197	0.0432994501	0.1222378788	0.0048509478	0.1716309391	0.1932382574	0.0523988139	0.0298636113	0.1138503978	70	769	497	1829	1562	137	220	895	539	463	720	2599	1297	2843	775	1780	3	2519	2017	977	314	1841	1121.18	700.09	1542.27	70	958.8
SG_TRINITY_DN2685_c0_g1_i6.p1	0.163647691	0.2521929674	0.3258011703	0.1427550211	0.1475248644	0.1226973381	0.0886541191	0.0491761094	0.0624356839	0.0434752059	0.064129435	0.1223283675	0.0411641808	0.1468145676	0.0899252177	0.146296272	0.1103198481	0.2915803436	0.2171529089	0.1256173794	0.139596327	0.1576412658	317	1590	2282	908	474	1526	131	22	312	95	52	630	72	2805	2591	2304	2030	4270	2357	3526	3485	2857	1574.36	700.82	2447.91	317	1356
SG_TRINITY_DN1063_c0_g1_i2.p1	0.3541732886	0.1815153149	0.1361250139	0.079094289	0.0956175574	0.1138506789	0.1238049479	0.1914855079	0.048501273	0.0818959622	0.1112819867	0.1464269882	0.2473838808	0.1277454845	0.0854977343	0.1556631419	0.0486097614	0.082711242	0.1948082613	0.0619998896	0.0986123664	0.0700268415	2286	658	268	192	132	1294	351	1385	151	731	366	851	1903	2380	2410	2514	462	824	2042	1303	2264	877	1165.64	710.36	1620.91	2286	508.8
SG_TRINITY_DN7886_c0_g1_i7.p2	0.3460147322	0.1254679141	0.0718149576	0.0988056221	0.1353575058	0.0885153532	0.1710547469	0.1474150436	0.0746026995	0.1098328734	0.1169032961	0.3426012044	0.1592767034	0.0840437551	0.0396457107	0.0837207392	0.0607802333	0.1798122871	0.0366419494	0.0971125145	0.053352026	0.0578203464	2191	207	33	341	385	665	814	788	523	1480	413	2829	962	1266	673	1047	705	2663	108	2562	879	613	1006.68	712.73	1300.64	2191	326.2
MG_TRINITY_DN1622_c0_g1_i1.p1	0.1955182728	0.2438453045	0.1288071818	0.164005091	0.1675559779	0.1623690528	0.1046374168	0.0579138062	0.0684705915	0.0687772801	0.0773188195	0.2892864587	0.1218849988	0.1165271121	0.054163235	0.1779464385	0.0905924082	0.1927891292	0.0852817331	0.1060251735	0.0490022014	0.0895348501	520	1464	224	1222	655	2535	225	44	410	472	106	2315	558	2116	1175	2964	1509	2886	537	2896	757	1297	1222.14	716.09	1728.18	520	1220
MG_TRINITY_DN8636_c0_g1_i4.p1	0.1805788068	0.0866996398	0.1632840389	0.1563705924	0.21790089	0.0815386698	0.2657762058	0.0790574812	0.090748417	0.095195513	0.0746993685	0.0681705992	0.1426406135	0.0338343974	0.0375911998	0.0330577008	0.0638580829	0.2583551216	0.0998886176	0.0548750529	0.057027601	0.0519058853	413	61	461	1102	1171	515	2008	134	878	1060	87	195	784	216	608	179	773	3828	703	1065	1000	493	806.09	717.27	894.91	413	662
SG_TRINITY_DN18453_c0_g1_i4.p1	0.1219273871	0.2296956682	0.3114869033	0.1688080839	0.1739549903	0.0800554229	0.1062967459	0.1523718368	0.0269583945	0.0757301829	0.0920246199	0.2400334201	0.2562383329	0.066403718	0.0537222655	0.1788391985	0.1189927885	0.1698024635	0.1220016507	0.0236201656	0.0542178525	0.0647785728	128	1289	2112	1307	726	480	237	840	13	593	194	1783	2002	861	1153	2981	2258	2488	999	222	902	751	1105.41	719.91	1490.91	128	1182.8
SG_TRINITY_DN15112_c0_g1_i4.p2	0.2875138453	0.1379410526	0.2076262414	0.0943440909	0.1157076007	0.0671927155	0.1391223233	0.1258718318	0.129935966	0.0874592012	0.1391231499	0.3682948665	0.3070664104	0.0968094969	0.0619284781	0.0732211286	0.041517685	0.09288498	0.2576894835	0.0334547427	0.0955824944	0.0904866653	1458	274	900	300	244	277	459	564	1900	873	693	3069	2618	1611	1454	824	322	1016	2958	436	2181	1309	1170.00	722.00	1618.00	1458	399
MG_TRINITY_DN6137_c0_g1_i1.p1	0.0458034104	0.0740398312	0.3275837332	0.2046344921	0.1804548384	0.0595303538	0.1286421264	0.1926905092	0.0728524912	0.0592296842	0.0931835357	0.280660457	0.2726399711	0.09777485	0.0392933898	0.1134100313	0.0720464732	0.1372263443	0.0966527058	0.0053673554	0.0993774543	0.1324822229	4	37	2301	1899	789	170	380	1396	487	289	203	2215	2205	1629	662	1610	976	1877	664	8	2295	2300	1108.91	723.18	1494.64	4	1039.2
SG_TRINITY_DN18843_c0_g1_i1.p1	0.224378885	0.1298188491	0.2368635713	0.160652563	0.0737165803	0.1401804906	0.0472252063	0.2068003705	0.0225881576	0.0510153171	0.1487339656	0.1746129882	0.0764073225	0.0505729452	0.0553308661	0.1032031488	0.0591593398	0.1602977514	0.0572778741	0.0553561745	0.1400117267	0.089370515	768	224	1220	1167	48	1981	11	1608	6	174	823	1155	218	514	1210	1403	675	2304	253	1081	3498	1292	983.32	730.00	1236.64	768	928
SG_TRINITY_DN13105_c0_g1_i1.p3	0.1263517346	0.2440873461	0.1952093065	0.1119166789	0.1941464331	0.0634131949	0.228588861	0.1125065825	0.0612468476	0.1124381316	0.1015386102	0.1769821783	0.1954578316	0.0772915668	0.0647658105	0.0220515622	0.0736858473	0.1883702343	0.2634586811	0.1251155783	0.0199337316	0.1409472416	137	1471	767	502	921	223	1501	418	287	1556	277	1187	1326	1099	1566	72	1025	2806	3043	3510	141	2480	1196.14	732.73	1659.55	137	776.8
MG_TRINITY_DN3232_c0_g1_i4.p1	0.2211941272											0.1827258545											736											1238											987.00	736.00	1238.00	736
SG_TRINITY_DN18183_c0_g1_i1.p1	0.1942340873	0.2143599106	0.1638888283	0.2443961138	0.1743906212	0.0882349638	0.2069511024	0.0301117889	0.0848214952	0.0486285887	0.0708238227	0.1290972002	0.096801869	0.0984197762	0.1196233261	0.1543008079	0.1502132536	0.0922508352	0.2544360671	0.0855894493	0.0800164903	0.1381551286	507	1084	469	2487	730	661	1243	4	721	148	75	693	350	1648	3623	2481	3029	1000	2913	2157	1681	2415	1369.05	739.00	1999.09	507	1086.2
SG_TRINITY_DN37850_c0_g1_i2.p4	0.1656046835	0.1854403616	0.148539857	0.0882716077	0.128887976	0.102202506	0.2914342785	0.1663516196	0.0467541113	0.0605976658	0.183770019	0.1454094711	0.1866776471	0.1323901704	0.038719561	0.1187916819	0.2011553342	0.0929630345	0.0593611389	0.1185911889	0.1001467607	0.0411140534	326	702	342	258	338	1005	2331	1037	138	315	1411	841	1218	2468	640	1713	4139	1020	274	3312	2322	333	1203.77	745.73	1661.82	326	529
SG_TRINITY_DN6229_c1_g2_i10.p1	0.3233052649	0.2035140425	0.0867239253	0.1569468732	0.0793894308	0.072279147	0.2206411153	0.2141428506	0.0380006136	0.0710321068	0.0716972206	0.1746588715	0.0421074619	0.0234241186	0.0717599845	0.0842872157	0.039282854	0.0681519831	0.156584559	0.1187634546	0.0222511309	0.013301884	1897	930	65	1114	65	347	1403	1729	69	521	77	1156	76	102	1852	1056	284	609	1469	3319	181	36	834.41	747.00	921.82	1897	504.2
MG_TRINITY_DN3257_c0_g1_i2.p1	0.2228220752	0.3134794322	0.0894359861	0.1498942846	0.0824536616	0.0648091157	0.2085822439	0.0670127733	0.076201295	0.0748227341	0.1707310287	0.4731178282	0.1518336938	0.0448802122	0.0746470015	0.1853485019	0.0461705384	0.1678934416	0.1470321806	0.033074382	0.0722655661	0.1498824773	753	2456	75	999	69	240	1254	77	551	579	1170	3978	894	385	1961	3089	416	2451	1342	426	1449	2687	1240.95	747.55	1734.36	753	767.8
MG_TRINITY_DN7936_c0_g1_i3.p1	0.2166875956	0.2516061094	0.2047184253	0.1283346155	0.1494250935	0.1312444995	0.1585347684	0.0467266105	0.08508511	0.063115191	0.1121548047	0.1950316534	0.2412330145	0.0608790651	0.0661611059	0.0622516437	0.0434253561	0.026558585	0.1880396893	0.0479783191	0.0748379156	0.0734499113	697	1581	867	703	495	1763	674	18	730	361	373	1354	1830	723	1625	618	369	100	1937	840	1514	949	914.59	751.09	1078.09	697	1081.8
MG_TRINITY_DN7733_c0_g1_i3.p1	0.3136332389	0.2212611207	0.2437504108	0.0471406016	0.1655309469	0.0546292319	0.1637441802	0.0848925455	0.0918648144	0.0952577838	0.1134930984	0.3394886596	0.38585331	0.0702157039	0.0402852777	0.125898878	0.0531083129	0.062130839	0.0099410657	0.0397719349	0.0946231489	0.0416890587	1772	1182	1312	37	639	121	732	172	897	1063	389	2799	3445	937	686	1878	562	514	10	587	2149	342	1010.23	756.00	1264.45	1772	658.2
MG_TRINITY_DN7588_c0_g1_i4.p2	0.2115401482	0.1955211784	0.1795096469	0.1356256749	0.1722576983	0.1286111623	0.2177028498	0.1117376392	0.0515921145	0.0362521479	0.1657260588	0.5026432702	0.2988998164	0.0784836895	0.0863954288	0.1716826642	0.132264378	0.0636350638	0.1210098969	0.078245457	0.0618895883	0.0101811126	648	830	611	819	711	1695	1359	411	180	46	1085	4225	2523	1130	2457	2833	2615	537	986	1860	1128	23	1305.09	763.18	1847.00	648	933.2
MG_TRINITY_DN1774_c0_g1_i7.p1	0.1364084175	0.1709983463	0.232507281	0.1422601897	0.0991076849	0.0678153846	0.1854374476	0.1034930705	0.1092481123	0.089841474	0.1912127833	0.3033164097	0.2778683675	0.0933215402	0.0914907561	0.0772892466	0.1628734906	0.0837668833	0.0693556561	0.1217012771	0.0762027548	0.120452269	185	561	1169	899	150	287	1011	335	1345	933	1521	2460	2280	1525	2645	907	3339	850	379	3408	1572	2017	1353.55	763.27	1943.82	185	613.2
MG_TRINITY_DN8969_c0_g1_i1.p1	0.1564153749	0.174698977	0.0799586901	0.1497696538	0.0615103833	0.1205113974	0.1943202331	0.1122933959	0.1268186781	0.0665249173	0.1742144379	0.1127192535	0.1643699209	0.0559320537	0.0750262296	0.1928962717	0.2125752075	0.0904264565	0.1794242592	0.0651178707	0.1473671378	0.0568756257	279	593	52	996	27	1476	1097	415	1815	427	1233	556	1006	619	1971	3248	4308	971	1818	1406	3692	590	1299.77	764.55	1835.00	279	628.8
MG_TRINITY_DN1444_c0_g1_i3.p1	0.2079707453	0.1342055866	0.1562188698	0.1105902041	0.1360021017	0.0992955244	0.1933015305	0.167072474	0.1336176454	0.1006381961	0.065092777	0.1198550366	0.0941829829	0.0571347274	0.0541550779	0.0871940347	0.0312685928	0.054907966	0.1277518838	0.0567335692	0.0246725792	0.0184157161	615	248	400	487	388	928	1086	1046	1992	1197	54	619	338	647	1174	1119	180	403	1072	1126	216	68	700.14	767.36	632.91	615	490.2
SG_TRINITY_DN387_c0_g1_i4.p2	0.4204707018	0.1148334182	0.1106620863	0.1018952555	0.1065139223	0.1220511166	0.2531292815	0.0659313415	0.0925553784	0.0493181748	0.0416275142	0.3874061501	0.2120354647	0.1918719453	0.1795357502	0.1131394662	0.0883039483	0.0352306837	0.0873102918	0.080684805	0.1100961601	0.0130627407	3130	154	136	385	180	1515	1838	73	912	155	8	3262	1510	3756	5034	1603	1441	175	560	1944	2635	35	1383.68	771.45	1995.91	3130	474
MG_TRINITY_DN5201_c0_g1_i1.p1	0.26514922	0.1529609446	0.1460644584	0.0416017738	0.1774876897	0.0724178459	0.14309843	0.2073383531	0.1200078972	0.0902752779	0.1447317589	0.130864149	0.2000015422	0.1116260538	0.073018893	0.1317373891	0.0685696689	0.0182374521	0.1358557035	0.1376391494	0.1238592147	0.1270291586	1199	384	325	25	760	350	493	1617	1634	941	760	711	1380	1971	1904	1993	879	47	1185	3841	3062	2177	1256.27	771.64	1740.91	1199	368.8
MG_TRINITY_DN7383_c0_g1_i1.p1							0.1672343734							0.0609352563				0.368593296	0.0642655352										773							724				5025	316				1709.50	773.00	2021.67
MG_TRINITY_DN3103_c0_g1_i7.p1	0.1877866331	0.0764032129	0.1586728109	0.0392798135	0.0927730331	0.1161052926	0.2666008181	0.1075379192	0.1399060314	0.0802374071	0.1523588813	0.2248876035	0.1636533538	0.0479185372	0.0235373335	0.0551329019	0.0334937039	0.1735413891	0.0901161302	0.1321809022	0.0433239029	0.0974824604	460	42	422	20	114	1366	2017	377	2173	690	879	1641	1000	460	231	503	206	2552	589	3708	602	1480	978.73	778.18	1179.27	460	392.8
SG_TRINITY_DN14729_c0_g1_i2.p1	0.1537062293	0.4095042168	0.19860622	0.1029843503	0.1472001456	0.0787499348	0.0944120739	0.1208780766	0.0460392641	0.0677781234	0.1765802404	0.0452759467	0.1122848129	0.1058837243	0.0709153322	0.0788332395	0.0457451741	0.0291436596	0.0670152356	0.0177329734	0.0617037374	0.1802307415	262	3688	810	397	470	454	155	500	128	445	1268	94	466	1828	1821	938	403	119	343	118	1125	3323	870.68	779.73	961.64	262	1163.8
MG_TRINITY_DN434_c0_g1_i4.p1	0.2598337701	0.2271807478	0.3160325397	0.0634497158	0.2145226103	0.0785735107	0.1469486143	0.0931926586	0.0626078449	0.0463283872	0.1697751285	0.0804271732	0.2091069485	0.098205852	0.0827702404	0.062664673	0.1777782783	0.3949299043	0.1419396752	0.1405944689	0.0945507608	0.0340253989	1134	1260	2164	93	1138	450	538	243	315	123	1158	274	1483	1639	2294	628	3687	5247	1276	3910	2140	210	1427.45	783.27	2071.64	1134	1021
MG_TRINITY_DN6864_c0_g1_i1.p2	0.1712080514	0.2351626829	0.2453790229	0.1393847938	0.162346873	0.1272331436	0.104046555	0.1461468603	0.0614448008	0.0940330929	0.0769659075	0.0667086244	0.1766721081	0.0583034332	0.0901623775	0.0677071475	0.2254410917	0.0516054022	0.0773271554	0.1563894918	0.0999972535	0.0726864322	363	1369	1334	872	607	1650	221	775	292	1034	102	188	1114	673	2602	712	4503	359	453	4308	2316	932	1217.23	783.55	1650.91	363	1166.4
MG_TRINITY_DN11322_c0_g1_i2.p1	0.1879506108	0.0898638013	0.115330661	0.0610539246	0.1319053935	0.1267305246	0.2496875129	0.1392250368	0.126776367	0.0897175147	0.1350556272	0.2201111571	0.1325077446	0.0381127927	0.1436082115	0.1052467637	0.1281247635	0.0466611528	0.0525349557	0.2219080253	0.1073490192	0.1401827703	463	68	158	86	368	1635	1794	710	1813	927	634	1580	662	278	4265	1454	2510	297	214	5358	2562	2468	1377.45	786.91	1968.00	463	463
SG_TRINITY_DN1178_c0_g1_i4.p1	0.2106223372	0.209173252	0.1796299166	0.1206370171	0.1086459354	0.0474436228	0.0904263191	0.1442304016	0.122880421	0.0915896917	0.2131840658	0.3844637993	0.1821626714	0.0619659996	0.069638681	0.2163027636	0.0929400685	0.1512292614	0.1138184235	0.0910247962	0.083473467	0.137499939	641	1008	613	606	193	75	137	750	1718	980	1940	3234	1179	749	1760	3658	1579	2129	876	2347	1764	2401	1378.95	787.36	1970.55	641	499
SG_TRINITY_DN9076_c0_g1_i1.p3	0.2118743506	0.1845628188	0.2072215312	0.1545504378	0.1206257998	0.1915799096	0.1768587277	0.1370979897	0.0605063455	0.0382132073	0.0816189742	0.1102341463	0.0774085	0.046378481	0.0166042452	0.0766772908	0.0222646899	0.0658687592	0.0736786445	0.0037303198	0.0258460725	0.0202903823	652	690	895	1073	274	3127	885	684	274	55	125	536	225	413	111	892	93	577	420	3	238	83	560.23	794.00	326.45	652	1211.8
SG_TRINITY_DN633_c3_g2_i5.p3	0.0752294658	0.1867854597	0.1860452441	0.2693193817	0.1600975516	0.1028535717	0.2065401687	0.1085427363	0.0782305068	0.040383925	0.1339550301	0.1158626213	0.2306450963	0.1457277383	0.0371345713	0.12657599	0.1061447443	0.0678959177	0.145950221	0.0493241042	0.0345159437	0.0657869729	25	713	672	2840	585	1025	1238	384	594	68	618	582	1720	2775	592	1894	1911	603	1326	884	398	780	1010.32	796.55	1224.09	25	1167
SG_TRINITY_DN12009_c0_g1_i5.p1	0.3896122149	0.2556091988	0.1527480749	0.0485035527	0.1406178398	0.111497171	0.2532048597	0.0832722428	0.0347119699	0.0435827906	0.0943759645	0.4060046598	0.1557174379	0.043400376	0.063135412	0.1361822164	0.0196074861	0.0819663	0.0679840777	0.0243391417	0.0509891082	0.0664956859	2736	1635	372	42	416	1224	1840	156	46	97	212	3418	933	364	1506	2084	65	809	357	237	806	800	916.14	797.82	1034.45	2736	737.8
MG_TRINITY_DN2791_c0_g1_i7.p1	0.2348553171	0.1815537229	0.0978155664	0.1588703454	0.1254760449	0.0824677147	0.2804013235	0.1004066779	0.0482910952	0.1444559742	0.0826535377	0.0341281301	0.1448752714	0.0416997884	0.017166804	0.12848069	0.0723621852	0.0417261714	0.158482104	0.0550112959	0.0858529917	0.0761821644	868	659	97	1135	309	537	2181	302	150	2443	132	49	821	336	123	1933	987	237	1496	1071	1831	1005	850.09	801.18	899.00	868	547.4
MG_TRINITY_DN3647_c0_g1_i7.p1	0.0577449084	0.1184527325	0.2373450332	0.1494680704	0.1271495351	0.153618682	0.1594514737	0.0856493764	0.1227047475	0.0951145087	0.0882491883		0.3640927785	0.3959411459	0.0964052376	0.3312913915	0.2120982228	0.1373100093	0.1180387778	0.0892168219	0.0464068327	0.2021362852	9	172	1227	989	328	2334	684	174	1709	1057	168		3222	6176	2786	5250	4298	1880	928	2287	683	3713	1908.29	804.64	3122.30	9	1010
SG_TRINITY_DN5691_c0_g1_i1.p1	0.2454381258	0.068323158	0.1002863011	0.133961742	0.1120981842	0.0922220109	0.1048554414	0.2782853772	0.1103673896	0.0613773807	0.1883871604	0.3669074682	0.0336830708	0.082441537	0.078306293	0.0463097929	0.1136514076	0.1750149611	0.1840794708	0.0206291545	0.0574970497	0.1688202082	981	26	106	785	218	748	229	2612	1375	327	1475	3057	48	1223	2103	342	2123	2581	1885	163	1011	3091	1204.95	807.45	1602.45	981	376.6
SG_TRINITY_DN5047_c0_g1_i2.p8	0.176646046	0.0598390223	0.1856955423	0.1106080629	0.0833350105	0.1546005709	0.0742320922	0.1215832541	0.1025119036	0.0960484128	0.2217718317	0.083030927	0.1441524648	0.2098753422	0.1365573179	0.0795318029	0.1130217073	0.0156321651	0.074272516	0.0583477301	0.0385141305	0.1071650257	388	13	668	488	70	2355	74	509	1163	1090	2110	295	807	4075	4093	947	2104	33	428	1176	490	1691	1139.41	811.64	1467.18	388	718.8
SG_TRINITY_DN4701_c0_g1_i2.p1	0.2291877204											0.0796907352		0.3529539293	0.0871636134	0.3392326271	0.1571440267	0.4156398976		0.100882661			812											267		5828	2489	5340	3195	5400		2713			3255.50	812.00	3604.57	812
MG_TRINITY_DN4187_c0_g1_i1.p1	0.2295010028											0.1475744156											815											867											841.00	815.00	867.00	815
SG_TRINITY_DN3342_c0_g2_i1.p1	0.1570246605	0.220112038	0.1450529854	0.1705617857	0.0765805217	0.1395908316	0.2409654755	0.0952525196	0.0455883291	0.0244019932	0.2034764627	0.0816405913	0.0592306266	0.032167667	0.0779736033	0.1082938251	0.0734155348	0.1504955175	0.0904568615	0.044856256	0.1347548658	0.1574147132	283	1162	319	1331	55	1974	1687	260	127	9	1765	285	135	196	2091	1511	1014	2115	594	727	3361	2851	1084.18	815.64	1352.73	283	968.2
SG_TRINITY_DN504028_c20_g1_i1.p1	0.2681022576	0.165489586	0.1917883366	0.1749576513	0.1708886136	0.0627448032	0.1798326964	0.1361126401	0.0843717441	0.0739684345	0.1809370014	0.425898981	0.1196704516	0.0312994188	0.0319052485	0.1757632869	0.0782994557	0.0246311066	0.0432621346	0.076225733	0.0346215105	0.1176831128	1227	492	730	1409	701	211	928	668	712	567	1342	3597	540	187	436	2912	1134	84	149	1779	400	1929	1006.09	817.00	1195.18	1227	708.6
SG_TRINITY_DN4173_c0_g1_i2.p1	0.2444959105	0.1739953617	0.1927643988	0.1356959928	0.1827569328	0.1210141565	0.1762457688	0.0765950363	0.1075753408	0.0816436401	0.1335986841	0.3707888144	0.3225546767	0.2609988754	0.1071397281	0.1440484586	0.1344653214	0.0831788354	0.1484915712	0.0588981195	0.0326118023	0.0831867492	971	586	749	820	813	1487	882	120	1309	725	615	3092	2791	4820	3193	2256	2671	840	1363	1187	355	1158	1491.05	825.18	2156.91	971	891
SG_TRINITY_DN5506_c1_g2_i5.p1	0.1465689312	0.180046616	0.2776979244	0.1581636631	0.3293840129	0.0860239237	0.1744583229	0.1029410648	0.0710956598	0.0542467773	0.1158870271	0.3024393518	0.4663460555	0.0587525135	0.0760031455	0.1612080238	0.0493632413	0.0828333633	0.0401217473	0.0394404791	0.0214704796	0.1021070819	226	643	1729	1128	2460	615	862	329	459	219	407	2449	4121	682	2015	2615	480	831	135	583	167	1576	1124.14	825.18	1423.09	226	1315
SG_TRINITY_DN5476_c0_g1_i1.p1	0.3327178536	0.1213937496	0.3031957787	0.0778148935	0.148953956	0.077204207	0.2023775644	0.0762552871	0.0979264915	0.0382119349	0.1826811904	0.3082198933	0.1980521543	0.051203795	0.1108170573	0.0460116643	0.1412674583	0.0731463441	0.0554168766	0.0983062933	0.0888823455	0.0828686058	1995	188	2025	183	489	422	1185	119	1033	54	1391	2504	1356	528	3315	331	2832	677	234	2606	1954	1148	1207.68	825.82	1589.55	1995	661.4
MG_TRINITY_DN7493_c0_g1_i1.p1	0.1910015132	0.1380799241	0.2408606108	0.0627305	0.1651992286	0.1629015941	0.1524375452	0.0946518869	0.0553192736	0.0982298314	0.1932300196	0.3723733978	0.2939640615	0.0858422574	0.0705410932	0.1443179605	0.0762838174	0.0528287457	0.0797540247	0.0498720267	0.1613302399	0.0546501198	484	276	1275	92	637	2552	604	257	214	1143	1565	3115	2463	1334	1806	2263	1085	371	481	895	4035	540	1249.41	827.18	1671.64	484	966.4
SG_TRINITY_DN12209_c0_g2_i4.p1	0.2818187551	0.1967855264	0.2886084231	0.0465825128	0.156296354	0.083648559	0.2242576253	0.1022424097	0.0975353626	0.0454715507	0.1592858876	0.269594727	0.3946381108	0.0455894766	0.0579010913	0.0808997039	0.0398941046	0.190394107	0.1968747167	0.1334818542	0.1141832831	0.0612065185	1379	853	1849	36	550	555	1447	322	1028	113	991	2084	3526	399	1318	981	290	2842	2067	3735	2779	674	1355.36	829.36	1881.36	1379	768.6
MG_TRINITY_DN2339_c0_g1_i3.p1	0.3737704816	0.1217970205	0.1750913868	0.1010719113	0.2452668447	0.0231911446	0.1817745112	0.1723520184	0.073576901	0.0902918774	0.1214719008	0.1869667285	0.1318377669	0.0178383803	0.0697741747	0.0621541696	0.0852659739	0.2409881282	0.0921478895	0.0512105117	0.0758315126	0.1390906817	2531	189	565	377	1490	6	950	1113	504	942	457	1278	656	59	1767	617	1355	3610	613	941	1552	2439	1091.41	829.45	1353.36	2531	525.4
MG_TRINITY_DN22_c1_g1_i3.p1	0.2698750465	0.1401838722	0.1778275424	0.2196550347	0.1670764262	0.1218425097	0.0449984147	0.1339082905	0.0686795292	0.1196371177	0.0441091789	0.153355337	0.1322774817	0.1191973443	0.075934042	0.0849752643	0.1044411343	0.043389544	0.0553288274	0.0783052981	0.0385347162	0.1027625292	1244	293	590	2104	654	1509	8	649	413	1737	12	931	660	2177	2010	1066	1865	251	232	1863	491	1592	1015.95	837.55	1194.36	1244	1030
SG_TRINITY_DN10215_c0_g1_i2.p1	0.1990615845	0.304904635	0.1880972487	0.1008742734	0.1322946619	0.1054870194	0.1729383096	0.1229388722	0.0700193817	0.0689594045	0.1925267555	0.1234955142	0.1941514916	0.2448489849	0.1924712096	0.1523671977	0.1723612764	0.0762823185	0.2372502911	0.0925730872	0.1863055471	0.2435328861	544	2348	688	375	372	1086	835	519	438	478	1550	641	1314	4612	5249	2427	3570	720	2650	2406	4530	4424	1898.91	839.36	2958.45	544	973.8
SG_TRINITY_DN6182_c0_g3_i2.p1	0.2671013482	0.1573459031	0.1764089959	0.1177693466	0.1530684455	0.1139096738	0.1448007378	0.078544969	0.047767746	0.1401008517	0.1921408385	0.0878301306	0.261389744	0.1080158514	0.1038745311	0.1608163187	0.1485133652	0.109430254	0.0965366925	0.0390227976	0.0514394912	0.0584704381	1216	424	578	570	526	1296	519	127	146	2319	1536	337	2067	1878	3058	2612	2989	1364	662	569	813	624	1192.27	841.55	1543.00	1216	678.8
SG_TRINITY_DN6414_c0_g1_i7.p2	0.3006523493	0.2498126532	0.2333973929	0.2117047291	0.1603718416	0.0684985601	0.1824733722	0.0648239612	0.027477862	0.0894801702	0.0707957738	0.0590275512	0.1141709797	0.0753241944	0.0621046972	0.0892091556	0.0636143682	0.1643430179	0.2200696372	0.098427104	0.0232019541	0.0602654844	1618	1555	1181	1995	586	299	962	68	16	920	73	149	488	1057	1463	1150	771	2384	2394	2614	193	659	1027.05	843.00	1211.09	1618	1123.2
MG_TRINITY_DN14770_c0_g1_i3.p1	0.1773140575	0.2338912653	0.2062913918	0.077422459	0.0453943978	0.1282327414	0.2158263584	0.1572438591	0.1090730188	0.081949485	0.1246403812	0.0844041388	0.1721089738	0.2172191255	0.1934439424	0.0657649637	0.1958017382	0.1452633487	0.1941197826	0.0968103326	0.1436673403	0.0373195607	390	1353	881	178	5	1682	1332	910	1339	733	492	306	1066	4196	5262	685	4036	2018	2031	2551	3588	276	1605.00	845.00	2365.00	390	819.8
MG_TRINITY_DN8201_c0_g1_i2.p2	0.1740924714	0.1521575868	0.3491105837	0.1702701262	0.1510769293	0.101575225	0.1158927283	0.1212403345	0.1051630575	0.0514795645	0.1587834446	0.1545827615	0.4323405805	0.0783319857	0.019617053	0.2161567075	0.1042879081	0.1235683514	0.1842124621	0.0809589084	0.0257342831	0.0802445434	372	378	2540	1326	516	989	310	504	1239	187	981	946	3871	1123	158	3655	1863	1629	1886	1951	234	1080	1260.82	849.27	1672.36	372	1149.8
MG_TRINITY_DN486_c0_g1_i7.p1	0.1386637198	0.137440859	0.2706116037	0.1510643967	0.2927764594	0.1254307381	0.1224635619	0.1129587824	0.0655309729	0.0832908574	0.1427078007	0.1143345327	0.4151682245	0.0082240203	0.1435616558	0.1427441975	0.0813226178	0.2434108863	0.1895088217	0.1425870969	0.1081890305	0.0965003931	193	271	1632	1020	2006	1600	345	421	361	759	737	567	3719	17	4262	2226	1231	3642	1963	3954	2590	1451	1589.41	849.55	2329.27	193	1305.8
SG_TRINITY_DN1565_c1_g1_i2.p2	0.3203154806	0.1382302077	0.108806624	0.1190952358	0.0756808534	0.126306039	0.1572851921	0.1793956676	0.0716151983	0.0816000679	0.2040823582		0.0902526596	0.0730547568	0.1112488245	0.0769125525	0.0621185058	0.0443119672	0.062430577	0.0891801483	0.0509565041	0.0701213013	1855	280	131	589	53	1629	662	1204	468	724	1775		306	1008	3337	896	739	262	302	2284	802	884	961.43	851.82	1082.00	1855	536.4
MG_TRINITY_DN3803_c0_g1_i2.p1	0.2319626211	0.2315327987	0.2908240389	0.160737533	0.2186170591	0.0655368914	0.1313368627	0.2150451774	0.0364957052	0.0392640442	0.1274889273	0.471301416	0.3377248149	0.0387655787	0.0433476194	0.0362143608	0.0768171983	0.1737112444	0.0796100531	0.0451102826	0.0424564383	0.04627382	837	1319	1877	1168	1179	251	402	1742	61	60	531	3966	2949	289	779	209	1107	2554	478	739	581	406	1067.45	857.00	1277.91	837	1158.8
MG_TRINITY_DN2710_c0_g1_i7.p4	0.2498765497	0.1417303863	0.0891705961	0.0796256548	0.1482283035	0.095875557	0.1984458989	0.1774357524	0.0937806594	0.1299226748	0.1752262891	0.3269180045	0.1523278554	0.0214575362	0.1016414618	0.0599826811	0.1385785143	0.2309033866	0.3400033461	0.073888102	0.0658345862	0.1219324227	1028	300	73	197	481	851	1140	1174	933	2033	1248	2687	899	84	2980	580	2789	3460	3969	1687	1252	2059	1450.18	859.82	2040.55	1028	380.4
MG_TRINITY_DN9821_c0_g1_i4.p1	0.2154139201	0.1357305185	0.1269709126	0.1098974062	0.1700731833	0.134194195	0.0786723943	0.2836152556	0.0929568796	0.0639306776	0.1744176868	0.2121085668	0.189023587	0.0465505481	0.0195123875	0.0491886983	0.1176117906	0.1085339865	0.3022486677	0.0478925316	0.079209479	0.124711781	687	260	213	473	693	1847	89	2684	922	375	1236	1512	1249	416	155	399	2224	1353	3567	835	1658	2116	1134.68	861.73	1407.64	687	697.2
MG_TRINITY_DN4087_c0_g1_i7.p1	0.2163075439	0.0950604101	0.1700807422	0.1231532634	0.204534483	0.1026821525	0.1653975298	0.2087416094	0.0880047027	0.0897963474	0.1823306893	0.3526426596	0.0984559067	0.0642334761	0.0541233639	0.1259841864	0.1283850067	0.0976308734	0.3196755731	0.0605941744	0.1957338239	0.1268019159	694	80	523	639	1024	1016	754	1645	794	929	1382	2933	361	807	1173	1881	2519	1124	3734	1247	4695	2173	1460.32	861.82	2058.82	694	656.4
SG_TRINITY_DN6105_c0_g1_i4.p1	0.198357758	0.1777775611	0.1715025291	0.1341849949	0.3200671546	0.0892660841	0.1487251058	0.2718472727	0.0398743144	0.0649564376	0.1150345946	0.2630799639	0.1023109442	0.0984469353	0.1156661089	0.0659686045	0.0523842283	0.06001349	0.208796631	0.0144905881	0.0676232077	0.0299065724	541	628	541	788	2353	676	561	2515	81	397	401	2020	393	1649	3486	687	551	478	2251	86	1314	158	1025.23	862.00	1188.45	541	997.2
MG_TRINITY_DN5552_c0_g1_i6.p1	0.1393600293	0.2486919762										0.1565637093											197	1532										966											898.33	864.50	966.00	197	1532
MG_TRINITY_DN5941_c0_g1_i5.p1	0.2453753979	0.1878733862	0.2485207862	0.1270563708	0.2744514585	0.0625308501	0.1531635097	0.2298667393	0.0560006246	0.0829065242	0.0947101254	0.1277460182	0.3663011234	0.111349542	0.1088912454	0.1153957981	0.0846276758	0.1315155281	0.1175972416	0.0360016525	0.0128014206	0.0550404333	980	726	1366	682	1820	205	617	1959	219	746	215	679	3248	1965	3250	1650	1338	1792	920	490	62	546	1157.95	866.82	1449.09	980	959.8
MG_TRINITY_DN9145_c0_g1_i3.p1	0.2083004943	0.2297315479	0.2932485382	0.1224338444	0.2656938575	0.0945421394	0.1568716836	0.1090760673	0.0882528042	0.0722200593	0.0949306817	0.0968485153	0.1552906083	0.1049025703	0.1197013328	0.04652776	0.049943984	0.3388847479	0.0511118163	0.0384885973	0.077930877	0.0447843621	618	1290	1908	630	1713	811	657	390	803	538	218	406	930	1803	3625	350	496	4754	201	559	1622	389	1123.23	870.55	1375.91	618	1270.4
MG_TRINITY_DN9458_c0_g1_i11.p3	0.3354885277	0.2125265976	0.1024396798	0.1131238683	0.243748213	0.0830713149	0.0474024201	0.1549250806	0.1184074893	0.0943724471	0.1074004647	0.2759004882	0.291280897	0.0870556679	0.035014376	0.1512644888	0.0192372545	0.1702734004	0.1306278586	0.1435168292	0.0058109528	0.0510284071	2030	1058	111	520	1468	549	12	879	1597	1040	336	2162	2438	1366	529	2403	62	2497	1107	3983	8	481	1210.73	872.73	1548.73	2030	741.2
SG_TRINITY_DN3105_c0_g1_i3.p1	0.323340818	0.235870844	0.1483195691	0.1826873198	0.164291744	0.0804275397	0.0953420037	0.1113611861	0.0390194103	0.1139721032	0.166914103	0.1183713176	0.1248176687	0.0726318334	0.0725415031	0.1045584847	0.0541344744	0.1697699505	0.0389902178	0.0606445511	0.0788968762	0.0658297501	1898	1375	341	1528	628	486	159	409	77	1601	1106	605	597	992	1882	1442	588	2487	122	1248	1647	781	999.95	873.45	1126.45	1898	871.6
SG_TRINITY_DN5571_c0_g1_i2.p1	0.0808763209	0.2658832092	0.2420426877	0.1688711951	0.1330790637	0.0853508501	0.1873346355	0.0923798394	0.1213003751	0.0818731073	0.1293724587	0.3270480088	0.0339789244	0.1089387262	0.0808784796	0.126067026	0.0975589599	0.0549231423	0.0857812144	0.0786525959	0.1630131606	0.0684587807	42	1789	1290	1310	375	597	1026	240	1666	729	558	2691	53	1904	2236	1886	1682	404	544	1875	4081	847	1264.77	874.73	1654.82	42	1072.2
SG_TRINITY_DN7967_c0_g1_i1.p1	0.338496788	0.1326258835	0.1391790297	0.221971033	0.1513188025	0.0906506559	0.326268234	0.1035311952	0.0624449793	0.0534465937	0.0425388157	0.3788427318	0.1258568516	0.1405093491	0.0638158843	0.0948522302	0.0491673595	0.1740998283	0.1891940426	0.1027440261	0.0919645533	0.0625143852	2072	239	288	2141	517	706	2824	336	313	208	10	3179	608	2644	1537	1251	477	2558	1956	2780	2040	706	1335.91	877.64	1794.18	2072	778.2
MG_TRINITY_DN5109_c0_g1_i4.p1	0.3140626306	0.2475943577	0.2672734512	0.1158735391	0.1197694824	0.1059959829	0.0934039417	0.1491163514	0.0521489092	0.1120558603	0.0924753767	0.1271994516	0.0941168249	0.1848798108	0.1094618374	0.0220165633	0.1380446697	0.0258989941	0.2289671388	0.1164440092	0.1327959811	0.1944332978	1782	1517	1593	541	266	1099	150	806	183	1543	199	674	336	3629	3268	71	2774	94	2531	3259	3302	3575	1508.73	879.91	2137.55	1782	1003.2
SG_TRINITY_DN22809_c0_g1_i3.p2	0.1589290175	0.2258102885	0.1195359105	0.1121739874	0.0725513824	0.1431328797	0.14334122	0.0890269589	0.1179109137	0.118330141	0.1822044123	0.4532936473	0.0650693731	0.2015512543	0.1196174918	0.1395586679	0.1184874362	0.1501162245	0.0374217551	0.0418867829	0.0494478008	0.0906744681	296	1243	172	506	46	2057	497	207	1587	1700	1378	3818	159	3923	3622	2159	2245	2106	115	636	767	1316	1388.86	880.82	1896.91	296	804.8
MG_TRINITY_DN2740_c0_g1_i5.p1	0.2224469283	0.1591096346	0.1995963545	0.137301415	0.0314092968	0.1154267937	0.255606894	0.0880640533	0.0838938352	0.111186914	0.1780112552	0.0108336665	0.2526308981	0.1563657808	0.0369571995	0.0663690035	0.152322747	0.0655515442	0.2004566419	0.1134409146	0.1177009585	0.1050178219	747	439	823	842	2	1337	1874	197	699	1518	1291	4	1971	3023	585	690	3087	570	2125	3155	2879	1648	1341.18	888.09	1794.27	747	688.6
MG_TRINITY_DN4124_c0_g1_i3.p1	0.1838525592	0.2548017148	0.2673901815	0.1041528935	0.1548687478	0.0680979363	0.0743866714	0.235137475	0.0596709606	0.1179180274	0.1492532849	0.1883210352	0.2612995016	0.0545185208	0.0964186308	0.1336376104	0.1436856399	0.0224172269	0.3198116567	0.0493511958	0.0696068473	0.0334510976	434	1622	1595	410	542	291	75	2018	263	1691	831	1294	2065	589	2787	2033	2891	70	3739	886	1383	197	1259.36	888.36	1630.36	434	892
SG_TRINITY_DN10324_c0_g1_i2.p1	0.2113525786	0.1583515181	0.1722605308	0.0665012985	0.1087472859	0.1071000433	0.254781908	0.2167125332	0.1023561056	0.0565633872	0.2000046765	0.0485549641	0.3059864698	0.1080479776	0.0470736475	0.1213843937	0.09030584	0.2654300331	0.1624300175	0.0802217689	0.0622494095	0.0705495035	645	430	549	112	195	1122	1861	1764	1159	247	1695	108	2607	1880	895	1767	1503	3923	1563	1932	1142	888	1272.14	889.00	1655.27	645	481.6
SG_TRINITY_DN20462_c0_g1_i12.p1	0.2659222345	0.1756704277	0.1781556865	0.106774483	0.1806394356	0.0617200439	0.2982010724	0.1246898536	0.1339982715	0.0882936101	0.0727710645	0.2646898051	0.1050136957	0.0292141974	0.1217534588	0.1667650105	0.0386998238	0.200599761	0.0850066431	0.0540614531	0.1215336305	0.1041594577	1203	605	592	436	793	193	2441	549	2004	888	83	2037	406	155	3693	2729	271	3011	535	1039	2983	1625	1285.05	889.73	1680.36	1203	523.8
MG_TRINITY_DN117_c0_g1_i7.p1	0.2190113436	0.1566178013	0.1356324153	0.1904659819	0.174815241	0.1093511141	0.1360621312	0.0521300927	0.083893365	0.1101616706	0.2303922464	0.1576001662	0.2470468188	0.1321110813	0.0566745342	0.0429776703	0.1014444499	0.1048080777	0.0812074023	0.0654582545	0.0819731779	0.016368243	723	411	263	1652	733	1175	437	28	698	1494	2284	977	1899	2461	1262	292	1779	1280	500	1414	1723	60	1070.23	899.82	1240.64	723	846.8
SG_TRINITY_DN11640_c0_g1_i5.p1	0.2382704426											0.4997191751											901											4206											2553.50	901.00	4206.00	901
MG_TRINITY_DN3421_c0_g2_i6.p2	0.3512372629	0.1446899663	0.1918297264	0.1642165223	0.1206904897	0.0974259559	0.2466385889	0.0527136346	0.1063823506	0.0654918149	0.1449124082	0.2868500836	0.1509881953	0.1005156558	0.1065843973	0.0196060253	0.198840502	0.0470217035	0.2194165584	0.0985368822	0.1405878216	0.1606913216	2249	326	732	1226	276	885	1754	30	1273	404	767	2283	882	1686	3173	53	4098	301	2384	2622	3516	2929	1538.59	902.00	2175.18	2249	689
MG_TRINITY_DN2822_c0_g1_i8.p1	0.1512872126	0.1570140463	0.255580061	0.2546495656	0.1479534272	0.1317444287	0.123959015	0.0360739077	0.0434645027	0.0924811825	0.186031931	0.0545646394	0.2342176595	0.0093452514	0.075435523	0.0043787852	0.0997168066	0.0966701733	0.2133353931	0.0726112176	0.0730670611	0.1531053736	246	420	1455	2639	479	1778	353	8	108	1002	1445	130	1767	22	1990	2	1740	1106	2306	1642	1468	2761	1130.32	903.00	1357.64	246	1354.2
SG_TRINITY_DN51_c0_g1_i1.p1	0.1683525013	0.1053669352	0.1813667822	0.3673872338	0.1101045812	0.1084710727	0.0590635407	0.0877882099	0.1275375454	0.0772385719	0.1412362062	0.2616132657	0.1229145993	0.3357465355	0.1194403775	0.178022729		0.1623548687	0.057312945	0.0725618481	0.0611509671	0.0126108216	343	118	626	4106	208	1156	30	191	1831	617	718	2011	575	5655	3619	2966		2347	254	1639	1108	34	1435.81	904.00	2020.80	343	1242.8
SG_TRINITY_DN7206_c0_g1_i1.p1	0.103481086	0.249135822	0.1315108975	0.2704579288	0.1277272276	0.0714238601	0.1390895115	0.1285423524	0.0296168123	0.1164569961	0.2070217207	0.1159179542	0.1411204415	0.0220168798	0.11668904	0.0666411159	0.0460923097	0.2762312036	0.1363896319	0.0776406411	0.0622644284	0.137882471	74	1541	237	2862	331	339	457	595	23	1665	1827	583	767	88	3531	698	411	4077	1194	1843	1143	2406	1213.27	904.64	1521.91	74	1062
SG_TRINITY_DN12538_c0_g2_i3.p1	0.1159006831	0.1816062289	0.1608078709	0.1991609196	0.2898824452	0.1524835486	0.1101115125	0.0638052143	0.1011124643	0.0780448874	0.1315139952	0.1567222028	0.1934294527	0.1605628049	0.1103205599	0.1115227457	0.0435373136	0.1897979372	0.1579916966	0.1014359404	0.094457769	0.2294336816	107	660	443	1799	1973	2304	268	65	1130	634	592	967	1300	3112	3298	1569	371	2829	1491	2740	2135	4195	1544.64	906.82	2182.45	107	1435.8
SG_TRINITY_DN2123_c1_g1_i1.p1	0.279643029	0.1742122221	0.0702196785	0.0616336179	0.121367536	0.1286126091	0.1743628449	0.1903461935	0.1008541583	0.0535206055	0.2393072702	0.0801920901	0.1642014583	0.0676482119	0.0656914403	0.1037828224	0.097039241	0.1191487631	0.0552764072	0.0970948419	0.0389720348	0.1111994422	1357	587	29	89	284	1696	860	1363	1119	209	2424	271	1004	877	1606	1418	1676	1541	231	2561	508	1779	1067.68	910.64	1224.73	1357	537
SG_TRINITY_DN10965_c0_g1_i1.p2	0.1165114267	0.2137790611	0.1849150698	0.1898947074	0.2033967467	0.067687171	0.1641676555	0.2935119649	0.0661595213	0.0679826168	0.1515085586	0.0849543593	0.3265807928	0.0466458363	0.0575577454	0.1102863958	0.0465705842	0.0774212748	0.204836145	0.0429030379	0.0422376078	0.0959052177	110	1075	661	1641	1016	283	737	2822	371	450	865	313	2834	420	1304	1546	425	742	2194	672	577	1439	1022.59	911.91	1133.27	110	935.2
SG_TRINITY_DN2071_c0_g2_i1.p1	0.2055876966	0.2147854012	0.1863904984	0.1403649094	0.1991590225	0.0797616201	0.0958531474	0.2389601209	0.0776696249	0.0920086037	0.1945011333	0.1257611095	0.1391234831	0.1141188497	0.0265051313	0.0665528959	0.0758479455	0.021601567	0.287249104	0.040029014	0.0791693903	0.0588558039	591	1092	675	878	971	472	163	2071	581	993	1593	662	741	2047	294	694	1070	66	3377	593	1656	632	996.00	916.36	1075.64	591	817.6
MG_TRINITY_DN12155_c0_g1_i2.p1	0.2213282103	0.1422813411	0.1545974972	0.1340793524	0.1270063434	0.0826391428	0.1777241631	0.1383660353	0.0648410638	0.1099010152	0.3046365546	0.2116381587	0.1925617159	0.203507708	0.0991288858	0.0634677801	0.0909226341	0.1074944034	0.2082911159	0.1492004616	0.061072533	0.0615311056	740	308	384	786	324	540	904	698	349	1481	3585	1509	1290	3966	2888	642	1519	1334	2242	4133	1105	681	1427.64	918.09	1937.18	740	468.4
SG_TRINITY_DN290_c0_g1_i1.p1	0.0886202244	0.2797639331	0.103404683	0.1226904167	0.153693885	0.1045932546	0.2234570135	0.2606132879	0.0843524138	0.0529103468	0.1600031546	0.0702689793	0.0731120964	0.1135856082	0.0390323085	0.1823665355	0.1137024871	0.05997918	0.2581927323	0.1233928112	0.065019044	0.0864054739	53	1986	114	632	532	1066	1437	2368	710	203	999	204	202	2027	652	3032	2125	477	2967	3453	1227	1223	1258.59	918.18	1599.00	53	866
MG_TRINITY_DN1250_c1_g1_i3.p10	0.4294891792	0.1045281991	0.156911657	0.1087318416	0.2226720227	0.0864913353	0.2799584932	0.1164140554	0.0699330842	0.078624404	0.1108394944		0.1663424371	0.0668006724	0.1135079714	0.0488974219	0.0596196056	0.149912425	0.11962177	0.1971351182	0.0750774647	0.1023899334	3232	112	405	464	1225	620	2174	454	437	650	363		1025	867	3417	390	690	2101	956	4994	1523	1580	1318.05	921.45	1754.30	3232	565.2
SG_TRINITY_DN17476_c0_g1_i1.p1	0.1200659297	0.2246056142	0.0994634515	0.1825926398	0.2903883989	0.0927071168	0.2649339623	0.1030002814	0.0881063115	0.0834373656	0.1281735137	0.054684537	0.0598360743	0.0400399669	0.0697912951	0.0828376022	0.0589796571	0.107300572	0.0400343728	0.0982942073	0.1393030475	0.1074148898	121	1225	103	1525	1979	762	1999	330	798	764	539	132	139	306	1768	1023	671	1329	132	2605	3473	1699	1064.64	922.27	1207.00	121	1118.8
MG_TRINITY_DN889_c0_g1_i5.p1	0.2272885656	0.1525745306	0.2819557639	0.1523447797	0.2488599426	0.0335510278	0.3255173138	0.0890680289	0.0713136196	0.0716021767	0.1319471018	0.1407298588	0.2842363242	0.0792555452	0.1036111131	0.1408353882	0.1067773127	0.6079714135	0.1632707601	0.0998725291	0.0500498065	0.032082309	794	382	1782	1043	1525	18	2811	208	462	529	597	802	2355	1151	3047	2193	1939	6417	1577	2669	780	184	1512.05	922.82	2101.27	794	950
MG_TRINITY_DN431_c1_g1_i4.p1	0.2822383607	0.1643143051	0.1298658158	0.0907153596	0.1558790603	0.1165319554	0.2501440353	0.066793145	0.0841683274	0.1014876137	0.2189507065	0.0746044629	0.2072433673	0.1404711537	0.0284519177	0.0556060254	0.1218966115	0.1039245075	0.1282912652	0.0537653505	0.1230895755	0.020041011	1392	483	228	274	546	1376	1797	76	707	1223	2058	229	1465	2640	343	515	2329	1262	1079	1023	3030	80	1097.95	923.64	1272.27	1392	581.4
MG_TRINITY_DN2284_c0_g1_i5.p1	0.1969858779	0.1577667835	0.262789551	0.1038696446	0.0926736881	0.1272437344	0.1665435152	0.0964895284	0.145483291	0.0751806092	0.1941508288	0.1102137519	0.2811674794	0.0815986398	0.0848610274	0.1241055328	0.108493087	0.2520181635	0.1259262667	0.1342280747	0.0083360096	0.0418052207	528	429	1540	407	113	1651	767	268	2300	582	1579	534	2318	1207	2378	1841	1984	3745	1047	3760	22	343	1333.77	924.00	1743.55	528	828
SG_TRINITY_DN836_c2_g1_i1.p2	0.3417973911	0.1184893576	0.1837635862	0.1914253007	0.0526302014	0.1500571955	0.2287467098	0.1099496632	0.0536613002	0.0836694026	0.1224463278	0.2248192515	0.286717355	0.0328003847	0.0778312126	0.0461572208	0.0606701046	0.1084099497	0.0378307375	0.111620102	0.0277410354	0.0837827778	2130	173	653	1669	14	2254	1503	395	194	775	470	1640	2378	205	2089	335	703	1350	116	3087	271	1170	1071.55	930.00	1213.09	2130	952.6
SG_TRINITY_DN1847_c0_g1_i2.p4	0.1256113578	0.2189796672	0.271458239	0.1007713378	0.1015228518	0.1264447224	0.1774040161	0.1320083809	0.082540289	0.0841229307	0.2232196293	0.1427902792	0.4863884705	0.0179745516	0.1304973071	0.0713745866	0.0424008664	0.0558240413	0.1497075156	0.0941972028	0.0908241427	0.0877196088	134	1148	1641	371	165	1633	899	624	671	791	2155	821	4278	61	3926	779	343	417	1377	2462	2003	1256	1270.68	930.18	1611.18	134	991.6
SG_TRINITY_DN19912_c0_g1_i3.p1	0.2948502541	0.19583919	0.1822690773	0.1862182007	0.1676961841	0.1046346738	0.2407973942	0.1702233129	0.0486096405	0.0790629233	0.1048685024	0.2388483066	0.0728473182	0.071934649	0.0462540619	0.0769595731	0.1899275335	0.1391014273	0.396496541	0.0974730062	0.0678911038	0.0655606024	1553	842	635	1590	656	1068	1684	1087	153	658	307	1773	199	974	868	899	3923	1913	4554	2581	1332	775	1364.73	930.27	1799.18	1553	958.2
SG_TRINITY_DN954_c0_g1_i5.p1	0.154827235	0.2308042513	0.3461219574	0.1405033743	0.2685860511	0.0821807112	0.1383389225	0.1696230312	0.1029334258	0.0416122561	0.096611363	0.1569371568	0.2326390201	0.0968331146	0.0564708965	0.14588337	0.0864586907	0.2185165453	0.0943810895	0.1883570897	0.0624203494	0.0685268918	268	1308	2505	882	1748	531	455	1078	1176	77	227	968	1744	1613	1252	2299	1389	3283	640	4853	1148	848	1376.91	932.27	1821.55	268	1394.8
SG_TRINITY_DN17314_c0_g1_i1.p1	0.2466863509	0.233538263	0.2694082397	0.0579001399	0.2450248362	0.1145285009	0.2101278257	0.0675795066	0.0488661083	0.0667908075	0.1899540513	0.1781732906	0.2099162611	0.0873766239	0.0334217329	0.1136274636	0.0812055942	0.2595202123	0.0619501069	0.1346732557	0.0856264062	0.1192096857	997	1347	1613	75	1487	1312	1265	83	154	432	1502	1198	1489	1377	485	1617	1229	3845	297	3772	1822	1981	1335.41	933.36	1737.45	997	1166.8
MG_TRINITY_DN1034_c0_g1_i4.p1	0.1947715215	0.0576252404	0.1387173834	0.1409245859	0.0857390205	0.1494282063	0.1527667246	0.1821997425	0.0400167728	0.0627330291	0.3358484885	0.3625279895	0.0601494581	0.0753527973	0.0789368989	0.2206896811	0.1261480271	0.1721516128	0.0225353627	0.1209865618	0.1453482579	0.1613095078	509	11	283	885	80	2234	609	1244	82	349	4026	3022	142	1058	2132	3738	2455	2527	44	3387	3634	2943	1608.82	937.45	2280.18	509	698.6
MG_TRINITY_DN5973_c0_g1_i3.p1	0.2973088156	0.1961611546	0.1492264631	0.1144452037	0.1639084988	0.1283003894	0.2553797715	0.1202040904	0.0871411696	0.0411118825	0.1894893962	0.2885931893	0.1963894867	0.0430899368	0.0549459372	0.1105011442	0.11588339	0.1117174665	0.0664662473	0.0743441536	0.070050622	0.0193107931	1580	849	344	533	621	1686	1872	494	778	74	1492	2307	1338	358	1200	1551	2184	1405	339	1704	1398	73	1099.09	938.45	1259.73	1580	806.6
MG_TRINITY_DN6078_c0_g1_i2.p1	0.4368344353	0.1903867573	0.127701516	0.1647599848	0.1721527755	0.1330830624	0.1828359672	0.0552419924	0.0855186803	0.066169421	0.0855010574	0.1744421842	0.0528059364	0.0649484979	0.1004816443	0.1104396329	0.1966017749	0.1141930369	0.2006924556	0.1203232025	0.1025439464	0.0617264438	3317	761	218	1234	709	1814	967	36	743	418	146	1150	119	828	2934	1548	4049	1456	2132	3365	2400	686	1410.45	942.09	1878.82	3317	947.2
SG_TRINITY_DN5421_c0_g1_i2.p4	0.352379091	0.1669344404	0.138466061	0.1053450889	0.2456778228	0.0841972323	0.1949641544	0.2124466562	0.0688001988	0.0405604989	0.1918226836	0.4431488922	0.1253395914	0.0463081125	0.1240279112	0.0212143436	0.1163057198	0.0796734456	0.0777533147	0.2044599828	0.0389606321	0.0635884044	2265	513	281	420	1494	570	1106	1701	418	70	1530	3739	602	411	3743	60	2195	781	456	5110	507	725	1304.41	942.55	1666.27	2265	655.6
SG_TRINITY_DN16302_c0_g1_i2.p2	0.1631530278	0.0997463498	0.141082211	0.0998510782	0.0693341516	0.0522881745	0.0758830828	0.188355192	0.1175829391	0.1709507872	0.275760019	0.137217033	0.1787723321	0.103561105	0.0905455003	0.1917240685	0.0802636521	0.0554055396	0.1253016159	0.0238660414	0.0675419138	0.0687922488	310	95	300	363	42	100	78	1333	1575	3091	3084	766	1138	1772	2611	3220	1195	411	1033	230	1311	853	1132.32	942.82	1321.82	310	180
MG_TRINITY_DN4686_c0_g1_i2.p1	0.317931629	0.0509752594	0.1288171983	0.068798145	0.1947676581	0.1022534629	0.3243734015	0.0457143314	0.1067250856	0.099534014	0.1609725807	0.0820731174	0.1143851549	0.0299784924	0.05400151	0.0631743697	0.0688817415	0.160729983	0.1922533736	0.0966908084	0.0794813751	0.0675665639	1823	6	225	125	929	1007	2789	15	1281	1172	1016	289	491	161	1165	641	888	2314	2003	2545	1667	828	1062.73	944.36	1181.09	1823	458.4
MG_TRINITY_DN1169_c0_g1_i5.p1	0.370757046	0.1970186824	0.2080789192	0.2031771284	0.1778146407	0.0649301714	0.225011842	0.0936164701	0.0916573947	0.0583063905	0.1219863841	0.3032300098	0.1303925931	0.1514381724	0.0870834324	0.074389657	0.114062817	0.2870226001	0.0062580744	0.0304988891	0.2441014501	0.1083892904	2496	856	907	1877	763	241	1457	245	893	279	464	2459	649	2916	2486	851	2134	4205	3	378	5454	1724	1533.50	952.55	2114.45	2496	928.8
MG_TRINITY_DN1425_c0_g1_i2.p1	0.1812536459	0.1567862217	0.1106057432	0.3301188938	0.0541495105	0.0972392078	0.2229162332	0.1820504128	0.0562599621	0.1002299028	0.1511731505	0.1192795955	0.0758781506	0.0431052834	0.1043290512	0.0578755269	0.095786343	0.236463158	0.1084764987	0.083594408	0.0665791928	0.1224841481	419	413	135	3681	17	879	1428	1242	223	1184	862	612	216	359	3077	549	1651	3543	806	2082	1284	2074	1215.27	953.00	1477.55	419	1025
SG_TRINITY_DN5763_c0_g1_i2.p1	0.2012224568	0.0768392385	0.2473335257	0.0788477483	0.1133282442	0.2231097401	0.1557234537	0.0809058189	0.0466287423	0.1000601259	0.232307184	0.1499828089	0.1495096056	0.1008978665	0.0596061069	0.1354623958	0.1429398219	0.172689144	0.2115856046	0.1154399082	0.1698542965	0.1943641472	562	45	1350	187	227	3694	646	142	135	1180	2322	893	865	1698	1369	2066	2874	2534	2286	3218	4215	3573	1640.05	953.64	2326.45	562	1100.6
MG_TRINITY_DN4121_c0_g1_i23.p1	0.3881238574	0.0930591597	0.0913823891	0.106559179	0.069397251	0.1093649806	0.2654438333	0.0908681185	0.0839026271	0.0642196417	0.2534672964	0.1946755124	0.1582627775	0.0892786823	0.0420597498	0.1766228194	0.0722361139	0.06351793	0.0347582772	0.0490051977	0.0625153706	0.0709189786	2715	75	77	432	43	1177	2005	224	700	384	2692	1349	955	1439	738	2929	982	536	103	875	1151	896	1021.68	956.73	1086.64	2715	360.8
MG_TRINITY_DN2_c1_g1_i2.p1	0.2768292214	0.2636735581	0.111957493	0.1968885529	0.1383718526	0.0694720522	0.2743835841	0.1927991496	0.1011154075	0.0257879023	0.0918843674	0.1361103692	0.0562140625	0.0709465504	0.0252767649	0.2682798284	0.1742627324	0.1457424194	0.250954488	0.1860435969	0.117674152	0.1281933955	1324	1753	144	1756	402	314	2105	1399	1131	11	193	755	128	953	260	4466	3610	2025	2862	4803	2878	2199	1612.32	957.45	2267.18	1324	873.8
SG_TRINITY_DN5259_c0_g2_i1.p1	0.1305722797	0.2135716962	0.2463761565	0.1544711395	0.1586192052	0.0955726524	0.1549831195	0.208623707	0.0846506557	0.1380036958	0.0959103407	0.2808578803	0.1615029618	0.1457758687	0.1039781823	0.0473854946	0.1132107156	0.0850657923	0.219186184	0.0822986206	0.1085391623	0.1329698636	160	1070	1343	1072	576	842	635	1643	717	2270	223	2219	985	2778	3061	369	2116	871	2381	2020	2598	2309	1466.27	959.18	1973.36	160	980.6
MG_TRINITY_DN1776_c0_g1_i3.p1	0.0719406247	0.2131929734	0.1679895412	0.0983125072	0.1296695012	0.0870860208	0.0524957847	0.1394006604	0.1209060706	0.1304689845	0.2842159982	0.3065128759	0.3154880611	0.0585973588	0.1146276674	0.1872115355	0.1098916556	0.1608420214	0.1062403229	0.1572424872	0.0725458013	0.0882919799	22	1066	509	335	341	633	22	711	1653	2043	3243	2486	2712	678	3453	3127	2014	2318	776	4325	1458	1271	1599.82	961.64	2238.00	22	576.8
SG_TRINITY_DN12890_c0_g1_i7.p1	0.301363121	0.1499538499	0.2791844358	0.0856994279	0.2076990714	0.0914065444	0.1927004804	0.0788388881	0.0792166498	0.1257914196	0.1685032904	0.1120221062	0.2159919668	0.1369120162	0.0679845396	0.1449215976	0.0481728834	0.1237992467	0.1470276385	0.1569213155	0.0515320448	0.0874602531	1629	359	1747	234	1060	722	1079	132	604	1901	1127	547	1551	2551	1697	2282	454	1636	1341	4319	819	1247	1319.91	963.09	1676.73	1629	824.4
MG_TRINITY_DN974_c0_g2_i4.p1	0.1759140984	0.1958195621	0.2215583217	0.1561244348	0.2242805446	0.0643338621	0.0606886154	0.187684942	0.1063256576	0.1275790611	0.17106785	0.1265705194	0.1222452904	0.1537077286	0.1889107406	0.1322609049	0.165790477	0.1716097883	0.1620692952	0.0583216524	0.1767930703	0.1915814605	382	841	1035	1097	1245	234	35	1327	1268	1952	1180	670	563	2964	5191	1998	3405	2518	1552	1174	4368	3525	1751.09	963.27	2538.91	382	890.4
MG_TRINITY_DN3725_c0_g1_i3.p1	0.2678137267	0.1086682208	0.155876789	0.2922966693	0.1103865304	0.0964011239	0.210469968	0.1375167892	0.0685527703	0.1082555575	0.1491979711	0.2363513923	0.2476585835	0.0443932757	0.1208144106	0.0385119181	0.0467913451	0.1290136206	0.1696159208	0.0869302798	0.0630262254	0.0665357594	1223	135	395	3153	211	862	1269	687	411	1432	829	1755	1905	378	3662	238	432	1749	1675	2204	1168	801	1207.91	964.27	1451.55	1223	951.2
MG_TRINITY_DN16951_c0_g1_i2.p2	0.2252253028	0.1623252686	0.1638059932	0.2317312458	0.1254538034	0.1310927439	0.2715023773	0.1523752815	0.0704437324	0.068502235	0.1418325892	0.5438397156	0.2128137017	0.0944545037	0.1212810032	0.1037922769	0.0417480827	0.120886442	0.2100194958	0.0156325037	0.0670982183	0.0360387546	777	458	468	2299	308	1760	2074	841	449	464	725	4539	1516	1549	3680	1419	329	1576	2266	96	1301	253	1324.86	965.73	1684.00	777	1058.6
MG_TRINITY_DN9717_c0_g2_i2.p1	0.1260642021	0.2095883514	0.236120127	0.0836124763	0.2470122032	0.1295952976	0.1205928322	0.1640247783	0.1238555298	0.0683593311	0.1769932399	0.1576695471	0.3163083568	0.1067434219	0.1074463253	0.1074328629	0.1406366509	0.1066272684	0.1651033713	0.0984214997	0.0189281428	0.0964646817	136	1017	1210	222	1505	1724	333	1013	1740	460	1273	978	2722	1851	3202	1497	2823	1318	1608	2613	129	1450	1401.09	966.64	1835.55	136	1135.6
MG_TRINITY_DN8833_c0_g1_i11.p1	0.2093248772	0.1026563863	0.2343476867	0.1353114207	0.1203916674	0.1257920969	0.0935616633	0.0730858262	0.1614000534	0.0930085693	0.2188683581	0.1690038803	0.0640096636	0.1308491431	0.0259327117	0.1041143489	0.1436881494	0.3736133356	0.0462668679	0.0753785659	0.1905067407	0.081800035	631	104	1195	809	270	1608	151	104	2700	1012	2056	1086	155	2436	277	1426	2892	5080	173	1748	4607	1123	1438.32	967.27	1909.36	631	797.2
SG_TRINITY_DN20761_c0_g1_i1.p1	0.3539158463	0.1693980239	0.1359755992	0.0872878192	0.1463199891	0.1246671299	0.2008773851	0.1908600965	0.0960799094	0.0938859131	0.1414850752	0.0942747374	0.1264953836	0.1823392887	0.061899999	0.1387630923	0.0697229479	0.1139609427	0.203194754	0.150920423	0.0564351896	0.0854917516	2281	540	264	251	461	1576	1165	1375	986	1031	721	382	614	3574	1453	2143	909	1448	2171	4178	977	1202	1350.09	968.27	1731.91	2281	618.4
MG_TRINITY_DN431_c0_g2_i10.p1	0.1912355458	0.1387220598	0.2936099455	0.0662637468	0.2235720766	0.1086887897	0.1939625484	0.2078590851	0.0974216031	0.1002182944	0.1282326792	0.0631707377	0.2965058124	0.0477672458	0.1812297187	0.0175173067	0.0535057118	0.0323192219	0.1476583404	0.1154204554	0.0596377023	0.0733503022	485	283	1912	109	1236	1162	1093	1628	1023	1182	540	171	2500	453	5062	40	571	151	1349	3217	1064	947	1189.91	968.45	1411.36	485	940.4
MG_TRINITY_DN1894_c1_g1_i6.p1	0.1432071863	0.2103094359	0.2674286303	0.1025288493	0.2813908526	0.0816691968	0.2022126198	0.1367990653	0.1082486644	0.1094608618	0.1118631738	0.0384966834	0.3814696466	0.0856191978	0.0693519623	0.1827217621	0.0797576863	0.1251582478	0.1676703201	0.0274513012	0.10708491	0.1333114702	210	1024	1596	393	1887	521	1184	682	1324	1471	372	69	3401	1324	1749	3040	1178	1659	1642	300	2550	2315	1358.68	969.45	1747.91	210	1084.2
SG_TRINITY_DN6675_c0_g1_i1.p1	0.263082003	0.2061869521	0.2345488023	0.1498119065	0.3275458547	0.0829787818	0.1422328829	0.1313863982	0.1106200819	0.0794613846	0.0944319169	0.3257885565	0.2804716543	0.1117845648	0.0713998078	0.1709730409	0.1691863441	0.362656278	0.2267254191	0.1255234805	0.0317875542		1176	970	1197	998	2440	546	486	617	1382	667	213	2678	2309	1975	1837	2815	3492	4975	2494	3524	341		1768.19	972.00	2644.00	1176	1230.2
MG_TRINITY_DN653_c0_g1_i1.p1	0.2109530665	0.2631202581	0.1323928116	0.1889184707	0.1957566808	0.1113208947	0.302092691	0.0664952535	0.0719985971	0.0582953203	0.1595755914	0.1406401372	0.2184489076	0.1151501053	0.0586938081	0.119797339	0.1454912806	0.0263021181	0.1066422043	0.1458913644	0.1329964843	0.0318909013	643	1745	247	1629	940	1218	2497	74	471	278	994	800	1584	2075	1337	1736	2927	98	781	4046	3310	180	1345.91	976.00	1715.82	643	1155.8
SG_TRINITY_DN1792_c0_g1_i5.p3	0.2087283551	0.0872286431	0.1271600803	0.2731221593	0.1859607194	0.1550119157	0.206208766	0.1152180096	0.0673644221	0.0839972876	0.1543086009	0.1126552165	0.1338760891	0.1252171726	0.1071772673	0.0974495964	0.0833441772	0.2530643329	0.083427984	0.0538311588	0.0597913508	0.0928451512	626	64	214	2889	844	2362	1233	444	392	786	908	555	676	2326	3194	1300	1296	3759	516	1025	1068	1379	1266.18	978.36	1554.00	626	1274.6
MG_TRINITY_DN1419_c1_g2_i2.p3	0.1894864728	0.1989043517	0.2172448275	0.0759214478	0.1085284198	0.1448035358	0.1430194612	0.1915174294	0.1037644144	0.1406142644	0.12997489	0.1543696276	0.1907412411	0.2969345184	0.0730662897	0.0647346987	0.157312024	0.2110579722	0.0932040983	0.0863878065	0.1078367015	0.0737931577	474	878	985	166	189	2099	492	1387	1199	2338	568	943	1268	5259	1906	663	3201	3170	623	2192	2577	956	1524.23	979.55	2068.91	474	863.4
SG_TRINITY_DN6052_c0_g2_i2.p1	0.128447298	0.2880011414	0.0535638537	0.1388090563	0.0919053244	0.1171750834	0.2751710605	0.1445079307	0.1529419677	0.0629519133	0.11588387	0.1874319206	0.3026392368	0.0845582977	0.0710209215	0.0293871864	0.1192072288	0.194547387	0.0301400928	0.0999028347	0.0622787161	0.0659282069	150	2113	12	867	109	1388	2115	752	2508	358	406	1279	2568	1287	1823	141	2266	2924	79	2671	1145	785	1261.18	979.82	1542.55	150	897.8
SG_TRINITY_DN13846_c0_g1_i1.p1				0.1490303686										0.1838053189	0.0667198286				0.2087867986	0.084108966						983										3607	1652				2250	2102			2118.80	983.00	2402.75		983
SG_TRINITY_DN1148_c0_g1_i1.p1	0.164536503	0.1754723366	0.1187108578	0.0819621185	0.1976249167	0.0953321449	0.2558899959	0.0632242153	0.1049270609	0.1232882271	0.2554971633	0.1193102937	0.1235455848	0.0493803938	0.1295335199	0.1782901048	0.0800928426	0.1560235939	0.1409440323	0.0040549421	0.080978185	0.1485123779	320	600	167	212	959	832	1879	62	1228	1838	2733	613	582	490	3908	2972	1192	2220	1256	4	1699	2664	1292.27	984.55	1600.00	320	554
SG_TRINITY_DN8894_c0_g1_i2.p1	0.2875440863	0.1020795996	0.0880483961	0.1491087324	0.1761678677	0.0947842886	0.2377180801	0.1054078877	0.1251312538	0.1513220355	0.1000565055	0.0375582553	0.0587929839	0.1904668986	0.0630602896	0.0834160399	0.0918277776	0.1180278763	0.0235383149	0.0699961145	0.065558956	0.1145840457	1460	103	70	985	741	820	1633	353	1771	2639	260	65	134	3729	1502	1039	1548	1524	46	1573	1243	1854	1140.55	985.00	1296.09	1460	543.8
MG_TRINITY_DN24060_c0_g1_i3.p6	0.2459333275	0.2056889204	0.1037697619	0.0588806699	0.1585715883	0.0407421142	0.2504820564	0.0620092992	0.1135088365	0.1476838712	0.226529903	0.0752344317	0.1116912435	0.1384509756	0.1366622568	0.1182727454	0.1838306985	0.0927734112	0.1337150617	0.0567821075	0.1153820688	0.1698962801	985	960	116	79	575	45	1804	55	1465	2542	2211	237	463	2591	4095	1705	3797	1011	1150	1129	2815	3114	1497.45	985.18	2009.73	985	355
MG_TRINITY_DN11692_c0_g1_i3.p1	0.2652675047	0.0692783824	0.0813473858	0.1282952013	0.1634634195	0.1123565192	0.1529884272	0.1545599746	0.1166479166	0.1377835057	0.1994563075	0.1858299919	0.3137294702	0.118103816	0.0837067314	0.1390406853	0.1320300979	0.2454064705	0.0554104676	0.200331164	0.0655768227	0.1242907294	1201	30	56	702	616	1252	613	875	1547	2267	1687	1261	2691	2154	2330	2152	2610	3665	233	5047	1244	2111	1652.00	986.00	2318.00	1201	531.2
MG_TRINITY_DN3516_c0_g1_i3.p1	0.3328142182	0.2541244194	0.254899315	0.134650883	0.1369016445	0.1357125672	0.069961963	0.0936517987	0.0515663917	0.101142127	0.1627866037	0.2714231275	0.1735174137	0.0641201421	0.0722474757	0.1256180923	0.0430763469	0.1193907761	0.0160324826	0.0782049471	0.0524449359	0.096242651	1996	1615	1441	801	391	1884	56	246	179	1213	1042	2109	1083	802	1871	1870	360	1549	22	1858	849	1446	1121.95	987.64	1256.27	1996	1226.4
SG_TRINITY_DN8167_c0_g1_i7.p4							0.2438543793	0.0944464799						0.3471723101				0.3078118546	0.0275047741										1725	253						5773				4462	67				2456.00	989.00	3434.00
MG_TRINITY_DN1765_c0_g1_i13.p1	0.1679645537	0.3256926234	0.1785549268	0.0654172018	0.1425587482	0.1340344599	0.1847929684	0.1629282439	0.0893781058	0.1251949789	0.1027213387	0.1725878193	0.1431003638	0.1206595428	0.0556719008	0.1038688702	0.1223167215	0.2037018558	0.0273084541	0.0620688969	0.0379124905	0.0499083139	341	2595	598	102	433	1838	995	1000	830	1881	287	1139	793	2208	1221	1421	2342	3054	65	1310	477	469	1154.50	990.91	1318.09	341	1113.2
MG_TRINITY_DN3399_c0_g1_i1.p4	0.2463520579											0.1217682972						0.369668079	0.2395878602				992											627						5038	2690				2336.75	992.00	2785.00	992
MG_TRINITY_DN6102_c0_g1_i9.p1	0.2607943594	0.1854051595	0.2606467534	0.1719719571	0.2429540664	0.0889993519	0.2112504065	0.1134063231	0.0951224595	0.0937429195	0.1133850161	0.2874024873	0.2161968166	0.0431802853	0.0668319017	0.1514443683	0.0219080306	0.3109407762	0.1178617966	0.0416039613	0.0778989685	0.0828782791	1144	701	1515	1361	1454	674	1279	424	966	1028	388	2292	1557	360	1661	2409	87	4493	924	628	1619	1149	1277.86	994.00	1561.73	1144	1141
MG_TRINITY_DN7069_c0_g1_i1.p1	0.3273109998	0.1646587009	0.1945471538	0.1120339629	0.2999841516	0.093067071	0.1979629202	0.1576145592	0.0753331074	0.076223491	0.174202249	0.3035554252	0.1077140082	0.1032688724	0.0704010605	0.1862282685	0.0596776141	0.4146199795	0.0548136085	0.0393966601	0.1306904314	0.1518558956	1943	485	763	503	2106	769	1136	915	533	602	1232	2462	435	1763	1798	3108	691	5394	228	580	3243	2731	1519.09	998.82	2039.36	1943	925.2
MG_TRINITY_DN11544_c0_g1_i5.p3	0.2468614536																					0.4526562563	999																					6280	3639.50	999.00	6280.00	999
SG_TRINITY_DN14911_c0_g1_i2.p2	0.2460792569	0.1485675701	0.200671101	0.0776735167	0.1960510648	0.0847158484	0.1857263551	0.1681496311	0.1196130885	0.1092099529	0.2167795316	0.2594086229	0.2929180161	0.1659805814	0.11131458	0.1160324015	0.1496013812	0.114367434	0.1527537561	0.0609918911	0.1056508464	0.0619725438	989	347	834	181	943	582	1014	1059	1624	1463	2012	1992	2453	3224	3340	1661	3015	1459	1419	1260	2502	692	1548.41	1004.36	2092.45	989	577.4
MG_TRINITY_DN4726_c0_g1_i3.p1	0.0805043407	0.1064667363	0.105879729	0.090379508	0.1604795705	0.1816133717	0.2354296906	0.2085352058	0.1120212561	0.1057104655	0.1580124423	0.1556571129	0.1121675155	0.0430126892	0.0166345955	0.1396698931	0.1357725447	0.2335491157	0.0870069116	0.0732417747	0.0399163202	0.054256176	41	123	123	269	588	2933	1600	1640	1425	1346	969	958	465	354	113	2163	2707	3498	554	1664	523	533	1117.68	1005.18	1230.18	41	807.2
MG_TRINITY_DN2339_c1_g1_i1.p1	0.209196574	0.173156423	0.0655787111	0.0679819349	0.2424520942	0.1933910741	0.1371909076	0.1468622284	0.1147548042	0.0567231708	0.2231727643	0.1196662966	0.2406130777	0.0538785787	0.0806208986	0.2443207072	0.1688132266	0.1243267249	0.1644515497	0.1573881139	0.2143200523	0.3753033552	629	580	25	119	1447	3161	445	782	1496	249	2152	617	1819	582	2228	4121	3477	1647	1601	4329	5042	5788	1924.36	1007.73	2841.00	629	1066.4
SG_TRINITY_DN1901_c0_g1_i1.p1	0.4956981276	0.1007848631	0.25859057	0.1001494158	0.1742996373	0.0941898114	0.130877175	0.1216834839	0.1219754705	0.0493311918	0.1524878631	0.2731567399	0.3310964617	0.1433470198	0.1248953539	0.0223662669	0.1105183795	0.0736552779	0.0393070607	0.0116328108	0.020767388	0.0750809295	3985	99	1483	367	728	799	397	510	1686	156	882	2134	2877	2716	3782	76	2036	689	125	55	159	985	1214.82	1008.36	1421.27	3985	695.2
SG_TRINITY_DN10657_c0_g1_i5.p1	0.3194899643	0.1348801261	0.1553494914	0.178478371	0.1301188154	0.1277842466	0.2935733056	0.2272330253	0.0616706799	0.0572983337	0.1023338569	0.1420142996	0.0237671933	0.1594589304	0.0201506985	0.0622666419	0.0165754364	0.1029089734	0.155153867	0.051649266	0.0370173681	0.0458012211	1845	254	389	1472	347	1666	2378	1915	295	260	283	815	24	3089	170	619	40	1243	1451	951	448	400	925.18	1009.45	840.91	1845	825.6
SG_TRINITY_DN1465_c0_g1_i2.p1	0.195005927	0.2592479066	0.2196796004	0.1448984407	0.2153293778	0.123331706	0.0879441212	0.1422080451	0.1026902307	0.0625548416	0.2108999956	0.0740411738	0.3110219874	0.1239912145	0.0525429762	0.1892900348	0.1524129681	0.1313872051	0.0717231268	0.0992254994	0.0858152533	0.0569025407	514	1698	1011	938	1144	1541	128	724	1167	346	1898	227	2655	2296	1108	3172	3090	1788	402	2651	1830	591	1405.41	1009.91	1800.91	514	1266.4
SG_TRINITY_DN14147_c0_g1_i1.p1	0.1326297298	0.2285591874	0.2549702865	0.1561203695	0.2977726243	0.1185845304	0.0754454427	0.2422170045	0.0725535867	0.0778306346	0.1064014538	0.2070583524	0.3087089742	0.1119131294	0.0253251693	0.1541813775	0.2296118042	0.2073972399	0.0954053901	0.1066277038	0.058397385	0.1370549328	173	1277	1443	1096	2074	1428	77	2116	479	629	318	1468	2634	1981	262	2478	4563	3112	651	2913	1030	2388	1572.27	1010.00	2134.55	173	1463.6
MG_TRINITY_DN5669_c0_g1_i1.p1	0.2628469175	0.1338472012	0.4501567975	0.1024195591	0.3318412731	0.0644335368	0.0802643665	0.1732305182	0.0635000357	0.0683999717	0.160016058	0.2573688613	0.4243231244	0.0988218702	0.0905475727	0.11581588	0.0669524369	0.4835291568	0.1566578541	0.0718173178	0.0447833877	0.0374170965	1173	244	3587	391	2486	236	95	1127	324	461	1000	1966	3804	1654	2612	1657	839	5873	1471	1619	636	278	1524.23	1011.27	2037.18	1173	1388.8
SG_TRINITY_DN8476_c0_g1_i2.p2	0.1250226697	0.2634240416	0.1140642122	0.1804705083	0.1832017636	0.1333634111	0.161250536	0.0793693357	0.0987372573	0.1200923439	0.1796103379	0.2866295613	0.1837255512	0.1029064957	0.1184525805	0.1030031464	0.106196505	0.1813527042	0.1441471937	0.0776976737	0.0379123757	0.0674962235	132	1749	151	1494	818	1820	699	135	1062	1750	1317	2279	1189	1751	3585	1401	1913	2695	1307	1845	476	824	1381.45	1011.55	1751.36	132	1206.4
SG_TRINITY_DN7006_c0_g1_i2.p1	0.2574927073	0.1919605427	0.1709648828	0.1159199851	0.1710848722	0.117180326	0.274407551	0.0832443575	0.0900506052	0.1525723561	0.1035912924	0.4197476567	0.3841357178	0.0477884586	0.0738584792	0.133270321	0.0281704124	0.0886924248	0.0650904602	0.1310422904	0.0268172405	0.0392917227	1115	790	533	543	703	1389	2106	155	854	2676	296	3545	3427	455	1931	2022	144	928	322	3671	257	304	1280.27	1014.55	1546.00	1115	791.6
MG_TRINITY_DN5486_c0_g1_i1.p1	0.3323908036	0.2137925396	0.1148586718	0.1934158321	0.1830521154	0.0922210479	0.2188625304	0.1897254025	0.0565447986	0.0978822102	0.1324054751	0.2145222927	0.2072291261	0.1792858622	0.219083523	0.1239610673	0.0900358688	0.132193646	0.1973776277	0.1393565143	0.0982651623	0.1077015163	1990	1076	155	1705	815	747	1370	1354	228	1133	601	1530	1464	3507	5616	1837	1488	1804	2076	3885	2252	1706	1742.68	1015.82	2469.55	1990	899.6
MG_TRINITY_DN19367_c0_g1_i2.p1	0.2486098839											0.2221282231		0.1662743823	0.147861628				0.1001057951	0.0904258952	0.0978414999		1017											1601		3233	4366				706	2329	2243		2213.57	1017.00	2413.00	1017
MG_TRINITY_DN854_c0_g1_i1.p1	0.2179401739	0.122131823	0.1653677315	0.07898815	0.1667744104	0.0866461939	0.1112118428	0.1813686396	0.1121184318	0.1595081736	0.2466637161	0.0801131971	0.135245837	0.1080663169	0.0626623092	0.1242606411	0.1095022649	0.1431428398	0.0691890898	0.03694889	0.0683044186	0.1662132433	709	191	485	188	651	623	280	1229	1427	2847	2579	270	689	1881	1484	1848	2006	1986	376	520	1340	3040	1211.32	1019.00	1403.64	709	427.6
MG_TRINITY_DN12935_c0_g1_i3.p1	0.3594401464	0.2187779159	0.1435707439	0.1172050324	0.0874693137	0.1999208204	0.0862521599	0.1170006595	0.098572607	0.0510836975	0.1982962594	0.2408892773	0.1473580814	0.0265121156	0.0336667695	0.116884802	0.0766650394	0.1431757478	0.1068069585	0.0388427348	0.044213618	0.0690951458	2343	1142	312	562	86	3286	118	464	1056	177	1666	1793	843	129	489	1673	1103	1988	783	565	624	861	1002.86	1019.27	986.45	2343	1077.6
MG_TRINITY_DN5794_c0_g1_i6.p1	0.1273410865	0.3784957002	0.2122639037	0.1752020508	0.1151202371	0.1000628488	0.27178004	0.0760786286	0.0796645116	0.0886160991	0.1258043076	0.1028461929	0.0285515448	0.1262850592	0.0930674153	0.2049885345	0.1205455962	0.1038736009	0.1173836883	0.0767710068	0.0945415858	0.059041498	139	3315	943	1412	240	949	2080	118	613	897	511	460	31	2352	2685	3458	2294	1261	918	1800	2139	633	1329.45	1019.73	1639.18	139	1371.8
SG_TRINITY_DN9040_c0_g1_i3.p1	0.3693700953	0.1066193103	0.1702089729	0.0548069752	0.0740502765	0.1315697078	0.1751605165	0.1536728313	0.0908419692	0.0920956758	0.2488184511	0.022321462	0.1123578581	0.0655646802	0.1184793972	0.1270507571	0.0389466191	0.1060930371	0.1621993406	0.1840235918	0.0247739666	0.0807100385	2473	125	524	64	49	1773	868	860	881	996	2613	21	467	846	3586	1902	276	1309	1560	4765	218	1090	1239.36	1020.55	1458.18	2473	507
SG_TRINITY_DN58541_c0_g1_i2.p1	0.2919495038	0.2645049676	0.2258548652	0.0392275445	0.2254444197	0.1382190979	0.1479482653	0.1407584452	0.1327800603	0.0524689577	0.0961609384	0.1039077519	0.1726493477	0.0561575275	0.1318332233	0.0529003511	0.1316823079	0.1285463044	0.2612713667	0.0753186846	0.0947713323	0.1078055915	1519	1765	1082	19	1260	1952	547	719	1965	194	225	468	1073	625	3965	471	2604	1737	3012	1745	2154	1708	1400.41	1022.45	1778.36	1519	1215.6
MG_TRINITY_DN5567_c0_g1_i11.p1	0.2085230904	0.1732444411	0.4079572045	0.1013772055	0.3226419568	0.0654355584	0.1830552312	0.1485455431	0.0790902606	0.0481441116	0.1815559722	0.1030118768	0.3260134644	0.114428648	0.0841650301	0.0412139903	0.0872117377	0.1800797361	0.1574263238	0.0739414009	0.081312818	0.035783208	620	581	3175	378	2392	248	971	799	603	138	1353	461	2827	2051	2352	271	1406	2667	1481	1690	1708	251	1291.95	1023.45	1560.45	620	1354.8
SG_TRINITY_DN9198_c0_g1_i1.p2	0.0930995941	0.2337844296	0.2312341476	0.0721002903	0.1569272956	0.1077439131	0.1005353368	0.0848199529	0.0993706108	0.1733479834	0.2300069035	0.1009700654	0.365729501	0.0323253419	0.0555661464	0.0863201009	0.0885816713	0.1444811571	0.1193381755	0.1029741959	0.0582065264	0.16024147	59	1351	1149	147	559	1141	199	170	1079	3142	2278	449	3244	199	1217	1102	1449	2008	951	2791	1025	2921	1301.36	1024.91	1577.82	59	869.4
SG_TRINITY_DN12594_c0_g2_i5.p1	0.1033123137	0.1873234254	0.1813392154	0.1097504961	0.1407687519	0.1162679043	0.1529388573	0.1898571325	0.1211342137	0.1384847397	0.2006865948	0.1479226945	0.0966213195	0.1335996901	0.1182210612	0.0506089252	0.1694070206	0.1287622765	0.0974985523	0.0899017795	0.0718864492	0.0761772977	73	718	625	471	418	1370	610	1357	1660	2281	1704	871	348	2488	3578	429	3497	1742	674	2310	1441	1004	1348.59	1026.09	1671.09	73	720.4
SG_TRINITY_DN25841_c0_g2_i2.p2	0.3031226457	0.0997043732	0.2175760312	0.1184018089	0.1284018614	0.0837792268	0.2429575848	0.1500825429	0.1211995888	0.1559749941	0.0861742079	0.122123163	0.2134838179	0.050370798	0.0705881297	0.0821965605	0.0391371409	0.1011964912	0.2060936237	0.0510137292	0.068485547	0.0299921018	1651	94	988	576	334	561	1715	820	1663	2754	151	629	1522	512	1810	1013	282	1207	2206	936	1347	159	1042.27	1027.91	1056.64	1651	510.6
MG_TRINITY_DN6343_c0_g1_i2.p1	0.1792445698	0.1354946904	0.2705357969	0.1404175841	0.1465655079	0.2249394015	0.1006262523	0.0902408134	0.076221067	0.0906064031	0.217947377	0.1314149756	0.2847263374	0.1475631734	0.067901924	0.136140547	0.1523053015	0.0845899726	0.1096208904	0.0818604681	0.1038944263	0.0320068626	406	257	1630	880	464	3721	201	219	553	951	2037	716	2361	2821	1693	2083	3086	861	823	1996	2440	183	1381.00	1029.00	1733.00	406	1390.4
MG_TRINITY_DN10181_c0_g1_i2.p2	0.2354825801	0.1003092046	0.1620361998	0.262791329	0.10011041	0.0908445168	0.2630634711	0.1375248734	0.1567591396	0.0763746875	0.1179483049	0.4077673296	0.1179232806	0.1403782712	0.2199367537	0.1449166883	0.1420237357	0.2079436418	0.2164447794	0.0211357727	0.0845877317	0.1224920385	874	98	451	2751	155	710	1977	688	2602	606	425	3437	522	2638	5624	2281	2853	3124	2350	172	1798	2076	1736.91	1030.64	2443.18	874	833
SG_TRINITY_DN9650_c0_g1_i8.p1	0.1161303424	0.1735238248	0.1980786495	0.0381925882	0.2540994752	0.0979406467	0.2306449735	0.1277785652	0.1391260287	0.0847956587	0.2315698008	0.1388329454	0.2298525448	0.1705520219	0.0694725465	0.1900917995	0.0198339672	0.1334140453	0.0720078023	0.0282411707	0.0415077949	0.076558017	108	583	803	14	1574	899	1531	583	2149	809	2301	782	1709	3341	1753	3185	69	1822	404	317	561	1013	1195.91	1032.18	1359.64	108	774.6
SG_TRINITY_DN22469_c0_g1_i3.p2	0.3626632205	0.2786624553	0.1674089028	0.0664095236	0.2050481377	0.0741351343	0.1093321266	0.2174911066	0.0790871072	0.0682779999	0.2114719526	0.3554007349	0.2217290024	0.0706007382	0.0982435772	0.1600422688	0.0076426622	0.2555151211	0.0995739087	0.0149917566	0.0761727352	0.036416637	2382	1969	506	111	1030	372	262	1775	602	455	1914	2962	1627	944	2856	2593	10	3796	698	89	1570	263	1308.45	1034.36	1582.55	2382	797.6
MG_TRINITY_DN374_c0_g1_i7.p1	0.2396857393	0.2086304062	0.2401645569	0.2187548604	0.2112264266	0.0818693111	0.0571522076	0.1414663827	0.1041587883	0.0755534066	0.2129566674	0.0903647511	0.4432608311	0.2019581891	0.1200749406	0.3313185593	0.1948312674	0.0877359689	0.1664674614	0.0977004538	0.0532856455	0.0968353271	920	999	1265	2089	1096	523	28	721	1214	589	1935	353	3956	3927	3640	5251	4014	911	1626	2589	876	1464	1817.55	1034.45	2600.64	920	1194.4
SG_TRINITY_DN9983_c0_g1_i4.p1	0.4630514201	0.1420005758	0.2402256573	0.1600801086	0.1215197191	0.0966411762	0.2604771268	0.0744738688	0.0847658269	0.0879704174	0.0983198993	0.2174959312	0.179341285	0.0562848511	0.0814641199	0.0819283648	0.0169400733	0.0379406568	0.1360665014	0.1252461981	0.0446652024	0.0824647764	3610	305	1266	1159	286	867	1939	111	719	879	243	1558	1143	627	2256	1003	43	197	1189	3516	634	1138	1122.18	1034.91	1209.45	3610	776.6
MG_TRINITY_DN5997_c0_g1_i6.p1	0.262422071	0.1672419593	0.1415186524	0.3683377508	0.1308839817	0.1044188008	0.210083803	0.0602022774	0.076509234	0.1063302197	0.1350098373	0.2300369562	0.1572627772	0.1580803589	0.0200913198	0.065165227	0.1032908889	0.0924627315	0.1825024266	0.0764724704	0.0575134595	0.0634591694	1170	517	306	4116	352	1061	1264	50	559	1365	633	1696	946	3062	168	672	1827	1003	1860	1788	1013	724	1188.73	1035.73	1341.73	1170	1270.4
MG_TRINITY_DN9344_c0_g1_i4.p2	0.3526158194	0.2188542316	0.2025042277	0.0736131027	0.1206191858	0.0668229528	0.215131677	0.1164658264	0.1492401477	0.0900951503	0.1792349691	0.2514318925	0.0325276988	0.1199247703		0.1672849213		0.1155810324	0.1657641222	0.0694597478		0.1224869349	2270	1145	852	155	273	268	1325	456	2410	938	1313	1900	43	2188		2741		1481	1614	1561		2075	1316.21	1036.82	1700.38	2270	538.6
SG_TRINITY_DN6858_c0_g1_i7.p1	0.1899443199	0.2641938684	0.2394230041	0.1190262556	0.218428572	0.175429193	0.203992864	0.0590847362	0.0653983872	0.0840497729	0.1571184933	0.2728309275	0.2135733152	0.0815354871	0.1390450376	0.0489161057	0.1700228304	0.0652786071	0.2239145936	0.0304925056	0.0758688451	0.065969444	475	1764	1261	588	1177	2803	1210	46	359	787	955	2132	1524	1203	4153	391	3513	565	2447	377	1553	787	1366.82	1038.64	1695.00	475	1518.6
MG_TRINITY_DN7021_c0_g1_i10.p1	0.2605499383	0.2292036659	0.2229799785	0.1776955409	0.3062097769	0.104108805	0.2214121976	0.1610388034	0.0619994607	0.0574677939	0.1069804973	0.2073585859	0.1653113332	0.1460394352	0.0885223537	0.1392228692	0.1502182131	0.0472066424	0.246320886	0.0900775475	0.1259439935	0.114653757	1141	1285	1056	1454	2195	1058	1409	968	304	264	328	1476	1014	2787	2543	2154	3030	303	2789	2319	3116	1858	1584.14	1042.00	2126.27	1141	1409.6
MG_TRINITY_DN5397_c0_g1_i4.p1	0.276290703	0.2844920128	0.2762866762	0.0954308179	0.291175655	0.0872566247	0.0916221672	0.1388696297	0.0642956606	0.1012002784	0.1633921025	0.1710426595	0.2784952049	0.1791141665	0.1014824494	0.0663846636	0.1294267643	0.2644197815	0.050065721	0.0449175735	0.0850721627	0.0504750503	1321	2051	1713	310	1989	639	141	706	340	1216	1051	1118	2284	3502	2976	691	2546	3910	195	729	1810	476	1441.55	1043.36	1839.73	1321	1340.4
MG_TRINITY_DN2088_c0_g1_i4.p1	0.1436942553	0.1309262928	0.1346409071	0.0925741125	0.1902653846	0.0401218131	0.1200028102	0.1931839845	0.1435115257	0.1826447464	0.229090381	0.2655643032	0.0859099441	0.0732719205	0.0515955694	0.1242285115	0.1037235984	0.1463809517	0.1500484391	0.1197936219	0.0258799617	0.0398876501	213	230	258	288	887	43	327	1407	2249	3354	2259	2046	279	1014	1068	1845	1840	2041	1381	3354	239	313	1224.32	1046.82	1401.82	213	341.2
SG_TRINITY_DN3140_c0_g1_i2.p1	0.3125972377	0.1067210445	0.0714825233	0.1458876513	0.1509445513	0.2195496593	0.2246057192	0.0633663931	0.0534430977	0.155670175	0.069204518	0.5893722316	0.1871025512	0.0841966846	0.1172833814	0.2178263342	0.109643628	0.0711495484	0.1922210409	0.1515180693	0.020043093	0.0340607762	1756	127	32	949	514	3634	1450	63	191	2745	67	4845	1224	1272	3552	3685	2009	652	2002	4195	143	211	1605.36	1048.00	2162.73	1756	1051.2
SG_TRINITY_DN6858_c1_g1_i1.p1	0.2759759378	0.163194325	0.266497063	0.1522715818	0.0374793771	0.067737989	0.3172910927	0.2029938245	0.0606570028	0.0385916708	0.2295857423	0.1261029602	0.1372291033	0.1803001409	0.15073414	0.0210121748	0.0877097828	0.1367411331	0.1264091641	0.0509632578	0.1164013552	0.1560336302	1317	467	1583	1040	4	284	2689	1560	276	57	2268	665	712	3523	4447	59	1424	1864	1055	931	2847	2826	1449.91	1049.55	1850.27	1317	675.6
MG_TRINITY_DN2734_c1_g1_i2.p1	0.0815996057	0.3412600025	0.2870672714	0.1496622504	0.2195208323	0.1087825165	0.0866014808	0.2025966168	0.0737459642	0.0907776901	0.113363045	0.1081050577	0.2297562515	0.1372333279	0.1398374132	0.1241121131	0.0687792366	0.080468382	0.2831192649	0.1077301397	0.0315540808	0.0908479806	43	2797	1833	993	1190	1164	121	1553	509	959	387	514	1707	2560	4178	1842	886	790	3329	2951	338	1323	1453.05	1049.91	1856.18	43	1595.4
SG_TRINITY_DN4903_c0_g2_i6.p1	0.2771548753	0.0949488239	0.1506928174	0.0946925274	0.2985603734	0.130380715	0.1102198059	0.1855866443	0.1120064428	0.123627664	0.1482535214	0.1575017684	0.0695571331	0.1133548944	0.0900835184	0.1199392498	0.0462665695	0.1336503608	0.0572297314	0.0877298863	0.0375458299	0.0724180955	1327	79	358	303	2087	1747	271	1295	1424	1850	815	974	173	2021	2597	1739	420	1825	252	2237	464	928	1144.82	1050.55	1239.09	1327	914.8
SG_TRINITY_DN7693_c0_g1_i1.p1	0.2396428592	0.1178810188	0.3346084905	0.0992401711	0.3218721916	0.0833256589	0.104780434	0.2191808103	0.0650267471	0.1180474793	0.1447532496	0.097672785	0.3965069693	0.0731818802	0.079837997	0.2186004706	0.1020647964	0.3641606786	0.098265806	0.0990340738	0.0367776684	0.0891114979	919	167	2366	352	2379	554	226	1799	354	1697	762	411	3547	1011	2186	3698	1799	4989	680	2647	441	1282	1557.55	1052.27	2062.82	919	1163.6
SG_TRINITY_DN11875_c0_g1_i7.p1	0.3700004395	0.3322213584	0.2416813137	0.1190114956	0.172324993	0.1091420757	0.1292891933	0.1167331532	0.0369192234	0.1027070941	0.1253339292	0.3978601861	0.2973886224	0.0505918708	0.0670780538	0.0571889801	0.0675127803	0.0879690257	0.1579027735	0.096953913	0.1915106271	0.332117647	2483	2687	1285	587	713	1170	385	460	63	1257	501	3348	2508	515	1670	536	853	912	1486	2556	4629	5428	1637.82	1053.73	2221.91	2483	1288.4
SG_TRINITY_DN756_c0_g1_i2.p1	0.2369707222	0.1661943194	0.4045167971	0.1539219245	0.2616132801	0.0545009661	0.1019696227	0.0625987222	0.0966525034	0.1413004017	0.1335823222	0.3235096989	0.3424772117	0.1363201818	0.139762657	0.06660301	0.1435699777	0.4331812738	0.1494046332	0.0493358879	0.2033827987	0.1935441101	887	506	3138	1063	1680	118	207	58	1002	2354	613	2651	2997	2541	4175	695	2886	5544	1372	885	4827	3559	1989.00	1056.91	2921.09	887	1301
SG_TRINITY_DN5999_c0_g1_i3.p2	0.3918677147	0.3488096636	0.191849661	0.0554577795	0.1000057975	0.1188006147	0.1408283796	0.1056862137	0.0703093226	0.0796099593	0.1977277461	0.1745095875	0.2865609363	0.0312544802	0.1321046344	0.0222636079	0.1217571146	0.07089211	0.1158442984	0.0719746241	0.0554656462	0.0894064316	2763	2900	734	66	154	1433	470	358	442	670	1656	1152	2376	185	3973	74	2326	643	898	1625	949	1293	1233.64	1058.73	1408.55	2763	1057.4
MG_TRINITY_DN372_c0_g1_i7.p3	0.2305042785	0.1544831405	0.1087955407	0.1540019553	0.1793406114	0.1550678651	0.1624670353	0.1175360763	0.120983361	0.1443313387	0.1483111331	0.4472341634	0.1608530198	0.0559475984	0.0659579953	0.1554435939	0.0820726	0.3103639497	0.1891526715	0.0760683132	0.0886260027	0.0909463692	822	395	130	1065	779	2363	712	472	1655	2438	818	3766	976	620	1615	2509	1259	4490	1955	1771	1943	1327	1540.00	1059.00	2021.00	822	946.4
MG_TRINITY_DN4729_c1_g1_i3.p2	0.4065168067	0.2572773843	0.2061568475	0.1764279251	0.1141194981	0.0883834272	0.2442110167	0.1008326266	0.0617236318	0.0727024253	0.1593287729	0.583758841	0.1751515367	0.032380414	0.0031609601	0.1231699413	0.1269081982	0.1106651126	0.1377090692	0.093123654	0.0249066949	0.0342645997	2949	1665	880	1434	231	664	1728	308	298	546	992	4808	1096	202	6	1807	2479	1384	1212	2428	220	218	1252.50	1063.18	1441.82	2949	974.8
SG_TRINITY_DN8118_c0_g1_i7.p2	0.1235187876	0.0818785315	0.1576180045	0.2115760516	0.1155503588	0.168078115	0.3082162512	0.2680826693	0.0358438019	0.0491404287	0.1567748992	0.0521268861	0.2942440191	0.1682481943	0.1413739133	0.1047564095	0.0955625239	0.0862394773	0.2340153134	0.0584057761	0.0297629403	0.1131353071	129	52	416	1989	243	2665	2579	2464	57	152	949	123	2465	3273	4214	1449	1645	890	2602	1178	312	1823	1439.50	1063.18	1815.82	129	1073
SG_TRINITY_DN457_c0_g1_i1.p1	0.1953944228	0.208122129	0.2288111267	0.0677900826	0.1446447441	0.0698981635	0.0506771644	0.2032134474	0.107368948	0.1693289929	0.2322537653	0.3546525529	0.2913692135	0.1033104178	0.1169312624	0.1195054562	0.0579929379	0.1028123487	0.1059437878	0.042624242	0.082589683	0.0831858277	518	990	1123	114	448	317	16	1564	1303	3060	2320	2950	2439	1767	3542	1732	654	1242	774	661	1745	1157	1383.45	1070.27	1696.64	518	598.4
SG_TRINITY_DN12942_c0_g1_i10.p1	0.2230684852	0.2582196216	0.1881787492	0.0904243925	0.2006286861	0.1099241091	0.1317621391	0.125326461	0.0805994735	0.0643896953	0.352577605	0.29907242	0.2663772921	0.0575231177	0.0776275509	0.2535778419	0.1227113757	0.204186216	0.1788479974	0.0745081916	0.1125132585	0.2045424298	755	1684	689	271	982	1190	406	557	628	388	4227	2415	2121	656	2079	4262	2358	3067	1809	1709	2720	3762	1760.68	1070.64	2450.73	755	963.2
MG_TRINITY_DN9021_c0_g1_i2.p1	0.2358343441	0.3154877465	0.0812009186	0.1517205228	0.1572753467	0.0771290909	0.3546286433	0.29098652	0.0343616122	0.0514549252	0.0918730212	0.0767311618	0.0094349118	0.0810127345	0.0545837885	0.1470862698	0.1672729159	0.1513101154	0.3737556474	0.1031389144	0.0778106089	0.0426236429	880	2476	55	1031	563	420	3151	2784	45	185	192	248	4	1191	1187	2320	3439	2131	4320	2796	1616	352	1426.64	1071.09	1782.18	880	909
SG_TRINITY_DN6831_c0_g1_i3.p1	0.3263989926	0.1943485948	0.0921071984	0.0928876596	0.3077348594	0.0205290234	0.083762042	0.256389845	0.0650233571	0.1356647503	0.1875389151	0.276498028	0.1450171918	0.0822626028	0.0446510317	0.077300948	0.091484435	0.2149166186	0.1368103517	0.0960880988	0.0346660955	0.0070043894	1933	816	80	291	2219	5	107	2321	353	2194	1466	2169	822	1218	819	908	1535	3231	1199	2523	403	10	1210.09	1071.36	1348.82	1933	682.2
SG_TRINITY_DN8680_c8_g1_i1.p1	0.2675317582	0.2034682947	0.10098864	0.2193820299	0.0840849785	0.0908029058	0.2487900906	0.0529662536	0.1098291556	0.0906913613	0.2445123574	0.3937762535	0.0688135826	0.0862600124	0.0421595756	0.2382934814	0.0929590189	0.1897308835	0.137483612	0.044559715	0.0274265407	0.1284742029	1221	929	108	2097	73	708	1780	32	1356	955	2536	3318	171	1342	743	4030	1581	2828	1208	717	265	2208	1373.00	1072.27	1673.73	1221	783
SG_TRINITY_DN9951_c0_g1_i7.p1	0.3985014698	0.2084497208	0.2229170121	0.2893418412	0.2260600284	0.0818714761	0.176417023	0.1120587591	0.0236863347	0.0599775243	0.1150985703	0.4936095334	0.2266886895	0.1604238192	0.0921491513	0.1426890192	0.0484073914	0.1107444636	0.3590001822	0.0711050472	0.1094068098	0.0722342291	2835	992	1054	3116	1270	524	883	413	8	304	402	4158	1677	3108	2668	2223	459	1387	4171	1606	2624	924	1673.00	1072.82	2273.18	2835	1391.2
SG_TRINITY_DN12077_c0_g2_i1.p3	0.1575570554	0.2441572904	0.241644295	0.1198573574	0.0507497018	0.1594631777	0.2078221227	0.1485391681	0.0698546921	0.128111378	0.1748885212		0.1618572373	0.0817529276	0.0572142587	0.1771512557	0.0734466814	0.1213878983	0.1127756274	0.1095587813	0.1137301522	0.0931563622	287	1473	1283	598	11	2466	1249	798	435	1969	1243		986	1212	1289	2942	1015	1586	859	3010	2762	1384	1374.14	1073.82	1704.50	287	1166.2
SG_TRINITY_DN12288_c0_g1_i2.p2	0.2409943233	0.1616200925	0.1918361696	0.0873549819	0.1010876024	0.1279283138	0.2513851554	0.0614858784	0.1629575742	0.1268751254	0.1647216913	0.3502516455	0.1765070484	0.108850273	0.1163331237	0.1320381894	0.2445879846	0.0684220943	0.061658188	0.1650158317	0.06476946	0.1166249422	936	454	733	252	162	1673	1817	52	2743	1931	1065	2914	1110	1901	3511	1996	4786	613	295	4461	1217	1905	1660.32	1074.36	2246.27	936	654.8
MG_TRINITY_DN13392_c0_g1_i3.p1	0.4575702445	0.1533018963	0.2280032061	0.1966194594	0.1223925452	0.0777696819	0.1610899741	0.1279287695	0.0979388088	0.0557695754	0.2037467739	0.2428478117	0.2200036453	0.1137980608	0.0680708217	0.1949463955	0.1131486556	0.1721959189	0.1584953883	0.035864312	0.1106979482	0.0133724085	3551	389	1109	1751	292	441	696	587	1034	236	1768	1821	1606	2037	1698	3284	2114	2529	1497	486	2662	37	1437.50	1077.64	1797.36	3551	796.4
MG_TRINITY_DN166410_c0_g1_i2.p1	0.5632435657	0.1518304061	0.1305169605	0.1256090584	0.1318149871	0.1231216722	0.2726237832	0.0869720617	0.0476656475	0.0511123635	0.1826628884	0.2488371508	0.154307589	0.0972617956	0.0126541787	0.1715271488	0.179603604	0.3859273489	0.1591784128	0.1031881856	0.094847278	0.1068992654	4704	373	230	662	367	1535	2087	186	145	178	1390	1875	920	1622	63	2828	3720	5184	1513	2798	2158	1685	1646.50	1077.91	2215.09	4704	633.4
SG_TRINITY_DN1846_c1_g1_i1.p1	0.2274214769	0.179725013	0.3670162898	0.1645098212	0.2822039211	0.1204526507	0.131600171	0.1756053586	0.0897870784	0.0607427209	0.1117412996	0.3744461729	0.3226244594	0.0815966684	0.0533207265	0.1171277135	0.0723135679	0.1680922301	0.0396200383	0.0702947422	0.0490198432	0.1466841001	796	640	2731	1230	1898	1474	404	1157	846	318	371	3130	2793	1206	1135	1676	985	2456	129	1581	758	2624	1379.00	1078.64	1679.36	796	1594.6
SG_TRINITY_DN1811_c2_g1_i5.p1	0.3985264342	0.068349517	0.2902292162	0.1671710799	0.1640275922	0.138601209	0.2923625593	0.0819701107	0.055127966	0.0527355127	0.1133598444	0.430659597	0.1844395819	0.0642930106	0.0999162396	0.0707696558	0.0998379586	0.0543931143	0.1268522821	0.0507564618	0.1058641078	0.0437387502	2837	27	1867	1279	624	1959	2353	149	212	199	386	3645	1199	810	2917	762	1748	392	1059	923	2508	375	1283.18	1081.09	1485.27	2837	1151.2
SG_TRINITY_DN9965_c0_g1_i8.p1	0.1154062945	0.2102855572	0.2004005148	0.1073865067	0.1812274399	0.0905355847	0.2929142507	0.2490823284	0.065892561	0.1534189235	0.1107354072	0.0776474309	0.0724512907	0.0770046708	0.0281238894	0.0745051549	0.1368034337	0.2796006692	0.1481547271	0.0251026565	0.0407582271	0.1004401894	105	1022	830	450	798	704	2366	2203	367	2695	361	254	195	1092	331	852	2741	4116	1358	258	546	1539	1144.68	1081.91	1207.45	105	760.8
MG_TRINITY_DN3291_c0_g2_i1.p3	0.2095861343	0.2688157667	0.2614085962	0.0450397656	0.2353394441	0.1139965856	0.163940011	0.3092285408	0.0645936245	0.0483702484	0.1574662626	0.0781061211	0.0912550581	0.0661673982	0.029842063	0.0764828189	0.0764258252	0.1420825878	0.1524240788	0.0823298424	0.0861313504	0.0699246118	634	1821	1522	33	1382	1298	734	3037	345	140	956	257	313	855	372	891	1091	1966	1411	2023	1843	873	1081.68	1082.00	1081.36	634	1211.2
SG_TRINITY_DN401077_c0_g1_i1.p2	0.2381995761	0.1202358446	0.2047728873	0.1612647469	0.0546763679	0.0585709737	0.2155560377	0.1609302525	0.1339795927	0.1155416922	0.2531931512	0.1401092032	0.3575023544	0.0312207256	0.0196450842	0.1087848034	0.0729331981	0.2551444714	0.1380610046	0.0906042703	0.0475565089	0.1023694858	898	186	868	1175	18	161	1330	965	2003	1633	2689	794	3153	183	159	1525	999	3790	1216	2334	714	1579	1289.64	1084.18	1495.09	898	481.6
SG_TRINITY_DN9560_c0_g1_i1.p1	0.1037400508	0.2867521123	0.2428783057	0.058467875	0.2007062076	0.116189822	0.1349638613	0.1428257441	0.1119441969	0.0906728515	0.2432720884	0.2151721657	0.2979213625	0.1345861057	0.0227254576	0.2073907329	0.0293194282	0.159404383	0.2406323705	0.0269261589	0.0658955331	0.1210028482	75	2092	1298	78	984	1369	434	733	1421	953	2506	1540	2514	2505	216	3493	155	2286	2702	288	1255	2029	1405.73	1085.73	1725.73	75	1164.2
SG_TRINITY_DN13345_c0_g2_i1.p1	0.0714648993	0.1443558729	0.4549963093	0.0649793944	0.3770009498	0.1024665426	0.2149453536	0.0962660207	0.1157659252	0.0746552803	0.0838167611	0.1629422097	0.4770729677	0.0233694971	0.1227753266	0.1491446218	0.0876563893	0.6208363352	0.3038187645	0.1013445612	0.0763493194	0.0621202875	21	323	3640	101	3015	1013	1323	266	1527	577	139	1024	4200	101	3714	2360	1420	6478	3584	2733	1576	697	1810.55	1085.91	2535.18	21	1618.4
SG_TRINITY_DN668_c11_g1_i2.p1	0.2193966798	0.1823690401	0.2967491045	0.1589227462	0.2517003547	0.0276780517	0.1440673423	0.2642622876	0.0704015388	0.0935961097	0.1897299666	0.282613961	0.3216641961	0.0435388342	0.0978371601	0.1290006603	0.1383069422	0.0657062487	0.2114801534	0.0545296994	0.0496106106	0.0659148908	725	666	1956	1139	1553	13	509	2420	445	1025	1497	2240	2782	367	2834	1946	2783	575	2283	1053	770	783	1380.18	1086.18	1674.18	725	1065.4
MG_TRINITY_DN13964_c0_g1_i1.p1	0.2227785541	0.2276686913	0.3743925037	0.1263165019	0.1856953001	0.109152186	0.0456338735	0.1592184603	0.1173239298	0.117957973	0.0973720497	0.1311784578	0.2688756893	0.1308224795	0.0674309153	0.0335324619	0.0835294163	0.0771947947	0.3395288989	0.0304284777	0.0930722307	0.11593986	751	1265	2816	672	836	1171	9	935	1570	1694	231	713	2152	2435	1681	184	1299	737	3966	374	2081	1886	1339.00	1086.36	1591.64	751	1352
SG_TRINITY_DN919_c0_g1_i5.p1	0.4060382042	0.1695022278	0.1527093835	0.1412987924	0.2363279724	0.1313418296	0.1655033799	0.1346365261	0.0539979027	0.1338926457	0.1046781719	0.1780944002		0.1249041137		0.0926588288		0.332414524	0.1314699315	0.1000144665			2941	542	371	888	1392	1767	755	655	201	2139	304	1196		2318		1218		4692	1116	2676			1480.65	1086.82	2202.67	2941	992
MG_TRINITY_DN3680_c0_g1_i5.p4	0.6324055122	0.2151649099	0.1829123469	0.113333565	0.2105033895	0.110080265	0.0428247794	0.0845230689	0.0660563199	0.1051625308	0.1065139636	0.3788612618	0.1353044121	0.0540291775	0.0567288057	0.1247174504	0.1261662875	0.1359392459	0.0790110474	0.0999302289	0.0342102325	0.0674537673	5262	1098	644	523	1087	1193	7	167	370	1331	320	3180	692	584	1265	1855	2456	1851	470	2673	387	822	1283.50	1091.09	1475.91	5262	909
SG_TRINITY_DN16409_c0_g1_i4.p5	0.2588576783	0.2364694254	0.2097755755	0.1438648687	0.1766395799	0.1640073567	0.1632595644	0.2377560048	0.0621859103	0.0646037782	0.1495478916	0.0328278931	0.2842356364	0.2000024822	0.0514227616	0.0136545496	0.1131239677	0.1808353301	0.2073899207	0.0773777666	0.0360827172	0.1395767509	1127	1384	922	926	748	2579	728	2054	309	392	836	46	2354	3899	1065	28	2112	2682	2232	1829	428	2454	1415.18	1091.36	1739.00	1127	1311.8
SG_TRINITY_DN10061_c0_g1_i1.p1	0.2485245908	0.094186495	0.3169509082	0.0880610548	0.284750377	0.0445073062	0.1208451645	0.2109116524	0.1123055564	0.1062140924	0.20027648	0.050906531	0.1326542571	0.0962942253	0.0486434666	0.2275463751	0.083971928	0.3539995571	0.211826851	0.0833644073	0.0600213837	0.1938708291	1014	78	2173	256	1923	65	334	1678	1433	1361	1698	118	663	1597	946	3857	1311	4879	2288	2068	1076	3565	1562.77	1092.09	2033.45	1014	899
MG_TRINITY_DN987_c0_g1_i2.p1	0.3979593869	0.1564398752	0.1110114189	0.0811815317	0.1098946695	0.1492656637	0.2447339393	0.13233414	0.1112196618	0.1018100868	0.1621090624		0.1581757976	0.0461159602	0.0674121194	0.1499450703	0.1441244794	0.0872614806	0.1377804932	0.040423193	0.020537978	0.1248426584	2828	410	138	207	205	2228	1736	628	1398	1230	1025		953	407	1679	2376	2900	904	1214	600	154	2120	1206.67	1093.91	1330.70	2828	637.6
SG_TRINITY_DN15343_c0_g1_i2.p1	0.2931529142	0.170383023	0.1676285886	0.0522974422	0.2134342275	0.1543520945	0.1829438332	0.0846481565	0.0762014875	0.0936063644	0.2828106015	0.1413382071	0.1352462144	0.0864820541	0.0549604454	0.0181900076	0.0905054172	0.0956682981	0.0650200164	0.0340025844	0.0567896647	0.0842606462	1533	551	507	56	1122	2347	970	168	552	1026	3214	809	690	1346	1201	44	1508	1088	321	446	988	1176	984.68	1095.09	874.27	1533	916.6
MG_TRINITY_DN2596_c0_g1_i5.p1	0.2797701638	0.2161833239	0.1983461633	0.197682975	0.1788850118	0.1563705196	0.2241621555	0.0866184967	0.0389839822	0.0394773493	0.2192372235	0.1683404756	0.2965850701	0.1428101078	0.0937071013	0.195209883	0.0715733411	0.0528644813	0.0755985456	0.1341587996	0.1535038022	0.1862063852	1358	1111	805	1771	776	2399	1445	183	76	62	2064	1076	2501	2708	2707	3294	965	372	442	3757	3855	3433	1689.09	1095.45	2282.73	1358	1372.4
MG_TRINITY_DN7410_c1_g1_i2.p1	0.1386657805	0.3024407207	0.1774862168	0.1376284918	0.2142667185	0.1003657092	0.1580736067	0.1966088593	0.1323995226	0.0732928791	0.1824315292	0.1340747267	0.1659552058	0.2156154162	0.1886742992	0.0604994354	0.0534943372	0.1816320512	0.2069931404	0.0680645597	0.090813785	0.1399763528	194	2315	587	848	1132	953	668	1464	1952	553	1385	739	1022	4167	5185	593	570	2700	2225	1507	2002	2465	1601.18	1095.55	2106.82	194	1167
SG_TRINITY_DN7618_c0_g1_i2.p1	0.4219522297	0.1377946423	0.1806277032	0.1063047884	0.1274999784	0.1454214126	0.1940543598	0.1956924948	0.1526915268	0.024751297	0.0747029597	0.4627678443	0.062933035	0.1070096956	0.0860980159	0.0697288689	0.0276008304	0.0903466804	0.0934168639	0.098793076	0.0991753391	0.0197160183	3144	272	622	430	330	2121	1095	1451	2498	10	88	3904	152	1857	2442	751	136	969	627	2637	2291	75	1268.27	1096.45	1440.09	3144	755
SG_TRINITY_DN4145_c0_g1_i2.p1	0.1956858311	0.170731744	0.2553028965	0.171459082	0.1103829595	0.1515475084	0.2152972376	0.1233191246	0.1447129385	0.1076572526	0.0871110176	0.0627403159	0.2186080335	0.063034562	0.0947742086	0.0055044713	0.0989071253	0.0936511554	0.1145472462	0.0452997151	0.0463299846	0.1092782935	522	558	1449	1350	210	2281	1327	522	2278	1410	159	169	1587	777	2739	3	1722	1034	881	745	680	1741	1097.45	1096.91	1098.00	522	1169.6
SG_TRINITY_DN8458_c0_g1_i21.p1	0.2426298494	0.1787128268	0.4088893942	0.0656435744	0.3709323304	0.0682353852	0.121395275	0.1535639127	0.0539521089	0.081970779	0.2089193834	0.2680853353	0.4910942287	0.1039673642	0.0291521927	0.1670433835	0.0022187407	0.6985143985	0.1787211703	0.0277691132	0.0752089359	0.1553658323	951	631	3184	107	2917	295	338	856	200	734	1854	2069	4315	1778	360	2737	1	6761	1808	308	1530	2819	1661.50	1097.00	2226.00	951	1426.8
SG_TRINITY_DN11840_c0_g1_i3.p1	0.5447926375	0.1598594955	0.1527701484	0.1744824816	0.1501237819	0.135026681	0.0995631561	0.0880061449	0.0447439249	0.1429504167	0.0669763735	0.3126211671	0.2139981184	0.0967139709	0.0937650902	0.0269081502	0.0870989474	0.1117434817	0.0876687289	0.0291474078	0.0131775853	0.0928908363	4522	441	374	1401	503	1871	193	196	117	2397	62	2543	1530	1608	2710	120	1404	1406	566	348	65	1382	1170.86	1097.91	1243.82	4522	918
SG_TRINITY_DN24552_c0_g1_i5.p1	0.1902215999	0.4069204668	0.2115051903	0.2120340578	0.1521026156	0.1221832629	0.0704645056	0.0981005571	0.1057302951	0.0870159926	0.1283271378	0.2476536777	0.1442324912	0.05890594	0.0536887547	0.0560651748	0.0889960101	0.0792892847	0.0854654389	0.0563994268	0.102134278	0.0324832552	479	3650	937	1998	523	1518	57	282	1252	861	543	1864	809	689	1150	524	1458	773	541	1118	2388	187	1072.77	1100.00	1045.55	479	1725.2
SG_TRINITY_DN12400_c0_g2_i10.p1		0.1704816269		0.1280297143	0.2101831248	0.0983508101	0.1759063068	0.0858221663	0.1558914194	0.0895989328	0.2214559571			0.1430669493					0.4635433868					554		698	1082	907	880	177	2582	924	2104			2712					5106				1611.45	1100.89	3909.00		810.25
SG_TRINITY_DN17259_c0_g1_i3.p2	0.2075979974	0.3401424194	0.2428307707	0.156380815	0.2256367111	0.1391618933	0.1816622454	0.0616759668	0.0441699065	0.0651404382	0.1939045557	0.1917007021	0.1353255068	0.0415767397	0.0850898275	0.0241845142	0.1483077224	0.0290403068	0.2091555198	0.0881710255	0.1377688412	0.0164089104	612	2789	1295	1103	1264	1967	947	53	113	399	1575	1323	693	333	2388	92	2985	117	2255	2248	3437	61	1274.95	1101.55	1448.36	612	1683.6
MG_TRINITY_DN1577_c0_g1_i3.p1	0.1409531341	0.1955467213	0.1400541257	0.3228602788	0.1568609404	0.3800855539	0.0785015871	0.0582236316	0.0823107324	0.0674313537	0.0741297502	0.1195942687	0.0907701189	0.2468522753	0.0203105938	0.2180652242	0.2003694999	0.1059643158	0.1164423296	0.0787774769	0.1361662215	0.0041576951	203	831	292	3591	558	5344	86	45	666	441	86	616	311	4643	175	3688	4120	1306	902	1882	3402	7	1508.86	1103.91	1913.82	203	2123.2
MG_TRINITY_DN5781_c0_g1_i2.p1	0.3430280921	0.0976930225	0.3028299751	0.1054832838	0.3315400446	0.0875641018	0.1401088606	0.077450835	0.0883120017	0.1179790672	0.1749878281		0.8333353104	0.3417202808	0.0590131716	0.1116707726	0.0695666975	0.380583987	0.5235586783	0.058276347	0.0265564028	0.1134843704	2149	87	2023	421	2484	647	465	123	806	1695	1244		6614	5721	1349	1575	907	5145	5523	1173	250	1833	2011.14	1104.00	3009.00	2149	1132.4
SG_TRINITY_DN8116_c0_g1_i1.p1	0.3362808486	0.0725758334	0.1036865723	0.0989790337	0.2459872568	0.1435316891	0.2372678491	0.1535723265	0.1006319777	0.1282227756	0.1252936475	0.1573020115	0.189598935	0.1162514628	0.048784631	0.0207057619	0.0993923123	0.055487088	0.2720103973	0.0272807624	0.0649591525	0.049632271	2041	35	115	346	1496	2064	1626	857	1113	1973	500	972	1255	2108	954	56	1736	413	3155	297	1225	464	1127.32	1106.00	1148.64	2041	811.2
MG_TRINITY_DN8170_c0_g1_i3.p1	0.5264596853	0.1048832575	0.1273079799	0.1522854899	0.2163808233	0.0916001293	0.2437376867	0.1059266987	0.0537615581	0.107731948	0.1527849547	0.0914328119	0.1244150808	0.0631335046	0.1355178999	0.1067894566	0.0415470856	0.1082424035	0.0176149305	0.1227283207	0.0373433614	0.0554189281	4340	113	216	1041	1152	730	1724	361	196	1412	888	361	594	780	4064	1485	323	1345	31	3441	457	555	1164.05	1106.64	1221.45	4340	650.4
SG_TRINITY_DN6265_c0_g1_i3.p1	0.3607428087	0.2471613148	0.0929036316	0.1090109142	0.1910759795	0.1702556695	0.1071475226	0.1365596827	0.0352474433	0.1322226166	0.1680335235	0.200412538	0.1338531409	0.0795680486	0.1458315119	0.115971285	0.1550227024	0.1584885693	0.0125682078	0.1836872597	0.1470981073	0.1594420645	2355	1506	83	465	894	2703	245	679	53	2086	1121	1404	675	1159	4315	1659	3150	2265	15	4760	3679	2892	1734.68	1108.18	2361.18	2355	1130.2
MG_TRINITY_DN11824_c0_g1_i5.p1	0.1571389295	0.1692453948	0.2764746522	0.1263691422	0.1998197071	0.1633487196	0.31425873	0.1941487676	0.0723796436	0.0811418871	0.0927941773	0.1526158957	0.2025808285	0.0980213743	0.0855457165	0.1251061415	0.0904125165	0.0289842142	0.3001339659	0.1236464584	0.1629412793	0.0595578123	284	538	1716	673	975	2563	2649	1423	477	712	201	923	1406	1635	2414	1863	1506	115	3544	3463	4078	646	1536.55	1110.09	1963.00	284	1293
MG_TRINITY_DN6187_c0_g1_i1.p2	0.155337982	0.2185334673	0.3226328469	0.1809458969	0.1564182032	0.13130513	0.1847981532	0.1685088262	0.0649104509	0.120365197	0.1301451118	0.1785187977	0.1284391099	0.1816049742	0.0934215156	0.094641827	0.1420495841	0.1198798956	0.1777958066	0.1006124533	0.0919238387	0.1261879722	273	1137	2242	1499	552	1765	996	1067	351	1757	573	1207	635	3555	2697	1245	2854	1560	1799	2700	2035	2166	1575.68	1110.18	2041.18	273	1439
SG_TRINITY_DN1165_c0_g1_i12.p1	0.1990311929	0.149283834	0.2025475434	0.0444829107	0.2116192542	0.1122306335	0.2879700835	0.1694339979	0.1138708054	0.0790611344	0.2489273668	0.245811093	0.2509893787	0.1183014683	0.116273859	0.0811446038	0.181388686	0.1059038621	0.3220637633	0.1650277792	0.3114484093	0.2677885885	543	352	853	31	1100	1250	2292	1076	1474	657	2618	1846	1947	2163	3506	987	3753	1304	3765	4462	6158	4746	2131.05	1113.27	3148.82	543	717.2
SG_TRINITY_DN7656_c0_g1_i4.p1	0.3035977059	0.2202802142	0.3713384835	0.0557744959	0.3751697717	0.0382443003	0.0712214359	0.182841876	0.0683621809	0.0699329529	0.1812022834	0.1219473513	0.2780778267	0.1227993234	0.0046526373	0.1962419669	0.0836829762	0.283721902	0.0379973912	0.1046526421	0.0903346806	0.0820099034	1653	1163	2775	68	2989	37	62	1255	408	495	1349	628	2282	2255	11	3308	1301	4172	118	2840	1983	1126	1467.18	1114.00	1820.36	1653	1406.4
SG_TRINITY_DN246042_c0_g1_i1.p1	0.1305241203	0.2323272324	0.2411376869	0.103353866	0.1402149205	0.1236497265	0.1494539081	0.08795254	0.0903878196	0.1339666611	0.291573314	0.2015645078	0.1068318583	0.1303232057	0.0029687019	0.2297435102	0.0833250299	0.1649410283	0.143372333	0.1036321475	0.1186225347	0.2015695671	159	1326	1278	401	414	1554	570	193	865	2141	3359	1416	424	2430	3	3899	1294	2391	1296	2810	2900	3700	1582.86	1114.55	2051.18	159	994.6
MG_TRINITY_DN8039_c0_g1_i6.p1	0.2934839206	0.3511895683	0.2077294298	0.1276218094	0.2536012453	0.0880278142	0.2394075927	0.2190895404	0.0372123011	0.068353203	0.0470915587	0.0967573911	0.3837611785	0.076998787	0.1024238036	0.1211400121	0.1175937909	0.0204214213	0.1715431864	0.1107138448	0.0846753054	0.0652593949	1536	2924	902	693	1570	655	1662	1798	65	459	14	405	3424	1091	3006	1761	2223	59	1699	3052	1801	764	1434.68	1116.18	1753.18	1536	1348.8
SG_TRINITY_DN4383_c0_g1_i6.p1	0.3410932222	0.0967332069	0.1460216269	0.2340852852	0.0956155222	0.0934875566	0.2410245893	0.101035897	0.1284241657	0.1146793955	0.1625739197	0.1658137485	0.0726884055	0.1065174786	0.0686256864	0.1899758295	0.1446296111	0.0616688891	0.2251965557	0.0303599599	0.0860331507	0.1014157064	2120	85	324	2327	131	779	1688	311	1867	1614	1037	1051	198	1843	1718	3182	2908	509	2469	372	1837	1560	1360.45	1116.64	1604.27	2120	729.2
MG_TRINITY_DN2722_c0_g1_i19.p1	0.2578345972											0.4310247318							0.3021549036				1119											3649							3565				2777.67	1119.00	3607.00	1119
SG_TRINITY_DN13003_c0_g1_i5.p1	0.2723122303	0.1676378298	0.2759002761	0.0874108168	0.1848578657	0.1732145808	0.1843803305	0.1155342106	0.0419916068	0.1100425386	0.214695707	0.3911398645	0.0146703206	0.1475906954	0.0591575203	0.1593385919	0.0503557104	0.1083478733	0.3256070164	0.036076126	0.0477892711	0.0649897068	1273	522	1707	253	827	2756	987	446	95	1490	1968	3292	12	2825	1354	2578	509	1346	3806	492	722	758	1364.45	1120.36	1608.55	1273	1213
SG_TRINITY_DN3490_c0_g1_i2.p1	0.1202186948	0.2472838309	0.3986901734	0.1101768777	0.3445206221	0.1150027009	0.1310398389	0.1841257456	0.0908505237	0.0685642794	0.0868594898	0.0416476934	0.080986855	0.0303112942	0.0153598776	0.0418605532	0.0556088754	0.3695189287	0.1755282784	0.0601379967	0.0823563767	0.1043814408	122	1511	3073	478	2646	1322	398	1273	882	466	154	80	252	163	93	279	620	5036	1761	1231	1738	1633	1145.95	1120.45	1171.45	122	1806
MG_TRINITY_DN1681_c0_g1_i4.p1	0.2743085568	0.3142161376	0.1256674234	0.1249088901	0.1688808311	0.0748146939	0.0642167235	0.1651405517	0.1076312338	0.1661467608	0.1767298565	0.5109629688	0.1089581143	0.0641449084	0.0617697474	0.1949917787	0.0918826154	0.1630906128	0.2379616314	0.1276634075	0.0263871142	0.0812476283	1297	2466	204	656	676	384	42	1030	1310	2993	1270	4300	445	803	1448	3288	1550	2360	2663	3583	248	1103	1550.86	1120.73	1981.00	1297	877.2
SG_TRINITY_DN1639_c0_g1_i1.p1	0.2929542786	0.0765959414	0.3800854081	0.1107958642	0.3346979284	0.044298375	0.1751512417	0.086076378	0.088667535	0.0951817449	0.2113857415	0.1283866575	0.4371705645	0.0867849263	0.0577433341	0.2243903635	0.0890183838	0.6539572462	0.0733987024	0.016279009	0.1250391737	0.1271837196	1530	43	2872	491	2528	63	867	178	814	1059	1910	684	3905	1357	1312	3801	1460	6601	418	103	3089	2182	1693.95	1123.18	2264.73	1530	1199.4
SG_TRINITY_DN9124_c0_g1_i5.p1	0.5548514601	0.1049725241	0.1710416445	0.0714587162	0.1786404946	0.1698417392	0.1850643581	0.1434116439	0.0888065151	0.0561320489	0.1394105827		0.1444035774	0.0747214814	0.1025728532	0.1925519927	0.2135368124	0.2908170449	0.0934992297	0.0603737517	0.0558854528	0.0383498761	4612	114	534	141	773	2696	1003	739	817	242	696		813	1046	3014	3240	4323	4259	629	1237	961	296	1532.62	1124.27	1981.80	4612	851.6
MG_TRINITY_DN1613_c0_g1_i7.p1	0.3121000447	0.2031095534	0.1764804474	0.1515799215	0.1605098068	0.0773061187	0.3586186372	0.1175069601	0.1064936653	0.0836864224	0.1818563877		0.1239704264	0.1067826858	0.1577123113	0.1696580908	0.2279020463	0.1102461876	0.1448742808	0.1071092374	0.1764623935	0.0834227485	1750	925	579	1029	589	428	3192	471	1274	776	1366		585	1852	4597	2790	4533	1378	1314	2933	4359	1162	1803.90	1125.36	2550.30	1750	710
MG_TRINITY_DN271032_c0_g1_i1.p1	0.3402731167	0.1910600388	0.1968938172	0.1413503955	0.0947306953	0.167761996	0.1356442626	0.1628102165	0.050872177	0.0685949119	0.2686371815	0.0028982297	0.2287257592	0.114768835	0.0636352832	0.1181991614	0.0618269859	0.2308723936	0.0313085173	0.0589167304	0.0570108044	0.138880405	2105	778	787	890	125	2656	435	998	172	469	2971	1	1696	2057	1530	1703	732	3457	87	1188	997	2431	1284.77	1126.00	1443.55	2105	1047.2
MG_TRINITY_DN9932_c0_g1_i1.p1	0.2485608209	0.1867034825	0.2386075721	0.1312930242	0.2816006302	0.1197719302	0.2137001886	0.2066167553	0.0872987533	0.0831199931	0.1525362773												1015	712	1245	743	1890	1456	1309	1603	783	752	884												1126.55	1126.55		1015	1209.2
MG_TRINITY_DN7714_c0_g1_i1.p1		0.3433734735	0.1986013318	0.1449784143	0.2219641395	0.0797360285	0.2612334428	0.1778053953	0.0726861251	0.011940379	0.1830892271	0.4739869159	0.3996336936	0.1592045416	0.1149726155	0.0702552774	0.1214675595	0.0474995272	0.2005774597	0.0884318489	0.0803616643	0.153820156		2820	809	939	1218	471	1954	1179	485	1	1398	3985	3569	3081	3463	757	2318	306	2129	2259	1685	2775	1790.52	1127.40	2393.36		1251.4
MG_TRINITY_DN3460_c1_g1_i1.p1	0.2627856396	0.3015325666	0.0889275139	0.1438981754	0.1701875982	0.120931539	0.191984706	0.0242879578	0.1384715953	0.0870450693	0.19985778	0.0988029411	0.1442479457	0.1567439066	0.0329857361	0.0600838036	0.05265699	0.0608118865	0.2145255167	0.1264884946	0.1180429008	0.1288814748	1172	2301	72	927	697	1484	1070	2	2128	862	1692	421	810	3029	469	581	555	493	2327	3546	2889	2217	1352.00	1127.91	1576.09	1172	1096.2
SG_TRINITY_DN13536_c0_g1_i1.p1	0.2591470587											0.3177606387											1129											2591											1860.00	1129.00	2591.00	1129
MG_TRINITY_DN15786_c0_g1_i3.p1	0.3206105408	0.083070644	0.2372701771	0.0989009891	0.1072514689	0.1253892139	0.1480755412	0.1178600735	0.1020438016	0.1127964783	0.2957477392	0.1862533169	0.0640692882	0.0459899219	0.0619516816	0.2900132973	0.1666408483	0.0937537246	0.1367106984	0.1370967626	0.0876034821	0.0463391355	1858	55	1226	343	184	1599	550	474	1152	1570	3426	1269	156	405	1456	4739	3427	1037	1198	3827	1903	408	1466.45	1130.64	1802.27	1858	681.4
MG_TRINITY_DN10670_c0_g1_i3.p1	0.3934312156	0.1357137235	0.1380772576	0.183249929	0.1345136945	0.1970562867	0.177504859	0.090248255	0.08682883	0.1063042421	0.1419980118	0.3101773547	0.1205357651	0.1045234697	0.139506943	0.0409970618	0.0143108205	0.1140785429	0.0212267402	0.0689240633	0.093621077	0.1099876938	2783	259	278	1542	380	3234	901	220	772	1363	729	2519	545	1798	4167	270	32	1451	38	1545	2101	1749	1303.45	1132.82	1474.09	2783	1138.6
SG_TRINITY_DN3382_c0_g1_i1.p2	0.4014202579	0.141208234	0.0927933084	0.1175964392	0.2503200079	0.1057403054	0.2464006247	0.2269933225	0.1173919747	0.0337450888	0.1429111857	0.1056039873	0.2133920526	0.04995074	0.0979551467	0.0967394347	0.1707717521	0.0618601945	0.2626338381	0.1226075153	0.0750658223	0.043529807	2881	297	82	567	1542	1091	1748	1912	1571	37	738	486	1520	505	2840	1281	3531	510	3026	3437	1522	371	1431.59	1133.27	1729.91	2881	715.8
MG_TRINITY_DN4693_c0_g2_i7.p1	0.2448601362	0.1995237552	0.2450816718	0.092036301	0.2396215633	0.0683024346	0.4514903248	0.1149032754	0.0851127242	0.0287491219	0.2134138859	0.2282673618	0.0774890931	0.1414682659	0.0476535617	0.0713816479	0.0861266156	0.2811401261	0.1126980399	0.0813507375	0.101571112	0.1005808898	973	889	1330	282	1421	296	4152	441	734	16	1945	1674	227	2672	919	780	1378	4141	858	1971	2373	1541	1409.68	1134.45	1684.91	973	843.6
SG_TRINITY_DN6439_c0_g1_i1.p1	0.2644047389	0.1054164499	0.1546818202	0.1269523948	0.125993588	0.1017808717	0.0737118822	0.1217795945	0.1455809475	0.1550923824	0.2805745081	0.0500531738	0.2201253638	0.0771734573	0.0753614293	0.0980943583	0.1160784829	0.0501009893	0.1031782771	0.054257693	0.1620473116	0.2201819601	1189	119	385	681	315	997	71	511	2304	2735	3174	115	1608	1098	1985	1311	2189	344	733	1045	4061	4034	1409.27	1134.64	1683.91	1189	499.4
MG_TRINITY_DN6837_c0_g1_i4.p1	0.3335532134	0.2350770171	0.1378079402	0.2417233822	0.1909669038	0.1196551838	0.1834464149	0.2044147996	0.0676114154	0.0602251209	0.1476163328	0.2829269937	0.0687713869	0.1259100307	0.0216308216	0.0751472785	0.1319647918	0.122099808	0.2715352764	0.0877103342	0.0905262878	0.0559890795	2006	1367	274	2440	893	1452	975	1580	394	307	804	2248	170	2345	197	868	2608	1601	3146	2234	1993	568	1385.00	1135.64	1634.36	2006	1285.2
MG_TRINITY_DN11753_c0_g1_i1.p1	0.261374527	0.0933531012	0.1502199524	0.0589237703	0.0631049251	0.0794201937	0.0963765035	0.1235523551	0.1942595612	0.2123443005	0.2331392847	0.4017692779	0.0729286967	0.0722923575	0.0745650937	0.0553530992	0.1067379463	0.1401400432	0.168887645	0.044638733	0.0737912913	0.0572930448	1153	76	353	80	32	465	167	527	3367	3950	2334	3383	200	983	1959	511	1936	1933	1665	720	1485	601	1267.27	1136.73	1397.82	1153	201.2
MG_TRINITY_DN3884_c0_g2_i1.p2	0.1782747903	0.2181284345	0.3947445301	0.1540234853	0.2596705269	0.1277407523	0.0499767385	0.1921460999	0.0906658911	0.0338151588	0.1744943113	0.3045528053	0.2507364368	0.0264386124	0.0279092528	0.1067256026	0.0355818039	0.2547946554	0.0281992802	0.1000573173	0.0294960752	0.116291622	398	1131	3039	1066	1651	1664	14	1391	874	38	1238	2471	1945	128	326	1484	235	3783	69	2677	307	1891	1264.55	1136.73	1392.36	398	1710.2
MG_TRINITY_DN3522_c0_g1_i1.p1	0.3973349405	0.3097067634	0.2172594196	0.0523577408	0.1858854905	0.0677951044	0.3058387506	0.1149981171	0.1184080291	0.0653075321	0.0870874237	0.3218188283	0.0478678907	0.0785389169	0.1332218662	0.0222170842	0.0074919488	0.2477754672	0.1594049803	0.0751264527	0.0466971541	0.0920540277	2820	2414	986	57	842	285	2534	442	1598	402	158	2639	102	1132	4001	73	9	3689	1517	1733	692	1353	1339.91	1139.82	1540.00	2820	916.8
MG_TRINITY_DN2162_c0_g1_i1.p5	0.3722300786	0.2217953849	0.1704505239	0.1906178736	0.0963669493	0.1740987544	0.3097512051	0.1245448693	0.058173701	0.0514830531	0.0903444912	0.1267516988							0.4396439832				2516	1188	526	1653	137	2780	2597	543	245	188	178	671							4925				1395.92	1141.00	2798.00	2516	1256.8
MG_TRINITY_DN1194_c0_g1_i1.p1	0.0863319468	0.3489505864	0.1345906017	0.1748545741	0.211818315	0.133843785	0.3201243106	0.0378833234	0.1211748261	0.0575485881	0.109981371	0.1253619812	0.1289697345	0.2139906748				0.1568096779	0.0388796593	0.1140141025			50	2904	256	1407	1103	1832	2714	9	1662	267	354	655	640	4141				2234	121	3176			1383.82	1141.64	1827.83	50	1500.4
MG_TRINITY_DN10647_c0_g1_i1.p1	0.1369287564	0.2827981886	0.225933272	0.1128164173	0.2332840965	0.306074001	0.1371638276	0.0871763188	0.0790481852	0.0949406761	0.1179826811	0.1867070846	0.0904413745	0.1182913196	0.0512150669	0.0372108271	0.1403385052	0.1490963524	0.0799321144	0.0550579594	0.0244313637	0.135271867	187	2031	1084	515	1356	4695	444	187	601	1054	426	1274	308	2161	1056	220	2817	2089	484	1074	214	2348	1210.23	1143.64	1276.82	187	1936.2
SG_TRINITY_DN177_c0_g1_i4.p1	0.3068772126	0.047558337	0.177458185	0.1965218858	0.2378609799	0.066057552	0.2647430573	0.2748144078	0.0861375443	0.0854054342	0.1448691654	0.2175407999	0.2384046779	0.0525158106	0.1166949121	0.1472645674	0.1093257753	0.1798327276	0.1042207385	0.111650741	0.0306609135	0.1514737953	1694	4	586	1750	1403	258	1997	2565	755	823	765	1560	1800	559	3532	2321	2001	2665	747	3089	323	2717	1541.55	1145.45	1937.64	1694	800.2
MG_TRINITY_DN3618_c0_g1_i4.p1	0.3500296145	0.0826197082	0.1500857559	0.2348553895	0.1148187284	0.1023427226	0.1538941849	0.2273426699	0.091190226	0.1004651005	0.2033849802	0.1854865372	0.2000541638	0.0694533015	0.0901562407	0.0133951122	0.1001987286	0.0596404455	0.2004649584	0.0520132208	0.0745601827	0.0920581075	2234	54	351	2335	238	1009	627	1918	885	1188	1763	1257	1384	919	2601	26	1754	471	2126	964	1505	1354	1225.59	1145.64	1305.55	2234	797.4
MG_TRINITY_DN2971_c0_g2_i1.p1	0.2060977574	0.1650249806	0.1594413892	0.0606136876	0.1947566785	0.1520856821	0.2400834035	0.1363903146	0.1421023197	0.1567912181	0.1187931612	0.1159718689	0.10011617	0.0871581564	0.0543951763	0.0287745849	0.0428022521	0.1383707899	0.05893229	0.1367912203	0.090474467	0.0078044522	601	486	429	85	928	2295	1674	675	2224	2780	433	584	375	1370	1183	134	353	1897	268	3820	1989	12	1117.95	1146.36	1089.55	601	844.6
SG_TRINITY_DN11668_c0_g2_i2.p2	0.2282904277	0.1996886754	0.0708882686	0.1353829433	0.1123220199	0.0626869089	0.2568370148	0.1569198028	0.060441484	0.2365700669	0.2276477039	0.1781221179	0.0510964029	0.2080692535	0.040553218	0.0501589085	0.2101572598	0.2332830347	0.1823447011	0.1522713535	0.1342742364	0.0815054419	802	892	31	811	220	208	1892	905	272	4346	2233	1197	113	4049	693	418	4266	3492	1856	4223	3346	1114	1699.05	1146.55	2251.55	802	432.4
MG_TRINITY_DN8843_c0_g1_i4.p1	0.3452138741	0.2288835518	0.2127923452	0.1775848479	0.2562268001	0.1103787148	0.2058604623	0.1826508646	0.0582369221	0.0616492041	0.1539188836	0.293663643	0.2183272671	0.0476121696	0.0739364467	0.0639138776	0.09562305	0.0614402108	0.2401446259	0.0905823709	0.0894273214	0.0412323268	2177	1282	948	1449	1600	1197	1227	1253	247	331	903	2352	1583	449	1934	650	1646	503	2696	2333	1964	336	1320.91	1146.73	1495.09	2177	1295.2
MG_TRINITY_DN10103_c0_g1_i3.p1	0.3091584882	0.2987359119	0.1999174113	0.1323020213	0.1915893351	0.1462414859	0.1296283946	0.2005761649	0.1111141833	0.0797482464	0.0636674538	0.324322583	0.2327171594	0.0788882399	0.0565440743	0.1281514514	0.1347062195	0.0310075373	0.1935497371	0.0889237099	0.0917968782	0.0985681851	1727	2254	826	764	898	2146	390	1516	1391	674	49	2661	1745	1143	1256	1925	2677	130	2023	2275	2032	1500	1454.64	1148.64	1760.64	1727	1377.6
MG_TRINITY_DN8535_c0_g1_i1.p1	0.1788798042	0.138214634	0.3782440325	0.184257616	0.0514889359	0.1093638514	0.2697515741	0.1454113399	0.087677956	0.1530359196	0.0726614061	0.2464433829	0.1871281203	0.0234395211	0.0868868402	0.0997474861	0.1092572904	0.1218474211	0.1509898059	0.102894901	0.0779393051	0.1324591156	404	279	2859	1559	12	1176	2053	765	789	2684	82	1851	1226	103	2481	1341	1998	1593	1392	2789	1623	2299	1425.36	1151.09	1699.64	404	1177
SG_TRINITY_DN7316_c0_g1_i1.p1	0.2566741242	0.3040553669	0.3492408598	0.0483874212	0.3422973699	0.0952457182	0.2042345719	0.2061893395	0.046410785	0.0284720784	0.0971559213	0.0488647919	0.1951161919	0.0098273269	0.0584251375	0.1024915917	0.0929617148	0.3186531186	0.225267506	0.0418557387	0.111466894	0.0363830995	1107	2337	2542	41	2621	831	1214	1600	133	15	230	110	1324	24	1331	1393	1582	4562	2472	633	2684	262	1320.36	1151.91	1488.82	1107	1674.4
SG_TRINITY_DN11361_c0_g1_i3.p1	0.2299397419	0.1907720821	0.183494131	0.0696445817	0.2134279945	0.142630353	0.1612425258	0.1901974297	0.0943361307	0.1874560012	0.137636938	0.2416438197	0.1935740161	0.2737720048	0.0621011944	0.1204675715	0.1747235068	0.0416514084	0.2465628925				820	772	651	131	1121	2049	698	1361	943	3454	674	1805	1306	4969	1462	1745	3621	235	2794				1611.11	1152.18	2242.13	820	944.8
SG_TRINITY_DN6213_c0_g1_i1.p1	0.2808398137	0.2487373967	0.2696789652	0.2433580941	0.2806748141	0.1663546182	0.1272056383	0.0740418313	0.0610831443	0.0419145094	0.1088873162	0.134490457	0.1499286319	0.2160307649	0.2513512578	0.1225910284	0.0959447717	0.1221813427	0.1805527394	0.079457834	0.0686699286	0.1657759043	1371	1533	1617	2472	1881	2627	371	109	284	80	349	741	871	4174	5969	1793	1656	1602	1829	1905	1352	3030	1709.82	1154.00	2265.64	1371	2026
MG_TRINITY_DN3501_c0_g1_i2.p1	0.195761392	0.1882997348	0.3741275825	0.0808134395	0.2984658298	0.0922999535	0.1839948349	0.2992467101	0.0500840723	0.1011513435	0.1072184021	0.2389373172	0.2285920017	0.0931231771	0.117447826	0.2270262971	0.1967444598	0.4131182979	0.1644773529	0.0952364105	0.177172873	0.1991340842	523	737	2807	205	2085	754	982	2897	166	1214	333	1774	1694	1518	3556	3847	4054	5378	1602	2493	4375	3661	2120.68	1154.82	3086.55	523	1317.6
SG_TRINITY_DN10453_c0_g1_i1.p2	0.5507629801	0.2057862743	0.1158288647	0.1403943772	0.1820981011	0.1244681727	0.2148166127	0.1246832366	0.0992463981	0.045069939	0.1400850301	0.0747125641	0.0493119085	0.0494571095	0.0845361663	0.0458339967	0.1094361215	0.2675066439	0.1539691336	0.017257409	0.066069662	0.0713378097	4574	961	160	879	806	1570	1319	548	1075	108	704	231	105	493	2365	327	2005	3949	1429	112	1263	901	1176.55	1154.91	1198.18	4574	875.2
SG_TRINITY_DN2735_c2_g1_i1.p1	0.1322120192	0.2847908717	0.2504757848	0.203781762	0.1810695066	0.0809858159	0.2526799411	0.1843577704	0.0837182591	0.1152437276	0.1237671767	0.3230635196	0.080387512	0.1223813865	0.0883595081	0.1670004305	0.1181333959	0.1451249674	0.1709970774	0.0450947554	0.0873747233	0.0919620361	171	2054	1390	1884	797	499	1829	1278	695	1625	485	2647	246	2242	2533	2736	2239	2016	1691	738	1895	1347	1501.68	1155.18	1848.18	171	1324.8
MG_TRINITY_DN3378_c0_g1_i4.p1	0.2555578163	0.1225948713	0.3249859639	0.1618106839	0.3112761357	0.1079762894	0.1951863748	0.1512066118	0.0618143115	0.081259644	0.1945637633	0.1671325221	0.407929092	0.0617961805	0.0960551769	0.233783863	0.1319494197	0.3472840368	0.0367379277	0.1247303868	0.0858587829	0.1743075584	1095	193	2275	1184	2266	1148	1110	829	302	716	1594	1063	3657	743	2772	3964	2607	4823	109	3492	1832	3187	1861.86	1155.64	2568.09	1095	1413.2
SG_TRINITY_DN11033_c0_g1_i3.p3	0.4087616693	0.3215507012	0.1766688046	0.0951355106	0.2328829642	0.0565910782	0.1440924103	0.2385748534	0.089550593	0.0198839759	0.1832334997	0.329018621	0.2159942783	0.0273433569	0.0789993422	0.149733993	0.0351147871	0.1192357465	0.034432311	0.0443255365	0.132272536	0.0673146763	2973	2543	582	307	1351	139	511	2065	837	3	1403	2714	1552	136	2134	2371	226	1544	102	713	3292	817	1287.05	1155.82	1418.27	2973	984.4
SG_TRINITY_DN2266_c0_g1_i6.p3	0.2717868953	0.2242999657	0.1493857585	0.1489589337	0.0620085998	0.0978715155	0.1197440207	0.1507976882	0.1548919767	0.1355092628	0.220918978	0.1703375117	0.1390885866	0.1508292709	0.0208025336	0.0832066522	0.123424403	0.0847970568	0.0685089326	0.0687759732	0.1475733453	0.0336719093	1267	1222	346	981	29	896	324	823	2553	2189	2096	1105	739	2898	186	1033	2379	864	363	1532	3697	205	1260.32	1156.91	1363.73	1267	694.8
SG_TRINITY_DN2969_c0_g1_i7.p1		0.252960517	0.2108116486				0.2258799133	0.1324005275					0.0237731152	0.0802650851				0.0980279246	0.1289696267					1597	932				1470	631					25	1177				1134	1088				1006.75	1157.50	856.00		1264.5
SG_TRINITY_DN3653_c0_g1_i1.p1	0.2438287649	0.279065175	0.157418538	0.1442307277	0.1628387107	0.2111594829	0.1214753361	0.0529655873	0.169959955	0.0428417311	0.1627787571	0.3758140457	0.0421202525	0.1190302217	0.0982188589	0.1229613231	0.0715372025	0.0493995422	0.1669227509	0.0717378367	0.072708078	0.1238408953	964	1975	414	932	610	3478	339	31	2871	88	1041	3154	77	2173	2855	1798	964	337	1631	1616	1461	2103	1405.09	1158.45	1651.73	964	1481.8
MG_TRINITY_DN6775_c0_g1_i1.p1	0.3611644876	0.2999129983	0.2186194802	0.0991049724	0.1975547545	0.1539325779	0.1816429094	0.0973998952	0.0859010992	0.0852549531	0.1381206708	0.3046253785	0.1707023786	0.1118776981	0.0819554958	0.1714500715	0.0379868724	0.1330563138	0.0468122734	0.2527815124	0.2862444783	0.0696562127	2360	2276	999	348	957	2338	945	276	751	816	681	2473	1058	1980	2275	2826	260	1818	175	5704	5917	867	1731.82	1158.82	2304.82	2360	1383.6
MG_TRINITY_DN6497_c0_g1_i2.p1	0.6411688478	0.1075597345	0.1570138693	0.079081625	0.1802006736	0.1108201613	0.1293413761	0.1369912368	0.1166298698	0.128615717	0.0750100736	0.67563033	0.1818266424	0.1411853425	0.0287163136	0.0275326812	0.0410664519	0.2453696607	0.0808560213	0.015095351	0.1037283671	0.2191069636	5321	132	407	191	787	1212	386	683	1546	1994	92	5406	1175	2669	351	124	314	3664	499	90	2436	4013	1522.36	1159.18	1885.55	5321	545.8
SG_TRINITY_DN1887_c0_g2_i2.p1	0.1095287167	0.2639270623	0.3905109398	0.0910439705	0.267902246	0.1069794049	0.1617041124	0.2241675632	0.0301210987	0.1163583063	0.127621276	0.0574754971	0.4445989567	0.2311508538	0.1404403455	0.1499341128	0.1560150892	0.1665777763	0.2581386891	0.0289934364	0.0186795123	0.1544087907	87	1759	2982	278	1739	1119	705	1865	24	1664	532	144	3968	4407	4192	2375	3174	2424	2966	344	127	2793	1803.09	1159.45	2446.73	87	1575.4
MG_TRINITY_DN10442_c0_g2_i1.p1	0.4150846158	0.1419632002	0.2943938934	0.1304058345	0.1201003907	0.1260833428	0.2738887548	0.1549122134	0.088009804	0.0549223899	0.1515629207	0.4654345547	0.2553322084	0.1214211966	0.1014214181	0.0472855598	0.0272210422	0.1519138188	0.0067740804	0.0485016916	0.0421004262	0.144409852	3046	303	1923	736	269	1620	2095	878	795	227	866	3923	1993	2226	2973	366	131	2146	4	857	573	2554	1386.55	1159.82	1613.27	3046	970.2
MG_TRINITY_DN6213_c0_g1_i3.p1	0.1912785963	0.3087496108	0.3201011671	0.2246107475	0.0967593118	0.0942020801	0.2972701108	0.1453690208	0.0825787452	0.0535443136	0.1225146158	0.4440054858	0.3993396833	0.0599474499	0.0705419693	0.050748912	0.05486569	0.2350719655	0.2200504589	0.0772982128	0.0309525992	0.0135201648	486	2396	2207	2191	140	800	2429	764	673	211	471	3747	3566	705	1807	430	603	3525	2393	1823	326	39	1442.36	1160.73	1724.00	486	1546.8
MG_TRINITY_DN2222_c0_g1_i9.p1	0.4026342101	0.2110077693	0.3553876493	0.1963324062	0.3209065051	0.0814345188	0.0695205981	0.1295697689	0.0634611161	0.0513195125	0.1237534117		0.1983023632	0.0824791462	0.0906332603	0.1182772819	0.0797021664	0.1074722131	0.0270338589	0.0379498711	0.1343645467	0.013987022	2905	1031	2607	1742	2364	513	55	607	323	181	484		1361	1227	2614	1706	1176	1333	60	549	3348	40	1248.86	1164.73	1341.40	2905	1651.4
SG_TRINITY_DN4622_c0_g1_i1.p1	0.4109230375	0.1200351542	0.2076388106	0.2247945852	0.0908546855	0.0697971688	0.231956255	0.0925495872	0.1155901786	0.0845520154	0.2167125778	0.4551013809	0.1430097592	0.2731345464	0.0234913813	0.1289556001	0.0898204081	0.27597711	0.1200310786	0.0676208106	0.1138048559	0.1201580763	2999	183	901	2195	101	316	1549	242	1523	800	2011	3834	792	4963	229	1944	1477	4073	968	1489	2766	2006	1698.23	1165.45	2231.00	2999	739.2
SG_TRINITY_DN21188_c0_g1_i1.p2	0.1579819006	0.1773961878	0.1937529202	0.0966367133	0.2545665398	0.1572683823	0.1348130324	0.2573223862	0.0807492057	0.0903072762	0.2432906264	0.2434055352	0.2704713518	0.1006802984	0.0443280838	0.0449691481	0.0472789262	0.0561747171	0.193755029	0.0592970296	0.0696004922	0.1387049887	289	623	757	320	1577	2418	433	2328	633	943	2507	1823	2178	1690	804	315	444	422	2025	1204	1382	2425	1251.82	1166.18	1337.45	289	1139
SG_TRINITY_DN5079_c0_g1_i9.p3	0.2306442149	0.2237075737	0.1801504604	0.040028778	0.1477534431	0.1320615863	0.2165878894	0.1908054588	0.1354219048	0.1588316425	0.1056784272	0.1559970499	0.2691076327	0.2158321931	0.074682967	0.5888124086	0.1217372883	0.0328502973	0.3406729115	0.0845720726	0.2536103735	0.4352577569	823	1213	617	23	475	1785	1342	1374	2044	2826	312	960	2156	4170	1963	7085	2325	157	3978	2120	5557	6155	2248.18	1166.73	3329.64	823	822.6
SG_TRINITY_DN5786_c0_g1_i1.p1	0.1752910896	0.2906721508	0.268069993	0.2555576642	0.1681513166	0.1295394527	0.2217892178	0.1391747244	0.0762559461	0.068804451	0.1263163744	0.0812978154	0.1090183346	0.0988432681	0.0782942871	0.0751021324	0.1665289674	0.0676036715	0.1389278927	0.083192305	0.1009226744	0.0547423877	380	2154	1601	2656	665	1721	1416	708	554	474	513	282	446	1655	2102	865	3423	597	1233	2058	2352	542	1290.77	1167.45	1414.09	380	1759.4
MG_TRINITY_DN1216_c1_g1_i2.p1	0.2334460871	0.273915174	0.1911510428	0.1233309575	0.3594657001	0.1822999	0.1286752018	0.1672558152	0.0491217304	0.0943301323	0.1128733999	0.178841902	0.2666425306	0.0620192153	0.0659119688	0.1548822749	0.1556446579	0.1805173694	0.076711732	0.0911969662	0.0942356112	0.1760642538	852	1886	721	643	2803	2948	381	1053	157	1039	381	1212	2124	752	1614	2493	3163	2676	450	2354	2123	3231	1593.45	1169.45	2017.45	852	1800.2
MG_TRINITY_DN956_c0_g1_i12.p1	0.3267788546	0.182605083	0.158546208	0.1899842542	0.2689299214	0.1124035756	0.2412119847	0.1123385934	0.0693861467	0.1236668091	0.1481988461	0.099133276	0.1442539249	0.16998229	0.0565863739	0.1235863826	0.0609102225	0.2305332325	0.1211487298	0.0866462962	0.0232569489	0.1564894132	1936	673	421	1645	1754	1254	1694	416	428	1851	813	428	811	3327	1257	1829	708	3452	987	2200	194	2834	1405.09	1171.36	1638.82	1936	1149.4
SG_TRINITY_DN6386_c1_g1_i4.p3	0.2796194076	0.2010456672	0.225237299	0.193844924	0.227063018	0.1110747238	0.3451205844	0.1074130471	0.108709204	0.0524799499	0.1128166863	0.0685368733	0.1915329373	0.0391416446	0.0702811688	0.1194954243	0.1361677379	0.4027273756	0.0907672966	0.0743530283	0.055419029	0.0889616464	1356	907	1077	1710	1285	1216	3051	373	1335	195	380	196	1278	297	1794	1731	2722	5302	600	1705	946	1280	1397.09	1171.36	1622.82	1356	1239
SG_TRINITY_DN17379_c0_g1_i1.p3	0.3687119982	0.2145112721	0.1178949078	0.2965282824	0.1451719554	0.1207678269	0.2371154839	0.0970546815	0.09717202	0.094321165	0.0726401933	0.0278166387	0.2411211472	0.1029638063	0.1236824643	0.0367889587	0.1049945565	0.2961785375	0.1122673276	0.1359841355	0.0465850582	0.2642226743	2461	1087	165	3213	453	1481	1622	273	1013	1038	81	32	1828	1754	3733	214	1874	4322	851	3802	687	4693	1667.14	1171.55	2162.73	2461	1279.8
SG_TRINITY_DN21889_c0_g1_i2.p1	0.2603351818	0.4330695034	0.2180523236	0.1108911838	0.2165315723	0.1033639039	0.0873469318	0.0829966524	0.1226939426	0.1114477489	0.1354451778			0.1235777787	0.1274900761				0.1417047522				1137	3932	992	493	1154	1040	125	152	1708	1530	639			2285	3849				1269				1450.36	1172.91	2467.67	1137	1522.2
SG_TRINITY_DN3504_c0_g1_i5.p1	0.3983116559	0.0889537037	0.0726490065	0.174408374	0.0792447244	0.1630853197	0.1911293128	0.1700195854	0.0506127895	0.076185837	0.2725816369	0.062339917	0.0610757013	0.1083947657	0.1762394104	0.1363705505	0.0803524408	0.0465247132	0.0951514903	0.0773280022	0.0923339007	0.1470734342	2832	66	36	1398	62	2556	1065	1081	170	601	3037	165	145	1891	4981	2090	1199	296	647	1825	2058	2633	1401.55	1173.09	1630.00	2832	823.6
MG_TRINITY_DN3311_c0_g2_i4.p1	0.2259179649	0.1391251467	0.1474554179	0.156603518	0.3252581838	0.1065383928	0.2995960257	0.1044870632	0.0906499712	0.1411214343	0.1499280248	0.0744910942	0.0715811768	0.0258385547	0.0219460923	0.0723118172	0.1433179853	0.1352746835	0.3697229001	0.0339394994	0.055479261	0.0199983473	783	287	335	1107	2415	1107	2469	341	873	2350	844	228	190	126	201	802	2880	1841	4285	445	950	79	1133.55	1173.73	1093.36	783	1050.2
MG_TRINITY_DN4007_c0_g1_i5.p2	0.3549887756	0.2058037419	0.2604383817	0.1673681552	0.3618714243	0.1494470152	0.1312968116	0.0456562291	0.0643287392	0.0448314823	0.1560477587	0.1987969309	0.1961764435	0.1333525491	0.0635392426	0.1025305222	0.0550798933	0.2771718177	0.0849273686	0.0443871279	0.1049917629	0.1649903	2294	962	1509	1283	2829	2235	401	14	342	104	940	1386	1334	2482	1525	1395	609	4089	533	714	2479	3016	1476.14	1173.91	1778.36	2294	1763.6
SG_TRINITY_DN11261_c0_g1_i5.p1	0.222779667	0.1801532036	0.1360840717	0.1319720883	0.1884765404	0.2551792682	0.2292932774	0.1445859411	0.101391869	0.0898819806	0.1689628612	0.3074632251	0.1215222296	0.1230792124	0.0702174712	0.1022998819	0.193896355	0.157055767	0.0494681031	0.14251896	0.066704613	0.1333363563	752	646	267	757	869	4144	1511	753	1139	934	1142	2496	555	2263	1791	1389	3999	2241	192	3951	1290	2316	1608.95	1174.00	2043.91	752	1336.6
SG_TRINITY_DN12841_c0_g1_i3.p1	0.1319170044	0.2149968879	0.2814714208	0.1948867444	0.175598734	0.1532946565	0.2204411709	0.1137651001	0.1048734058	0.1127571316	0.1232574669	0.3497711177	0.4426711267	0.0709911077	0.1586581902	0.3478948413	0.0963367486	0.0486769681	0.0921818709	0.1853230694	0.0765994646	0.1565128979	170	1094	1775	1725	739	2325	1396	429	1227	1569	479	2908	3951	954	4618	5436	1664	326	614	4790	1587	2837	1936.95	1175.27	2698.64	170	1531.6
MG_TRINITY_DN8793_c0_g1_i2.p1	0.2424072373	0.2450349751	0.1476577384	0.0834572429	0.1823938742	0.1359422255	0.2058901844	0.0879687661	0.1228182169	0.1389366476	0.2062080154	0.2396177785	0.2334237004	0.0365702275	0.0743152257	0.1370684767	0.0980631264	0.1624453356	0.1166006026	0.1157080339	0.0993914604	0.164224149	949	1482	336	221	810	1890	1228	194	1712	2293	1818	1779	1759	254	1951	2108	1701	2352	908	3227	2296	2997	1557.50	1175.73	1939.27	949	947.8
MG_TRINITY_DN9552_c0_g1_i4.p1	0.2820675151	0.2236998012	0.259898474	0.1416413871	0.2006765063	0.1602745953	0.182099203	0.1750351804	0.0764147979	0.0846312442	0.1601569165	0.2249473088	0.0259789842	0.0320480921	0.0742443523	0.0400644733	0.1110945772	0.2773035729	0.0746944901	0.0563800443	0.0223248157	0.1063461039	1388	1212	1501	894	983	2488	957	1148	556	802	1005	1642	27	194	1948	256	2047	4090	434	1117	183	1674	1206.64	1175.82	1237.45	1388	1415.6
SG_TRINITY_DN2885_c0_g1_i6.p1	0.2633473003											0.2295292695	0.6490405446	0.3707328925	0.0649761377	0.3826679543	0.5403763923			0.3307136844		0.7352723535	1177											1688	5397	5993	1576	5791	6767			6376		7349	4679.33	1177.00	5117.13	1177
MG_TRINITY_DN7436_c0_g1_i7.p1	0.3347338044	0.1039664168	0.2326064055	0.1659518095	0.2343834965	0.2280374588	0.2615247411	0.1204925463	0.0478717164	0.0667643997	0.0993173328	0.2494837563	0.2440180709	0.1181942519	0.035112094	0.0710086866	0.0800820611	0.0333289244	0.1039197102	0.0281978139	0.0552523476	0.1174103847	2022	108	1170	1265	1368	3768	1958	497	147	431	255	1882	1868	2157	531	766	1191	161	740	316	940	1926	1157.59	1180.82	1134.36	2022	1535.8
MG_TRINITY_DN5354_c0_g1_i5.p1	0.2958025358	0.1714396765	0.2406080736	0.1256452435	0.1874157528	0.173907521	0.2795021103	0.1748735001	0.0930840562	0.0484069542	0.1570393474	0.093797157	0.1551134556	0.1682907676	0.0669033204	0.0178986063	0.0450245435	0.1097659242	0.108675215	0.0730787839	0.0602477701	0.133407793	1564	567	1271	664	857	2775	2165	1146	924	141	953	379	927	3274	1666	42	388	1373	809	1660	1082	2318	1224.77	1184.27	1265.27	1564	1226.8
SG_TRINITY_DN5420_c0_g1_i3.p1	0.3808601321	0.1551799052	0.2303165277	0.0861062129	0.222043001	0.2265586654	0.1710993774	0.1245701288	0.1034967259	0.0525180866	0.1542221244	0.2737691574	0.2089584309	0.1211596346	0.0703392812	0.0444835928	0.0244059293	0.0765534216	0.0044708245	0.061084614	0.0687235858	0.0576583336	2623	400	1144	242	1219	3744	816	544	1193	197	906	2141	1480	2220	1796	309	107	726	2	1266	1354	610	1138.14	1184.36	1091.91	2623	1349.8
MG_TRINITY_DN4159_c0_g1_i1.p1	0.3376947362	0.165494265	0.1723050084	0.071982489	0.0948751724	0.1455335536	0.2731928783	0.1287721412	0.1224277804	0.1265708971	0.1762583995	0.3099333397	0.1203850411	0.0656650493	0.0426315973	0.1929936924	0.0681133908	0.1950049343	0.1198987389	0.0942031124	0.0722962856	0.04638843	2061	493	550	145	126	2125	2090	596	1698	1917	1263	2515	544	847	755	3251	870	2933	964	2465	1450	411	1366.77	1187.64	1545.91	2061	687.8
MG_TRINITY_DN1623_c0_g1_i2.p1	0.3291145451	0.1638901814	0.0862680069	0.2317463049	0.2168358987	0.1115154835	0.3244994545	0.0475391933	0.0709036791	0.1326954545	0.127464085	0.2410956855	0.0417610147	0.0402344224	0.0791018908	0.090964524	0.0776451033	0.1603602148	0.1322374124	0.055991691	0.1065186659	0.2320504167	1959	473	63	2300	1158	1225	2792	19	453	2100	530	1794	73	311	2142	1183	1127	2305	1127	1106	2532	4245	1409.86	1188.36	1631.36	1959	1043.8
SG_TRINITY_DN1311_c0_g1_i3.p3	0.0992830613	0.1850729687	0.4242045682	0.0978894457	0.3792229217	0.0728747142	0.2011742189	0.185469272	0.0818657063	0.0289302676	0.2220298001	0.1882341895	0.4670948973	0.1862115829	0.0622826018	0.0559198108	0.169901499	0.4510596777	0.2051852607	0.0833034711	0.1015733666	0.0916188418	67	695	3331	333	3046	356	1169	1293	658	17	2116	1292	4124	3654	1467	521	3511	5672	2197	2063	2374	1341	1877.14	1189.18	2565.09	67	1552.2
SG_TRINITY_DN2073_c1_g2_i3.p1	0.2595373006	0.132075672	0.2434899192	0.0495219138	0.1208923922	0.1078082783	0.0737895693	0.1436356872	0.2133583958	0.0979169435	0.2871450373		0.1031079775	0.0980734559	0.0071992468	0.0804401533	0.0626361829	0.1845449626	0.0851424844	0.0129184209	0.0958887181	0.1843109227	1133	235	1307	46	280	1143	72	742	3734	1134	3284		402	1637	20	968	749	2742	536	73	2186	3399	1229.62	1191.82	1271.20	1133	602.2
MG_TRINITY_DN8943_c0_g1_i3.p2	0.415910427	0.1961087634	0.2226544943	0.079647868	0.2024612595	0.0900775596	0.1510664658	0.0610311141	0.089841268	0.2171450808	0.1419408903	0.1928931793	0.2786102415	0.3195673934	0.0271485731	0.0677183637	0.136303929	0.156947027	0.1900176756	0.1434188961	0.0236288713	0.0362291144	3058	847	1051	199	1007	692	591	51	848	4041	727	1339	2286	5495	310	714	2724	2238	1969	3979	201	257	1573.82	1192.00	1955.64	3058	759.2
SG_TRINITY_DN9432_c0_g2_i6.p1	0.4076777344	0.2168159004	0.2295281442	0.1274624617	0.1317986252	0.0516034457	0.1737654274	0.3055889088	0.0889222392	0.1017595251	0.1520834419	0.2588134855	0.2168828594	0.0892877291	0.1035174249	0.1997210009	0.0702341504	0.0387591559	0.037333023	0.1005596859	0.0337170549	0.0967164562	2961	1119	1132	690	366	94	850	2980	820	1229	876	1987	1568	1440	3043	3372	925	207	114	2698	374	1461	1377.55	1192.45	1562.64	2961	680.2
SG_TRINITY_DN10580_c0_g1_i2.p1	0.2931513872	0.3025694748	0.2979644416	0.0891712842	0.2693281065	0.035163252	0.0653592005	0.2051096114	0.0945122365	0.0760106397	0.2198850136	0.0550652414	0.2626542309	0.0071240982	0.035480128	0.2086517005	0.064969088	0.3809225486	0.0980351737	0.0859950894	0.0087833439	0.0280621066	1532	2318	1967	263	1759	26	43	1590	948	598	2076	135	2084	12	539	3516	797	5147	678	2179	27	142	1289.82	1192.73	1386.91	1532	1266.6
SG_TRINITY_DN4174_c0_g1_i9.p1	0.1435856169	0.1640468464	0.3283353061	0.1915528091	0.2459353538	0.1461101919	0.1994596538	0.127339786	0.075626603	0.0664206081	0.2221287402	0.3560744521	0.2077479819	0.091691337	0.1012824065	0.0938033219	0.1066225472	0.2708750091	0.2540075569	0.1240511359	0.0127611901	0.1561777857	212	478	2307	1673	1495	2142	1150	578	540	423	2122	2968	1472	1489	2965	1238	1930	3993	2907	3478	61	2828	1747.68	1192.73	2302.64	212	1619
MG_TRINITY_DN10951_c0_g1_i3.p1	0.2340644767	0.074538583	0.1631585344	0.2141766141	0.150678825	0.1296919525	0.2738438844	0.0895824255	0.117575361	0.1138638346	0.2181520677	0.329427724	0.1606947304	0.1077359574	0.0655899207	0.1397659123	0.2497140915	0.1453042461	0.1298821672	0.059147857	0.0929624433	0.1211259617	860	38	459	2028	510	1728	2094	213	1574	1598	2040	2717	975	1874	1604	2166	4856	2021	1099	1200	2078	2034	1625.73	1194.73	2056.73	860	952.6
MG_TRINITY_DN4748_c0_g1_i5.p1	0.2330261825	0.1297417799	0.3494343577	0.1666968552	0.1182189471	0.0880742377	0.1645243674	0.1475162754	0.1591523311	0.0599861405	0.2631142319	0.1216380866	0.3278836354	0.0950154817	0.1228323661	0.089963308	0.1406188856	0.2071200975	0.0575904627	0.0859101697	0.0379179245	0.1644270945	849	223	2546	1270	250	658	741	789	2654	305	2861	625	2846	1573	3715	1168	2822	3108	258	2172	479	3001	1586.95	1195.09	1978.82	849	989.4
MG_TRINITY_DN21319_c0_g1_i5.p2	0.2144888249	0.1096467374	0.3097722537	0.1320029928	0.0962860486	0.1009517833	0.0912732629	0.257905269	0.1359338458	0.0781720266	0.2825144048	0.1156892223		0.1994083877	0.0417207538	0.154347857	0.1534364956		0.200869544	0.2245897627	0.2052570665	0.0933043124	681	137	2091	759	136	971	138	2335	2061	636	3207	578		3883	730	2483	3113		2136	5388	4875	1387	1886.25	1195.64	2730.33	681	818.8
SG_TRINITY_DN1287_c0_g1_i4.p1	0.3257290433	0.1801344632	0.3951709458	0.1338953383	0.2972821116	0.1000071252	0.2072157247	0.1691856923	0.0600864237	0.0591552287	0.1520580448	0.3010021632	0.3160843136	0.1157289531	0.0163380981	0.1734863653	0.0133348432	0.3544986862	0.0712932753	0.0575197922	0.0170681792	0.0440359033	1924	645	3045	784	2067	948	1245	1073	267	287	875	2433	2721	2092	104	2869	26	4886	399	1147	102	380	1378.14	1196.36	1559.91	1924	1497.8
SG_TRINITY_DN5206_c0_g2_i1.p1	0.3468845037	0.0955686457	0.2733277639	0.0959798695	0.3064730691	0.1326949736	0.1784081148	0.1157123323	0.0882561267	0.1442180656	0.1027972138	0.3805432649	0.1573892721	0.1238718163	0.0996381781	0.1656123367	0.0934391104	0.4503788911	0.1720620533	0.0587105083	0.0522474957	0.0709647898	2201	82	1674	312	2202	1805	913	449	804	2435	288	3195	948	2290	2908	2713	1597	5668	1705	1183	842	897	1686.86	1196.82	2176.91	2201	1215
MG_TRINITY_DN6906_c0_g1_i1.p1	0.2900022504	0.0818423387	0.2092545888	0.145055855	0.2582804098	0.1396198045	0.3202463234	0.2291719789	0.0669407255	0.0393559806	0.1648367718	0.1344827032	0.2418235741	0.0567057172	0.1487942774	0.1062744924	0.1254386965	0.1187356648	0.3198533249	0.0606818281	0.1027106402	0.0284147486	1492	51	914	941	1629	1975	2715	1943	383	61	1070	740	1842	636	4396	1474	2429	1532	3741	1249	2403	146	1534.64	1197.64	1871.64	1492	1102
SG_TRINITY_DN3607_c0_g1_i9.p1		0.2264608707	0.1824339626	0.1488171418	0.2004193593	0.0800885046	0.3375760897	0.2123989019	0.0662838369	0.1222976921	0.147912837		0.0924104071	0.1313098606				0.1411800346	0.1730516769					1251	638	978	980	481	2960	1698	373	1811	808		322	2444				1947	1723				1315.29	1197.80	1609.00		865.6
MG_TRINITY_DN9969_c0_g1_i4.p1	0.4185525341	0.1775157093	0.2696019831	0.1109366446	0.2247751812	0.1471959977	0.1904059427	0.1836369644	0.0321290433	0.0870462335	0.1399431483	0.2052230585	0.1298034083	0.0752532216	0.1062689445	0.0457575803	0.1799944032	0.058656548	0.3314564048	0.1210266869	0.0821387246	0.0824417511	3097	624	1616	494	1254	2180	1061	1264	33	863	702	1448	647	1054	3162	325	3727	453	3870	3388	1732	1136	1551.36	1198.91	1903.82	3097	1233.6
SG_TRINITY_DN2929_c0_g1_i5.p1	0.2565212675	0.2173678867	0.3431184869	0.35933656	0.1378079239	0.1003807898	0.2834628148	0.0892401029	0.0717281033	0.0445279803	0.0817616618	0.2720966788	0.2229611421	0.1025798072	0.0105232366	0.119726766	0.1230242076	0.3354069035	0.1405140402	0.0225823698	0.0623092554	0.1636027582	1106	1123	2475	4009	398	954	2233	209	469	103	127	2118	1641	1743	43	1734	2363	4715	1252	204	1146	2984	1506.77	1200.55	1813.00	1106	1791.8
MG_TRINITY_DN5165_c0_g1_i3.p1	0.2780741811	0.2898000785	0.1971658207	0.2747074287	0.1678415514	0.1300305445	0.2976565093	0.1090888117	0.0796258314	0.0459627983	0.0720216365	0.1116187167	0.1433408782	0.0886301477	0.0513198466	0.1386174572	0.1506262814	0.1238141756	0.3049444959	0.189396052	0.0512195017	0.0827387834	1335	2139	791	2916	659	1735	2435	391	612	117	78	542	796	1416	1062	2141	3041	1637	3599	4868	808	1142	1557.27	1200.73	1913.82	1335	1648
SG_TRINITY_DN15536_c0_g1_i10.p1	0.2855887817	0.1361664184	0.1379991574	0.131463038	0.1682208867	0.0545133604	0.3408957616	0.1697346124	0.1326827562	0.1510918141	0.162745637	0.3554285049	0.2091840603	0.2250467914	0.030954139	0.0975531086	0.1268920662	0.1500206786	0.279409111	0.1011176682	0.0703091562	0.0988268545	1432	263	276	746	667	119	2999	1079	1959	2633	1040	2963	1485	4317	406	1303	2477	2103	3275	2724	1403	1508	1689.86	1201.18	2178.55	1432	414.2
SG_TRINITY_DN19052_c0_g1_i1.p1	0.4517211325	0.1702317515	0.3112915449	0.1549370602	0.2453300034	0.0823480375	0.141598628	0.1588584389	0.1105743186	0.0696069155	0.1403786677	0.2141480842	0.2295858187	0.0949236206	0.0695060562	0.1540224396	0.0775078035	0.1768979974	0.0660669697	0.1094487094	0.0280251679	0.0527802708	3483	548	2109	1076	1491	535	478	930	1381	488	709	1526	1705	1568	1755	2472	1126	2613	333	3004	276	508	1368.82	1202.55	1535.09	3483	1151.8
MG_TRINITY_DN8571_c0_g1_i16.p2	0.0526873455	0.1978835754	0.1140734303	0.1869480798	0.0864847127	0.140275993	0.1726333984	0.2082947326	0.0845731822	0.1580629058	0.2448537595	0.3097648604	0.168789111	0.2038223922	0.0875123771	0.0553265881	0.0843470545	0.0644736129	0.1469177665	0.0424327608	0.1032538197	0.0257311693	8	867	152	1604	84	1985	831	1634	715	2812	2545	2512	1042	3972	2505	509	1328	548	1337	654	2422	115	1371.86	1203.36	1540.36	8	938.4
SG_TRINITY_DN8964_c0_g2_i7.p1	0.1661077531	0.1513323896	0.1262788901	0.1888323267	0.0910937516	0.0572968281	0.1864188891	0.2747286147	0.1284148725	0.1833506585	0.1966248669	0.1285680884	0.138110152	0.0838592638	0.0326639261	0.0247157031	0.0362086326	0.1370635196	0.1202132158	0.06626284	0.0177513484	0.1552179838	329	369	211	1626	104	148	1020	2564	1866	3370	1630	688	723	1258	454	99	241	1873	970	1444	115	2817	1087.23	1203.36	971.09	329	491.6
MG_TRINITY_DN6199_c0_g1_i1.p1	0.2878740761	0.3876657482	0.3246645576	0.1112901291	0.1369127392	0.1450154729	0.1499184109	0.1234327722	0.0965418455	0.0775719225	0.1116588371	0.0273176468	0.1427899767	0.1342519656	0.1467273747	0.1741653617	0.2838808032	0.2119504971	0.1698723803	0.1757586758	0.059938072	0.1825115843	1464	3414	2272	497	392	2109	576	523	998	625	369	31	786	2499	4340	2878	5228	3185	1678	4651	1072	3366	1952.41	1203.55	2701.27	1464	1736.8
MG_TRINITY_DN2768_c0_g1_i8.p1	0.1880585864	0.1367690591	0.2014412265	0.1071248974	0.1148926163	0.1065296994	0.4728614728	0.2007184392	0.1029817338	0.1274787676	0.154114013	0.1662013342	0.2313910499	0.2313451344	0.0655717453	0.2684945013	0.1210733877	0.1134538684	0.1207181923	0.0181223551	0.1305504749	0.1517835995	464	267	842	444	239	1106	4337	1521	1179	1951	905	1054	1733	4410	1603	4469	2309	1445	983	124	3239	2729	1697.86	1205.00	2190.73	464	579.6
MG_TRINITY_DN3860_c0_g5_i1.p2	0.2189701341	0.2357743432	0.2521744086	0.18188447	0.2595348886	0.0569113643	0.0636210453	0.2070983286	0.1262621204	0.1478215661	0.1272771903	0.249104926	0.1249513875	0.0739326579	0.0561630684	0.0628963365	0.1221462078	0.1746685106	0.1383449763	0.0994963006	0.1558890434	0.1131682022	722	1372	1403	1511	1649	144	40	1612	1796	2548	526	1878	598	1025	1240	634	2338	2571	1223	2659	3909	1824	1510.09	1211.18	1809.00	722	1215.8
MG_TRINITY_DN11323_c0_g1_i9.p1	0.079886074	0.3955296017	0.1853365222	0.1572252927	0.0939665715	0.1842930957	0.2488416537	0.1538454325	0.0667194971	0.1040409645	0.1292636697	0.324242059	0.4493906263	0.1486265488	0.0670581209	0.113361915	0.1407721195	0.2309289531	0.2809957906	0.1140452588	0.0720296639	0.0928330112	38	3505	663	1117	118	3003	1783	865	382	1297	557	2659	3994	2852	1669	1608	2825	3461	3303	3178	1445	1378	1895.45	1211.64	2579.27	38	1681.2
MG_TRINITY_DN15397_c0_g1_i1.p1	0.4068063002	0.1066100632	0.1901464344	0.134707516	0.1895135235	0.1145237176	0.185274924	0.2819585056	0.1012116364	0.0862895198	0.1532263627	0.0875666991	0.1721603794	0.0190392972	0.0460886769	0.0466355517	0.1005102303	0.2150265664	0.3628842743	0.1063704476	0.075141707	0.1453645979	2953	124	711	802	880	1311	1008	2667	1134	839	899	334	1068	72	864	352	1760	3237	4215	2904	1524	2581	1465.41	1211.64	1719.18	2953	765.6
SG_TRINITY_DN2253_c1_g2_i1.p1	0.2311346627	0.2445927682	0.3615719594	0.1970941815	0.2665214518	0.0739170567	0.1626042211	0.1066989809	0.1221787389	0.0866761804	0.1529855469	0.1998887446	0.3816997008	0.1549049781	0.0975658543	0.0873636367	0.11206295	0.1508780015	0.2397445399	0.0821949487	0.0413349213	0.2040617727	830	1477	2674	1760	1723	367	714	365	1692	852	895	1401	3404	2991	2825	1121	2083	2120	2691	2016	559	3748	1741.27	1213.55	2269.00	830	1600.2
MG_TRINITY_DN6673_c0_g1_i4.p1		0.2393945437	0.109042735	0.1992694213	0.1464897292	0.1670109988	0.3106435061	0.0911479458	0.070434965	0.0754158469	0.2066079161		0.0792994625	0.1145583498	0.2205312069	0.0708033465		0.1301687767	0.0889838953					1414	132	1802	463	2641	2605	229	448	586	1823		239	2054	5632	763		1770	579				1448.75	1214.30	1839.50		1290.4
MG_TRINITY_DN14_c0_g1_i6.p2	0.2695787558	0.1851626856	0.1944908816	0.2877916827	0.3081892137	0.0865972152	0.2670442849	0.1542990532	0.0855625023	0.076544273	0.1229009666	0.3637624783		0.0653040517	0.163599117	0.0985949838	0.1324582252		0.4008011096	0.0170388939	0.085788539	0.2227207784	1241	698	762	3099	2226	622	2019	870	744	607	475	3033		839	4725	1318	2622		4596	110	1828	4073	1825.35	1214.82	2571.56	1241	1481.4
MG_TRINITY_DN534_c0_g1_i3.p1	0.3850729289	0.2283363408	0.2596677098	0.1094923525	0.2139311336	0.0333482017	0.1091718569	0.1824882559	0.068751858	0.1529874559	0.1996193998	0.1620315925	0.3138400694	0.1964133485	0.0445723375	0.1837168978	0.1857219611	0.1724663844	0.1309870286	0.0517512065	0.0984438406	0.3708538069	2678	1275	1496	468	1129	17	261	1249	416	2683	1691	1017	2695	3837	815	3061	3834	2531	1113	955	2260	5755	1874.36	1214.82	2533.91	2678	877
SG_TRINITY_DN7658_c0_g1_i5.p2	0.2016590534	0.2229547245	0.1695100373	0.1884197053	0.1900762714	0.1084698235	0.330475738	0.1048088827	0.1370898876	0.0579301257	0.2076967358	0.0864090335	0.1533142227	0.1097001327	0.1273581669	0.1426265857	0.1624142438	0.1502882449	0.2312339589	0.1103935648	0.1237804159	0.119148028	564	1201	520	1620	883	1155	2873	345	2096	273	1835	326	910	1925	3846	2219	3329	2110	2566	3041	3059	1978	1757.91	1215.00	2300.82	564	1075.8
SG_TRINITY_DN5775_c0_g1_i2.p1	0.2419901283	0.2587881035	0.0760390447	0.1501520479	0.3849083325	0.1647676577	0.226737127	0.0920974192	0.0720199905	0.0911233028	0.1493470136	0.2570070409	0.0720877241	0.1332391131	0.0534730998	0.0574919793	0.0876654731	0.066758543	0.0435415961	0.098810417	0.028793259	0.1276585501	945	1690	43	1001	3098	2596	1479	238	474	970	833	1961	193	2479	1142	542	1421	588	150	2638	292	2194	1225.77	1215.18	1236.36	945	1685.6
MG_TRINITY_DN13534_c0_g1_i1.p1	0.2441838688	0.244759026	0.1861115723	0.0850387908	0.2387305097	0.0963453272	0.15838296	0.37653376	0.0502707774	0.0485468224	0.2664628552	0.0509546347	0.3648442608	0.0854548554	0.1351854347	0.0271977607	0.1058783656	0.1084097087	0.0824153838	0.0877241916	0.0865619216	0.1542278337	969	1479	673	229	1410	860	671	3840	167	143	2927	119	3236	1318	4052	122	1905	1349	506	2236	1859	2786	1493.45	1215.27	1771.64	969	930.2
SG_TRINITY_DN1580_c0_g1_i5.p1	0.3467838421	0.241452789	0.3568339832	0.1818924533	0.1578823929	0.0914871235	0.2962762027	0.1652573327	0.0472220972	0.0561147415	0.1234889381	0.4781249001	0.3699888233	0.0253394991	0.0663440651	0.0971583678	0.1092955354	0.1597118685	0.1091452312	0.0684419379	0.0867924889	0.0357069121	2199	1437	2621	1512	569	726	2413	1033	140	241	483	4022	3292	121	1634	1292	2000	2293	815	1518	1872	250	1476.50	1215.82	1737.18	2199	1373
SG_TRINITY_DN2755_c0_g1_i1.p1	0.4083175682	0.2729600111	0.1227473621	0.2247117095	0.2216630271	0.1058308498	0.2012035019	0.2314011343	0.0671771639	0.0450072575	0.0927457101	0.1537096169	0.1454531778	0.0604476287	0.0651381938	0.0656632877	0.137785338	0.0844935266	0.2653411884	0.0811273618	0.1030726154	0.0492431682	2968	1877	189	2193	1213	1094	1171	1977	388	107	200	936	830	712	1585	681	2763	859	3064	1960	2416	459	1347.36	1216.09	1478.64	2968	1313.2
MG_TRINITY_DN7623_c0_g1_i4.p3	0.2842701744	0.2398301353	0.1028244546	0.3515713758	0.0620556769	0.1124121199	0.3406729222	0.0959391647	0.087162561	0.0632945788	0.1486195821	0.0347352223	0.1609993333	0.1124947328	0.1199896453	0.0949254892	0.1361006912	0.2505187678	0.1816507354	0.1160742666	0.0410272007	0.0604239419	1419	1417	112	3926	30	1255	2994	263	779	366	822	52	978	1998	3638	1255	2720	3724	1842	3244	552	664	1547.73	1216.64	1878.82	1419	1348
MG_TRINITY_DN2712_c0_g1_i4.p1	0.3581098826	0.2256966824	0.0931135612	0.0624942825	0.2518450733	0.1157214469	0.1786614042	0.1343708627	0.069850442	0.1413257253	0.2360269247		0.1127918974	0.1015592845	0.0317654083	0.258706999	0.1714223485	0.3411700771	0.025514787	0.0764880411	0.1308991602	0.0897599081	2332	1240	85	90	1558	1351	914	652	434	2356	2374		475	1710	429	4334	3547	4773	53	1789	3249	1300	1668.81	1216.91	2165.90	2332	864.8
MG_TRINITY_DN551_c0_g1_i4.p1	0.31785509	0.143189416	0.1868585137	0.0949988912	0.3438914375	0.1154410124	0.2005061365	0.2246585041	0.0561215996	0.0867347941	0.2250077855	0.1195777405	0.2694426734	0.1302030086	0.0764324019	0.0854602947	0.0826619686	0.3400312764	0.1980947542	0.0582247345	0.0559220068	0.1842579837	1821	314	682	306	2638	1338	1162	1871	221	853	2185	615	2160	2426	2032	1077	1276	4764	2089	1171	962	3397	1607.27	1217.36	1997.18	1821	1055.6
MG_TRINITY_DN5298_c0_g1_i3.p1	0.0636761305	0.2093263286	0.0883958517	0.1091326758	0.1686814241	0.175670443	0.2029441986	0.1992349298	0.1062259849	0.1741375279	0.1765068452	0.0531939996	0.168982148	0.045484948	0.081133515	0.1663386587	0.1658348352	0.0297289466	0.1713288781	0.1319184163	0.1030651808	0.0551556558	14	1012	71	467	674	2805	1195	1494	1264	3159	1266	126	1044	397	2243	2725	3408	124	1695	3703	2415	548	1447.68	1220.09	1675.27	14	1005.8
SG_TRINITY_DN90_c0_g1_i6.p1	0.2918787519	0.1758394669	0.2778418622	0.1850631152	0.1835540848	0.0340048712	0.1772118816	0.1004684738	0.2043598251	0.071006282	0.2109621178	0.368669126	0.2481084977	0.1149757011	0.1312321538	0.2183504239	0.1894799508	0.0224384281	0.2168731824	0.0316883662	0.1173001428	0.1187234295	1518	606	1732	1566	821	20	892	303	3560	519	1901	3072	1912	2065	3957	3694	3908	71	2354	400	2868	1963	1804.64	1221.64	2387.64	1518	949
MG_TRINITY_DN5528_c0_g1_i7.p1	0.2575503577	0.1744080861	0.2787045423	0.1654575846	0.3009075404	0.1003275914	0.0990636623	0.1288527129	0.1330318292	0.1045405323	0.1947479625	0.2126531713	0.3967088248	0.0642009849	0.0567063884	0.1617753128	0.0407291986	0.0951520452	0.2219065822	0.0369220732	0.0553382131	0.0805949675	1117	589	1744	1250	2117	952	189	599	1973	1314	1597	1516	3549	806	1263	2626	309	1074	2418	519	944	1088	1343.32	1221.91	1464.73	1117	1330.4
SG_TRINITY_DN5179_c0_g1_i2.p3	0.3871477387	0.2386759131	0.126017667	0.0919489125	0.1432795263	0.0929851464	0.1691029359	0.1594606314	0.0993862422	0.1436726998	0.2379016704	0.4181654727	0.0305755268	0.1004230594	0.0447614388	0.1545122852	0.220268727	0.2247303888	0.2129832087	0.1146727587	0.0201492687	0.0168979826	2703	1409	208	281	437	766	796	944	1082	2419	2399	3527	39	1684	823	2487	4418	3366	2303	3190	146	64	1613.23	1222.18	2004.27	2703	620.2
MG_TRINITY_DN2587_c0_g1_i7.p1	0.3408297821	0.1629111249	0.204403343	0.1619397341	0.1060852037	0.2098318207	0.1480174467	0.054464234	0.0914495541	0.1430658973	0.1793375365	0.269327655	0.3121967297	0.0379502849	0.0571721116	0.1439237089	0.047556102	0.1700410472	0.0824426538	0.1027504409	0.9012301157	0.1197201606	2114	464	862	1186	178	3456	548	35	888	2400	1315	2082	2671	275	1285	2251	448	2491	507	2781	8116	2001	1743.36	1222.36	2264.36	2114	1229.2
MG_TRINITY_DN2292_c0_g1_i1.p2	0.3459967906	0.3263805474	0.2491056025	0.2040691646	0.1219280866	0.0471477451	0.1861742409	0.1964824675	0.1178819274	0.0627667289	0.1339832781	0.5043099376	0.0440880339	0.2197776445	0.0548633437	0.1479838033	0.0519424938	0.0887351402	0.3400401067	0.0423939881	0.0080652795	0.2043464323	2190	2609	1373	1889	291	72	1017	1463	1584	351	619	4240	90	4234	1197	2331	539	929	3970	653	19	3755	1609.77	1223.45	1996.09	2190	1246.8
SG_TRINITY_DN233_c0_g1_i2.p1	0.1554573852	0.1126774402	0.0776456566	0.2363613776	0.2774472443	0.1326624183	0.2023995518	0.2207896133	0.1707654976	0.0798400575	0.1155872938	0.2599165326	0.2909235397	0.1391864495	0.0907260445	0.0627810957	0.070715463	0.0787180427	0.1243039255	0.0249010291	0.0357293792	0.209585641	275	147	47	2352	1858	1803	1187	1818	2890	678	404	1996	2433	2607	2616	631	940	758	1021	252	419	3866	1409.00	1223.55	1594.45	275	1241.4
MG_TRINITY_DN1994_c0_g1_i7.p2		0.2176630843	0.3255247771	0.1320447489	0.3288775238	0.1578015004	0.149656403	0.117567954	0.1315596689	0.0449850046	0.0770052559		0.2289832442	0.0841492686	0.2541984249	0.1556242806	0.2527146717	0.0982205344	0.1088735812	0.1025165444	0.0619895722	0.3158165953		1127	2279	760	2453	2433	574	473	1932	106	104		1700	1270	5997	2513	4887	1140	812	2773	1132	5273	1986.90	1224.10	2749.70		1810.4
SG_TRINITY_DN32687_c0_g1_i1.p1	0.4019784422	0.258124358	0.1159197783	0.0655885308	0.113171136	0.0736404896	0.2546116503	0.21065012	0.1284919065	0.1377536878	0.1131927282	0.3391219296	0.1407551563	0.2792378139	0.1003744527	0.0677472545	0.0963351828	0.0084901901	0.0906323308	0.0541982751	0.125154675	0.1086391587	2888	1682	161	106	223	363	1859	1674	1869	2264	383	2794	761	5035	2930	715	1663	11	597	1042	3095	1727	1538.27	1224.73	1851.82	2888	507
MG_TRINITY_DN755_c0_g2_i1.p1	0.5916843657	0.1801755749	0.1572061281	0.1716257218	0.2388881941	0.0553154731	0.1071735955	0.1641091619	0.1155852063	0.1155469685	0.085456817	0.317777151	0.2163406841	0.0807313498	0.0916201792	0.0939983712	0.1243322135	0.2547326542	0.1203193611	0.102445185	0.0975543157	0.0705781187	4966	647	409	1351	1412	128	246	1015	1521	1634	145	2592	1561	1186	2650	1241	2400	3782	975	2772	2236	889	1625.36	1224.91	2025.82	4966	789.4
SG_TRINITY_DN4219_c0_g1_i5.p1	0.2325380698	0.2089732266		0.1877389731	0.1199668657	0.1006912965	0.1965946269	0.0802519996	0.1741697084	0.1468258548	0.1484854667			0.1112716347									842	1005		1613	267	964	1124	139	2967	2514	820			1964									1292.64	1225.50	1964.00	842	962.25
SG_TRINITY_DN7631_c0_g1_i1.p1	0.4498762789	0.0963016211	0.1471129893	0.1035504947	0.125872511	0.1125424596	0.3272795761	0.1147953173	0.099901274	0.1006936589	0.2214554483	0.1493286257	0.2160529355	0.11237481	0.0971998381	0.0148383362	0.124307801	0.0231020806	0.056129125	0.0691013836	0.0715402896	0.0480138403	3462	84	331	404	313	1259	2831	438	1091	1199	2103	891	1553	1991	2812	30	2399	76	240	1550	1434	437	1224.00	1228.64	1219.36	3462	478.2
MG_TRINITY_DN4692_c0_g1_i9.p1	0.1745272831	0.1435812914	0.3289239218	0.1862995003	0.3150028828	0.124754241	0.188399548	0.2351250878	0.0470425868	0.068319968	0.1830110134	0.2548597908	0.2872840696	0.0323063866	0.0812064242	0.0510520703	0.1037516791	0.2639180053	0.139036985	0.1128938706	0.0193194755	0.1512449007	374	319	2314	1592	2300	1580	1034	2017	139	458	1396	1937	2386	198	2245	435	1841	3900	1234	3132	133	2711	1530.68	1229.36	1832.00	374	1621
MG_TRINITY_DN11258_c0_g1_i2.p2	0.2666021213	0.1177601475	0.1569245652	0.3168787582	0.1440067075	0.1331827461	0.3289150329	0.0813646351	0.1127188336	0.0911740382	0.1301195587	0.3323159647	0.189675156	0.0701769064	0.1333348232	0.0212299843	0.0665988978	0.1509149581	0.1045286163	0.0620689017	0.0835309115	0.1159361039	1212	166	406	3507	440	1816	2851	146	1439	972	572	2737	1256	936	4003	61	829	2122	755	1311	1767	1885	1417.68	1229.73	1605.64	1212	1267
MG_TRINITY_DN9232_c0_g1_i1.p1	0.1791309569	0.0978264683	0.2844484903	0.2404861711	0.188998005	0.1587444232	0.2410491115	0.0715907426	0.0696280999	0.155865475	0.1254119029	0.2708564229	0.2429060995	0.1269388346	0.0530600412	0.0521374679	0.2024326735	0.4332921537	0.2554175643	0.2190748308	0.1393963184	0.284879724	405	90	1806	2425	877	2457	1689	94	429	2752	503	2100	1852	2364	1123	459	4158	5547	2922	5317	3478	4936	2171.95	1229.73	3114.18	405	1531
SG_TRINITY_DN15876_c0_g1_i1.p1	0.2669846605	0.186255524	0.2548139032	0.1712091435	0.2130754617	0.1674178552	0.0606616739	0.2113772142	0.1262925218	0.0948277314	0.1281104117	0.1755662034	0.2490863318	0.0390063691	0.084649686	0.0656950237	0.2995558371	0.1023771766	0.0877380902	0.0897918697	0.1157297868	0.1475903205	1214	707	1439	1347	1116	2647	34	1685	1798	1051	537	1171	1929	295	2370	682	5381	1234	568	2307	2827	2644	1590.14	1234.09	1946.18	1214	1451.2
MG_TRINITY_DN282_c0_g1_i3.p1	0.085593557	0.223844978	0.1530449901	0.1560589995	0.0857966443	0.1125211831	0.275547266	0.1600995492	0.1086212913	0.1286170433	0.2775226026	0.2977446568	0.0832181085	0.1862166039	0.0449964788	0.1407370659	0.0805927849	0.0535619293	0.3839182078	0.0619554809	0.1669143683	0.1253015481	47	1216	375	1093	81	1258	2118	951	1331	1995	3117	2395	261	3655	832	2190	1208	380	4443	1301	4155	2137	1660.86	1234.73	2087.00	47	804.6
MG_TRINITY_DN3240_c0_g1_i9.p1	0.2557967864	0.1651359115	0.2191020725	0.1787380504	0.203251191	0.1024507032	0.2195062279	0.1518369025	0.1137381846	0.1484365379	0.1742650457	0.0795104364	0.075199943	0.0472423241	0.0448231327	0.0994434295	0.0139161818	0.2205946481	0.2366281464	0.1221009541	0.1133026387	0.1519766591	1099	490	1006	1475	1014	1011	1382	837	1472	2564	1234	265	213	442	824	1338	29	3308	2642	3422	2748	2733	1434.00	1234.91	1633.09	1099	999.2
MG_TRINITY_DN54899_c0_g1_i3.p1	0.4297813218	0.2021085272	0.157685081	0.0636166388	0.2252296567	0.0589299938	0.3451366171	0.2029654737	0.0676614968	0.121387279	0.1405064389	0.4870997301	0.2595262148	0.084511795	0.051598535	0.0968244298	0.1067889996	0.1912667533	0.0141545902	0.0779810179	0.080447522	0.1546902821	3236	918	417	94	1257	165	3052	1559	395	1782	714	4096	2034	1284	1069	1283	1940	2854	18	1850	1688	2798	1568.32	1235.36	1901.27	3236	570.2
SG_TRINITY_DN1148_c0_g1_i5.p1	0.2250651917	0.1976528169	0.1231489459	0.3822205296	0.1424702626	0.0774033901	0.2527764574	0.1900654446	0.0859339615	0.1184187523	0.1588311545	0.1758918884	0.1532917306	0.0580855484	0.0840797504	0.0861674441	0.0551252721	0.183319118	0.1023315782	0.0289206966	0.1118841472	0.1858899502	776	863	192	4272	430	429	1831	1360	752	1705	983	1176	909	669	2348	1098	611	2725	725	341	2698	3427	1378.18	1235.73	1520.64	776	1237.2
MG_TRINITY_DN10439_c0_g1_i7.p2	0.2318915324	0.2133772664	0.1688594586	0.18751168	0.0960976522	0.0931884829	0.07811146	0.0897200367	0.1360519609	0.2388572568	0.2111373073	0.3250963971	0.235582964	0.055739297	0.0556515753	0.1646287429	0.079158845	0.0073734253	0.1908485122	0.1572155222	0.1330746345	0.0675697734	835	1067	516	1610	135	772	84	216	2063	4396	1904	2673	1776	614	1220	2688	1156	7	1983	4324	3312	829	1553.64	1236.18	1871.09	835	820
SG_TRINITY_DN14933_c0_g1_i1.p1	0.424647544	0.1379528624	0.274469608	0.0954301572	0.2393158365	0.1578213253	0.0871375255	0.1020486629	0.1091882644	0.103417306	0.1767420055	0.1996474198	0.412457996	0.0768096025	0.145665462	0.0517430549	0.0797886493	0.1757364602	0.1993625052	0.0490658992	0.0697054152	0.1185383069	3169	275	1685	309	1417	2435	124	321	1342	1276	1271	1396	3693	1086	4311	449	1179	2596	2109	877	1388	1956	1575.64	1238.55	1912.73	3169	1224.2
SG_TRINITY_DN8197_c0_g1_i4.p3	0.330219812	0.1680668957	0.1589251809	0.1547935289	0.0942750488	0.1024558965	0.1121479043	0.1336636052	0.1466269458	0.2277559669	0.1624144514	0.2946235595	0.1155870161	0.451809756	0.1050628177	0.147072247	0.1621086567	0.0721785229	0.0271394451	0.1334105115	0.2620271896	0.0967105808	1976	527	423	1075	120	1012	285	644	2335	4215	1033	2366	504	6554	3108	2318	3321	669	62	3732	5661	1459	1972.68	1240.45	2704.91	1976	631.4
MG_TRINITY_DN17543_c0_g1_i2.p1	0.1806965978	0.2052007372	0.26451702	0.220157892	0.2218651016	0.1397884665	0.1688309018	0.2105113366	0.0881371062	0.1032373508	0.1528133069	0.2129955634	0.0936250515	0.0932890499	0.0307685128	0.0729213836	0.0989941901	0.0213306479	0.0101656201	0.0667699438	0.0377965409	0.0241160748	414	952	1560	2111	1217	1976	789	1669	800	1270	889	1519	333	1523	401	817	1725	64	12	1460	470	104	1003.41	1240.64	766.18	414	1563.2
MG_TRINITY_DN6739_c0_g1_i2.p1	0.4831829216	0.2438805441	0.2067070089	0.0572167759	0.2738555892	0.0528428719	0.3199959563	0.139543185	0.0937960052	0.0823334275	0.1183083976		0.0386406655	0.0744783406	0.0961205999	0.0813882145	0.1320463709	0.2693683789	0.0608759764	0.0529820643	0.1209901045	0.1447467056	3842	1465	887	72	1813	106	2710	712	934	741	431		67	1042	2776	993	2611	3972	287	998	2968	2559	1523.14	1246.64	1827.30	3842	868.6
SG_TRINITY_DN7764_c0_g1_i6.p2	0.3757037994	0.2744712472	0.2741737126	0.158945421	0.1421506135	0.1008835969	0.2336906832	0.1482371634	0.0925287756	0.062792287	0.1839938399	0.4323911543	0.2163162151	0.1549519362	0.0938809593	0.0172817693	0.0997228392	0.0689937172	0.1590522766	0.0794905918	0.0067982638	0.0319786868	2558	1898	1683	1142	426	969	1572	794	911	352	1416	3660	1560	2992	2711	38	1741	620	1509	1907	13	182	1393.36	1247.36	1539.36	2558	1223.6
SG_TRINITY_DN1467_c0_g1_i3.p1	0.2015999818	0.2185296215	0.4711402183	0.0584222873	0.4039169459	0.0941852141	0.2190574836	0.1512592848	0.0635479796	0.0953520695	0.1222425647	0.3723527929	0.5922319334	0.0811873931	0.0475562446	0.2984504532	0.1616515416	0.6246357589	0.2519715335	0.0669844531	0.1128266079	0.1260048827	563	1136	3794	77	3319	798	1374	830	326	1067	468	3114	5041	1193	918	4859	3309	6492	2878	1466	2736	2156	2177.91	1250.18	3105.64	563	1824.8
SG_TRINITY_DN3485_c0_g1_i3.p1	0.4004489183	0.1479355153	0.208829727	0.2491357634	0.1487677355	0.1126207044	0.2967864867	0.1787986317	0.0681358578	0.0863849843	0.1246882358	0.1272918058	0.2739890382	0.0715740356	0.0262171194	0.06931806	0.0266439172	0.0804336758	0.1992273602	0.0783757735	0.0411627393	0.0367889103	2866	345	910	2565	488	1263	2419	1188	406	844	494	675	2222	964	286	741	127	789	2106	1865	556	268	1108.50	1253.45	963.55	2866	1114.2
SG_TRINITY_DN858_c0_g2_i1.p1	0.3647678868	0.1722583281	0.1046759094	0.1590028176	0.1914123081	0.1627935655	0.1136955772	0.0963417791	0.1622103772	0.1258289836	0.1545943601	0.3311088842	0.140761213	0.083817969	0.0992077388	0.0686404003	0.0782997497	0.0337268167	0.1596338149	0.0577945498	0.1079440553	0.0231871642	2404	575	119	1143	897	2546	294	267	2723	1902	918	2731	763	1256	2889	729	1135	164	1520	1153	2578	97	1309.23	1253.45	1365.00	2404	1056
SG_TRINITY_DN11358_c0_g1_i6.p1	0.224730143	0.1876266647	0.1888075958	0.1694340525	0.1487100449	0.1749723419	0.1837681041	0.059122665	0.1077436079	0.2294632541	0.1172756241	0.1744449932	0.2460009145	0.2678773312	0.0537073626	0.1171154572	0.1066721965	0.2909171555	0.2182854224	0.023264866	0.0387287066	0.0739778112	772	725	696	1317	486	2791	981	48	1313	4247	417	1151	1888	4905	1152	1675	1934	4262	2370	217	499	961	1582.14	1253.91	1910.36	772	1203
MG_TRINITY_DN21640_c0_g1_i3.p1	0.425148461	0.1941186441	0.1370189258	0.1414881919	0.0665078847	0.1292702853	0.0987966483	0.1257962826	0.1507696314	0.111117981	0.225098336	0.5986401346	0.1297333073	0.0949336687	0.0728009995	0.1133408837	0.1096423276	0.0407290055	0.0788542228	0.0833782524	0.0783242323	0.0199864284	3178	810	271	893	36	1717	183	561	2446	1517	2188	4896	646	1569	1892	1607	2008	229	468	2069	1631	77	1404.18	1254.55	1553.82	3178	745.4
MG_TRINITY_DN2034_c1_g1_i3.p2	0.1565573531	0.2395448946	0.0733266159	0.1208629464	0.1700499778	0.0619522394	0.2414287928	0.1834169782	0.1465436544	0.094790963	0.3526384172	0.102324668	0.3302499209	0.0571805903	0.0899482645	0.2055192595	0.0158812833	0.1165319384	0.2004484752	0.048206525	0.0554225956	0.2144359493	281	1415	39	610	692	199	1695	1263	2330	1049	4228	456	2872	649	2593	3468	37	1495	2124	846	947	3941	1510.41	1254.64	1766.18	281	591
SG_TRINITY_DN10649_c0_g1_i1.p1	0.3085442975	0.2335301905	0.1865574109	0.0942668984	0.1622106034	0.1852399508	0.3142988144	0.1200512541	0.0915260673	0.0793529343	0.1859695549	0.4284311046	0.2103840632	0.0358937504	0.0602508675	0.0719593839	0.0326772989	0.3475803349	0.235389839	0.0440643562	0.0388908254	0.0739931032	1719	1346	678	298	605	3019	2650	491	890	663	1444	3626	1494	243	1400	792	196	4825	2625	702	503	963	1416.91	1254.82	1579.00	1719	1189.2
MG_TRINITY_DN1810_c0_g1_i6.p1	0.2410408177	0.0476597653	0.1792278451	0.0926413526	0.0484230647	0.1577574249	0.2939866658	0.2277694492	0.0663509715	0.1790879672	0.1946027836		0.2126771448	0.2279035285	0.1568693694	0.0408041207	0.0805856172	0.1510578069	0.1498740645	0.1178600873	0.1879432664	0.0802539614	938	5	603	289	9	2430	2382	1922	377	3282	1595		1514	4355	4577	267	1207	2126	1380	3291	4563	1081	1818.71	1257.45	2436.10	938	667.2
SG_TRINITY_DN8683_c0_g1_i3.p1	0.2578966873	0.1755185721	0.3492018226	0.1412079207	0.3486425032	0.1542449532	0.0987213517	0.2593158708	0.0747952955	0.0332589707	0.1296667708	0.3434737715	0.3472236898	0.023449879	0.1148141109	0.2371270434	0.15329178	0.2117781213	0.1387909061	0.1289887416	0.0708962459	0.0257632038	1120	603	2541	887	2683	2343	182	2351	526	36	563	2839	3049	104	3458	4011	3108	3182	1229	3616	1425	117	1816.95	1257.73	2376.18	1120	1811.4
MG_TRINITY_DN618_c0_g2_i3.p1	0.205847801		0.1657794105	0.1731470979	0.2902721531	0.0627150591		0.1995990048		0.0837594451	0.2782743787	0.2741510805		0.1106749948	0.0422153302	0.2758573611	0.0172426608	0.1874901342	0.1186254343	0.1140413261	0.1040687461	0.1835253419	596		487	1383	1978	209		1504		777	3129	2147		1950	748	4553	45	2791	938	3177	2448	3384	1791.33	1257.88	2218.10	596	1014.25
MG_TRINITY_DN1992_c2_g1_i1.p1	0.3209876815	0.2754211561	0.3979249487	0.1503114701	0.2573677798	0.0772546723	0.144052835	0.16077891	0.0551868962	0.1328171939	0.0882790245	0.1860509846	0.3241976836	0.044535229	0.0254662352	0.2412091505	0.1114406793	0.1556535966	0.1432538142	0.1221360605	0.0479880771	0.0812650197	1862	1912	3066	1006	1617	426	508	962	213	2108	169	1266	2811	382	267	4070	2060	2213	1294	3423	729	1104	1521.27	1259.00	1783.55	1862	1605.4
MG_TRINITY_DN3730_c0_g1_i5.p1		0.1890294995	0.239413466	0.0922457873	0.1753307296	0.1827670236	0.0882189299	0.1874085491	0.0850622162	0.1090803333	0.2684739103		0.2603841488	0.0677558229	0.0524397278	0.0578662016	0.0320970073	0.1180482123	0.1259253654	0.1376406666	0.1689414631	0.246558749		748	1260	284	737	2961	129	1320	729	1457	2968		2048	880	1099	548	189	1525	1046	3842	4191	4471	1621.60	1259.30	1983.90		1198
MG_TRINITY_DN83_c0_g1_i6.p1	0.1283152733	0.2338464309	0.1206473941	0.1244717599	0.2682253994	0.1646924749	0.1667365985	0.0945729888	0.067341562	0.1933102339	0.2264532748	0.0468910914	0.1393980519	0.046870427	0.0226591703	0.1235669353	0.0814742628	0.0254183678	0.1153496984	0.0798111715	0.1214092638	0.2198260107	148	1352	176	651	1745	2595	769	256	391	3562	2208	97	745	429	214	1827	1237	91	891	1922	2980	4026	1286.91	1259.36	1314.45	148	1303.8
SG_TRINITY_DN8498_c0_g1_i8.p1	0.1631038559	0.1455802611	0.343085507	0.1135162928	0.3061613702	0.1022263784	0.0894273991	0.1970224936	0.0962844408	0.1229311942	0.2478251544	0.1585882906	0.3480271037	0.1395921887	0.0635563918	0.1772851302	0.0864097352	0.3397871334	0.0636267324	0.042013684	0.1072041934	0.0161954401	309	332	2474	526	2194	1006	133	1472	991	1826	2592	985	3055	2616	1527	2944	1387	4761	310	637	2557	58	1576.91	1259.55	1894.27	309	1306.4
MG_TRINITY_DN86_c0_g1_i8.p1		0.190793431	0.1129578528	0.1301620007	0.3020821234	0.0759726306	0.242063374	0.1359343784	0.0976607095	0.1683928088	0.2151441895	0.2256967916	0.3133259006	0.0551800717	0.1086262441	0.1168054408	0.1056717564	0.3476869066	0.2594681709	0.0702790298	0.0565563759	0.0861386392		774	150	734	2133	400	1703	666	1029	3038	1977	1651	2687	602	3237	1672	1896	4829	2990	1580	979	1215	1711.52	1260.40	2121.64		838.2
SG_TRINITY_DN7673_c0_g1_i5.p1	0.1061130485	0.1873681383	0.190872703	0.0998183663	0.1058332066	0.1831695484	0.1677092535	0.1333501022	0.0953820014	0.1673514383	0.2962269888	0.1117345751	0.2111304939	0.057541077	0.0720558654	0.0790856323	0.1155459293	0.1278760964	0.0438561421	0.0197365068	0.0787730093	0.1592262719	83	720	716	362	177	2973	780	642	970	3015	3439	543	1503	658	1863	941	2175	1718	152	154	1642	2890	1278.00	1261.55	1294.45	83	989.6
MG_TRINITY_DN962_c1_g2_i1.p1	0.2005014428	0.2473335765	0.3450920942	0.1874494633	0.1821793739	0.1189494055	0.1148911808	0.1452232526	0.0939256255	0.1461829544	0.1580997466	0.2790984352	0.2469124481	0.1241482634	0.1871168278	0.215873979	0.0294896914	0.0413038385	0.1338032632	0.2348031926	0.2770265113	0.1659019407	557	1515	2495	1609	807	1436	305	758	936	2497	971	2195	1898	2297	5150	3647	159	232	1154	5498	5816	3035	2043.95	1262.36	2825.55	557	1572.4
SG_TRINITY_DN161_c1_g1_i12.p1	0.4316795757	0.1851274515	0.2285840078	0.1801586909	0.2101403254	0.0740476411	0.2392919795	0.2300102077	0.0957518814	0.0959471622	0.0923462183	0.1511661057	0.2733137424	0.0278970535	0.0621391441	0.0911286372	0.0897583671	0.0930671843	0.2140727869	0.1318595793	0.0884981665	0.1037260041	3254	697	1117	1491	1081	370	1660	1961	977	1086	198	903	2214	143	1464	1186	1475	1023	2321	3702	1936	1614	1448.77	1262.91	1634.64	3254	951.2
SG_TRINITY_DN3595_c0_g1_i3.p3	0.2040200808	0.1037184683	0.4577891756	0.1010032456	0.435650819	0.0505734858	0.1783508221	0.110604827	0.1240285429	0.1088171846	0.150393755	0.10361825	0.5322815191	0.072066316	0.0249178892	0.130644609	0.0401694596	0.7331216464	0.2727305815	0.0624035204	0.0338407398	0.184480787	581	107	3665	376	3713	89	911	404	1749	1448	853	463	4630	980	250	1974	298	6942	3165	1319	379	3403	1713.59	1263.27	2163.91	581	1590
MG_TRINITY_DN16409_c0_g1_i2.p1	0.3613774001	0.0956217891	0.2598536644	0.1947728421	0.2502098005	0.0960625238	0.1107629396	0.0914191023	0.1764215551	0.1156119837	0.1373150913	0.0727545988	0.1913811472	0.0230683632	0.1084640302	0.0452372731	0.1219560146	0.2842368627	0.1275543844	0.1241925935	0.0581515621	0.0537912906	2364	83	1500	1724	1541	853	275	233	3022	1638	666	218	1277	98	3233	318	2331	4178	1069	3481	1024	525	1438.68	1263.55	1613.82	2364	1140.2
MG_TRINITY_DN1674_c0_g2_i1.p1	0.2620622909	0.063895613	0.4357034204	0.2173626024	0.2396410281	0.2304602324	0.14596045	0.1072031685	0.0826099365	0.0424831446	0.1057717926		0.3159776102	0.1390898753	0.1340019654	0.055908419	0.1211280627	0.3576462769	0.0793315973	0.126935578	0.0104636833	0.0120342742	1165	19	3444	2072	1422	3809	527	371	675	85	314		2719	2600	4021	520	2310	4920	473	3558	40	30	1671.14	1263.91	2119.10	1165	2153.2
MG_TRINITY_DN4077_c0_g1_i9.p4	0.1187025975	0.1414775043	0.2131216738	0.2033750859	0.4000041525	0.1375042959	0.1866626534	0.2815393981	0.0805664285	0.0597190902	0.1503853184	0.0573305797	0.0865450737	0.0870597747	0.0429954653	0.0831106942	0.1533734966	0.0934504818	0.0573754597	0.0574974398	0.0267942079	0.1811968047	116	299	951	1879	3275	1935	1023	2659	627	297	852	143	286	1367	766	1031	3111	1030	255	1146	256	3341	1211.14	1264.82	1157.45	116	1667.8
SG_TRINITY_DN7521_c0_g1_i1.p1	0.0867406848	0.1300134684	0.1490718021	0.2060190877	0.2501335596	0.0967101271	0.1260498012	0.2904032451	0.1486680954	0.1756722402	0.099381524	0.391235672	0.2013601821	0.1432639612	0.1258571573	0.1192376476	0.0370075663	0.1932043254	0.3889583858	0.2219223218	0.061300997	0.2888253409	51	225	343	1916	1540	868	362	2777	2395	3189	256	3294	1400	2714	3804	1724	250	2896	4486	5359	1111	4981	2088.23	1265.64	2910.82	51	978.4
MG_TRINITY_DN3812_c0_g1_i4.p2	0.3206402647	0.261306335	0.1255406279	0.0678737396	0.3695741464	0.0880259367	0.1831171128	0.1740407139	0.095997398	0.144240614	0.155810701	0.2012055654	0.2552596602	0.0920708849	0.0665520459	0.2340582026	0.1464172411	0.2924439555	0.1755098279	0.0315108948	0.0462226908	0.0838740568	1859	1723	202	116	2904	654	972	1135	983	2436	939	1411	1992	1499	1644	3969	2946	4278	1760	397	677	1172	1621.27	1265.73	1976.82	1859	1119.8
SG_TRINITY_DN11286_c0_g3_i5.p1	0.2049662886	0.1703900902	0.1287777823	0.096186328	0.1617975567	0.1868614875	0.3592844582	0.1600525336	0.1476436756	0.1128747673	0.1287799706	0.0869629099	0.1024207547	0.0491061444	0.11177888	0.0423056497	0.1208374995	0.1817715396	0.1972730486	0.048345208	0.0176849523	0.0147406442	586	553	223	313	602	3050	3200	950	2363	1572	548	330	395	484	3360	286	2304	2705	2074	853	114	45	1223.18	1269.09	1177.27	586	948.2
MG_TRINITY_DN5417_c0_g1_i3.p1	0.2179349954	0.3283361949	0.2730420216	0.0654483335	0.3483268505	0.0616150842	0.1059543745	0.1625326164	0.0984883351	0.0777016474	0.2750236033	0.0162235249	0.311900977	0.0354801107	0.0855266564	0.1184335357	0.0461254851	0.1432103732	0.1546978584	0.0687775164	0.0485532191	0.2277410751	708	2637	1667	104	2678	192	234	991	1053	628	3074	11	2667	238	2412	1709	414	1991	1445	1534	745	4160	1422.36	1269.64	1575.09	708	1455.6
MG_TRINITY_DN1666_c0_g1_i5.p1	0.2721205223											0.3482344348		0.0678563187	0.1604664201	0.3901422343			0.7767546609	0.1565535631			1271											2891		881	4665	5857			7161	4314			3862.86	1271.00	4294.83	1271
MG_TRINITY_DN6529_c0_g1_i1.p1	0.3853387668	0.2530383539	0.0453273722	0.1812864542	0.1640117043	0.1167026283	0.2347864595	0.2640927797	0.0239340775	0.1253382886	0.1070510057	0.5631431204	0.1225945405	0.0521380892	0.0416004959	0.0284908039	0.1248457435	0.1282148149	0.135029594	0.1016918672	0.1160512925	0.0690107099	2684	1598	6	1503	622	1378	1585	2416	10	1887	330	4664	572	547	726	132	2413	1726	1172	2750	2838	859	1473.55	1274.45	1672.64	2684	1021.4
SG_TRINITY_DN8777_c0_g2_i2.p1	0.1882432584	0.2544497117	0.2725315542	0.143493813	0.2288430787	0.0689706023	0.053492368	0.2777777061	0.0966856516	0.137017426	0.210751152	0.2197298579	0.3367995184	0.1029971506	0.2467318515	0.0533285353	0.0774283891	0.2734835609	0.1951536027	0.0755448165	0.0334028242	0.0813537537	467	1619	1655	922	1301	304	25	2608	1003	2239	1895	1578	2939	1757	5923	479	1122	4042	2048	1752	371	1108	1688.95	1276.18	2101.73	467	1160.2
MG_TRINITY_DN4002_c0_g3_i1.p1	0.1447233667	0.2508908487	0.2831424718	0.1360293927	0.1863449713	0.0894636168	0.334669403	0.2818744124	0.0356124515	0.1375565309	0.0983080947	0.0983043953	0.400939755	0.0890991267	0.0760170492	0.0497993296	0.0743117795	0.1326338187	0.1422340399	0.0154481087	0.0203655194	0.0733001301	219	1575	1791	822	849	684	2919	2663	55	2256	242	416	3585	1432	2017	414	1035	1815	1281	94	149	946	1239.05	1279.55	1198.55	219	1144.2
MG_TRINITY_DN4948_c0_g1_i5.p1	0.2872582923	0.207699401	0.2582364341	0.1473322972	0.1485091588	0.1778752032	0.1710893178	0.1528745282	0.0450770116	0.1877453199	0.1341930381	0.0888772508	0.2549350627	0.0802919065	0.059496852	0.0804362824	0.0806424908	0.0385486145	0.0676335486	0.0241905749	0.0218584124	0.0906949664	1453	985	1478	964	484	2856	815	846	119	3461	621	344	1989	1178	1364	967	1209	205	353	233	174	1317	1064.32	1280.18	848.45	1453	1353.4
MG_TRINITY_DN2816_c0_g1_i3.p1	0.3926683255	0.2287600566	0.1574049095	0.0806208695	0.0876332618	0.0586085713	0.2142084211	0.210403683	0.0898717521	0.1123796648	0.3184441061	0.5065482464	0.2072649909	0.1129890297	0.1375466704	0.1526148193	0.1365911777	0.2675028086	0.1248110982	0.0499858036	0.0680849046	0.0997857323	2773	1280	413	202	87	162	1313	1667	849	1554	3785	4259	1467	2008	4121	2433	2735	3948	1027	899	1334	1529	1811.14	1280.45	2341.82	2773	428.8
SG_TRINITY_DN13712_c0_g1_i4.p1	0.0992087673	0.1659866901	0.1473887174	0.1800109498	0.2396797535	0.1300824569	0.2568958897	0.2034651057	0.0680101726	0.2217248871	0.1303605562	0.0912704904	0.1931302191	0.0158496023	0.0979218719	0.1719100617	0.090720669	0.0316561193	0.2065093578	0.081489141	0.1642322469	0.1757618123	66	503	334	1490	1423	1736	1894	1568	404	4120	575	359	1298	48	2838	2840	1512	137	2217	1976	4107	3220	1575.68	1283.00	1868.36	66	1097.2
SG_TRINITY_DN2813_c0_g1_i3.p2	0.3031223896	0.2502764504	0.3418418667	0.2260715179	0.2606374745	0.031361983	0.207776888	0.2971723035	0.0465709225	0.059920135	0.051199188	0.5215960135	0.368329125	0.0544595814	0.0781233776	0.0568399224	0.1467351282	0.112806421	0.189873182	0.1226928557	0.1000318995	0.0255321518	1650	1563	2451	2218	1665	14	1248	2864	134	303	20	4381	3271	588	2097	533	2951	1431	1966	3438	2317	113	1691.64	1284.55	2098.73	1650	1582.2
SG_TRINITY_DN7249_c0_g1_i3.p1	0.1787593398	0.3986936668	0.2547361718	0.1353166042	0.3182894864	0.0660695039	0.1546037945	0.2175822155	0.1063056432	0.0819054638	0.1561485651	0.044801167	0.250240008	0.1729279685	0.0753826553	0.118016804	0.1887316867	0.0710425375	0.2012487794	0.0991872669	0.1641208858	0.0747650262	403	3552	1437	810	2336	259	630	1779	1267	732	942	92	1940	3383	1988	1697	3890	650	2141	2650	4104	976	1711.73	1286.09	2137.36	403	1678.8
SG_TRINITY_DN15024_c0_g1_i2.p1	0.2650485296	0.2416280713	0.1350658962	0.1928374333	0.0880097308	0.0981325811	0.3278762171	0.2271020792	0.0806178775	0.1226898539	0.1822095819	0.1063414049	0.1166312837	0.1464624197	0.0803042775	0.0589353846	0.1011877736	0.1213259714	0.2528958997	0.121296395	0.1172452435	0.3726588334	1195	1439	260	1694	89	904	2840	1913	629	1819	1379	496	509	2795	2212	561	1777	1584	2891	3395	2865	5769	1773.41	1287.36	2259.45	1195	877.2
MG_TRINITY_DN1743_c1_g1_i4.p4	0.1854643162	0.2498620452	0.1419775615	0.0537661604	0.147154501	0.1113647963	0.3652312644	0.1168762561	0.102472944	0.2114735505	0.1770939597	0.1582526326	0.1451463726	0.1380067317	0.0546854265	0.1711412738	0.1734304878	0.1935797138	0.07658891	0.09402532	0.1434055924	0.2185085222	444	1557	307	61	469	1220	3271	462	1162	3935	1277	982	825	2576	1193	2819	3593	2903	448	2456	3582	4001	1797.41	1287.73	2307.09	444	722.8
SG_TRINITY_DN414_c0_g1_i3.p1	0.6910672361	0.2427458705	0.1572765799	0.0723962129	0.1863955443	0.1452480612	0.0801515046	0.1670314131	0.0776846456	0.089261255	0.1548848458	0.1612804925	0.1644386831	0.1041322745	0.0943050059	0.2759332623	0.1804856586	0.2387038434	0.1636241644	0.0960735508	0.1042205924	0.1857937754	5632	1450	411	149	850	2116	93	1045	582	917	928	1010	1008	1782	2722	4554	3736	3575	1586	2522	2452	3423	1933.77	1288.45	2579.09	5632	995.2
MG_TRINITY_DN18384_c0_g1_i8.p1	0.2307274661	0.3053242921	0.145874423	0.0477021932	0.156069795	0.1049097983	0.2574475313	0.1384198626	0.1568940415	0.0869363902	0.2679170555	0.326100313	0.3891564745	0.1593207442	0.16787513	0.2317150561	0.0766033442	0.0700798748	0.0348183784	0.0615809074	0.068473398	0.1771054637	825	2354	322	38	547	1073	1903	699	2604	860	2955	2679	3475	3083	4814	3942	1100	632	104	1291	1346	3255	1813.68	1289.09	2338.27	825	866.8
MG_TRINITY_DN11730_c1_g1_i6.p3	0.4198216208	0.244067943	0.2077583042	0.2377211769	0.1380204997	0.0959254272	0.2109751225	0.1198733792	0.1103481373	0.0649931155	0.1920818958	0.5323223547	0.1954890322	0.0588828722	0.0433140329	0.1715408687	0.0539919811	0.0997826067	0.067466887	0.0619224089	0.0638915707	0.1239370975	3118	1469	904	2374	399	852	1274	490	1373	398	1534	4459	1327	685	776	2829	585	1167	352	1300	1187	2106	1407.18	1289.55	1524.82	3118	1199.6
SG_TRINITY_DN15528_c0_g1_i14.p1	0.3084262139	0.2473003836	0.2533375669	0.0876423061	0.2915952097	0.1142622763	0.255993995	0.1148003227	0.1348167246	0.0982892705	0.1265645885	0.3643743962	0.1265793811	0.1465213005	0.0596644766	0.0430563771	0.0702012997	0.0587057459	0.1128226394	0.1324553575	0.0558354696	0.0665601397	1717	1513	1415	255	1996	1304	1881	439	2026	1145	515	3037	617	2797	1376	294	924	455	861	3714	957	802	1365.45	1291.45	1439.45	1717	1296.6
SG_TRINITY_DN765_c0_g3_i3.p1	0.2805968598	0.1342694099	0.1895525686	0.1366052933	0.2395649521	0.0961563166	0.2984970976	0.2447256322	0.0830327534	0.1043661665	0.2256858923	0.2301249429	0.1962069574	0.1515058372	0.0866068199	0.138936409	0.1280024512	0.0531644487	0.1641390224	0.0747544122	0.1117553799	0.0381348256	1366	249	704	832	1418	856	2447	2150	685	1308	2197	1697	1336	2921	2465	2147	2507	376	1592	1718	2693	292	1543.45	1292.00	1794.91	1366	811.8
SG_TRINITY_DN15550_c0_g1_i2.p1	0.4054187566	0.3175675221	0.1415151476	0.2508668898	0.1004660128	0.1712405232	0.1118421083	0.1884592041	0.0857075501	0.0710982772	0.0826851784	0.6150940247	0.2338867614	0.2299699743	0.0635342483	0.1503315695	0.038377195	0.0955197777	0.0393174856	0.0545394652	0.0124125867	0.0798917514	2934	2497	305	2584	158	2717	283	1335	748	522	133	5025	1764	4388	1524	2384	265	1082	126	1054	56	1073	1498.05	1292.36	1703.73	2934	1652.2
SG_TRINITY_DN6815_c0_g1_i2.p1	0.2660075831	0.1914883554	0.1966102813	0.110586621	0.1218778445	0.3040877291	0.1781573598	0.1033512017	0.1994160122	0.1018174536	0.0652651847	0.169863537	0.2748809696	0.1715017	0.0396098044	0.0250037486	0.0348376108	0.3267898703	0.3046543469	0.1290852955	0.014680085	0.0579747432	1204	784	780	486	290	4673	909	333	3472	1231	55	1096	2235	3352	669	101	221	4637	3598	3618	78	617	1565.41	1292.45	1838.36	1204	1402.6
MG_TRINITY_DN8022_c0_g1_i1.p1		0.2061822942	0.283363782	0.115029207	0.2780960277	0.1053136617	0.1074172311	0.2434169399	0.1140446448	0.0787139726	0.224896576													969	1792	537	1863	1081	248	2132	1480	652	2179												1293.30	1293.30			1248.4
SG_TRINITY_DN12836_c0_g1_i1.p1	0.497972101	0.1369855848	0.0995002348	0.2103050557	0.1820173257	0.1876686403	0.1583001835	0.1196773695	0.0522365406	0.1430463195	0.0992742678	0.2339972622	0.2383885213	0.2391144351	0.0761772117	0.1591909428	0.1683085298	0.0145999349	0.1737515463	0.0985386697	0.1317936305	0.0880955767	4017	269	104	1975	804	3068	670	488	186	2399	254	1736	1799	4521	2023	2575	3463	30	1739	2623	3278	1268	1785.86	1294.00	2277.73	4017	1244
SG_TRINITY_DN2919_c0_g1_i2.p1	0.2887658807	0.3755706719	0.3578732583	0.1240368337	0.2441692751	0.1445603614	0.0742016325	0.120158709	0.0711918565	0.0903666548	0.1376690643	0.1262747271	0.2226106576	0.1554496272	0.0566205108	0.2017718225	0.0442174121	0.1431881486	0.0338938336	0.1142749452	0.0359579407	0.1151419873	1477	3268	2635	649	1473	2092	73	493	460	946	675	666	1636	3009	1259	3403	381	1989	101	3182	425	1866	1461.73	1294.64	1628.82	1477	2023.4
SG_TRINITY_DN6571_c0_g2_i3.p1	0.2171440226	0.3082779747	0.221765174	0.2494973855	0.2551374901	0.0807235653	0.2296939361	0.1376865022	0.0321559939	0.114046465	0.1965637117	0.7035393416	0.0526787706	0.124627846	0.052852366	0.1359914275	0.0728836872	0.1747341491	0.1582470993	0.0616318447	0.1668174449	0.1514110039	702	2393	1038	2568	1588	494	1513	690	34	1603	1629	5579	118	2309	1116	2081	996	2573	1494	1292	4154	2715	1758.14	1295.64	2220.64	702	1616.2
MG_TRINITY_DN2947_c0_g1_i1.p2	0.1751376949	0.2366228042	0.2082854987	0.1796662183	0.2722584691	0.1805487535	0.0707837184	0.215230283	0.0946289076	0.128254739	0.1375028121	0.2277527865	0.1446255184	0.0560129939	0.0358036764	0.0957957275	0.0432241262	0.1010056354	0.1086101665	0.0641781922	0.0525167703	0.0341603225	378	1386	908	1484	1798	2912	58	1745	953	1976	671	1668	818	621	549	1271	364	1201	808	1382	853	215	1091.77	1297.18	886.36	378	1697.6
SG_TRINITY_DN734_c0_g1_i5.p1	0.3735819876	0.3933564203	0.269924486	0.2975116826	0.1766051076	0.0915237927	0.0944781471	0.1082462995	0.0902975697	0.0633987733	0.0909746699		0.1233436225	0.2142474909	0.06960865	0.0900458334	0.03504879	0.1016657378	0.0582330724	0.1695134105	0.0678328035	0.0846949867	2528	3477	1622	3228	745	727	156	380	862	369	185		580	4144	1759	1170	224	1218	261	4536	1328	1183	1461.05	1298.09	1640.30	2528	1959.8
SG_TRINITY_DN50284_c0_g1_i7.p1	0.2752179259	0.3400400689	0.1521550273	0.1750444242	0.0912011761	0.1172017589	0.2654573318	0.1753501634	0.0639655164	0.1626843296	0.1257801849	0.3854092823	0.2804024953	0.1439316074	0.0859589412	0.1851048948	0.1460783378	0.0913840719	0.0533305322	0.0101520865	0.1647408144	0.1103852174	1308	2788	365	1410	106	1391	2006	1152	334	2913	510	3246	2307	2730	2432	3083	2938	988	218	36	4119	1760	1733.64	1298.45	2168.82	1308	1212
SG_TRINITY_DN5202_c0_g1_i1.p1	0.1830721536	0.2193646915	0.3936732878	0.1103957239	0.2873436761	0.0369390525	0.176885159	0.3527043452	0.0671294913	0.1157429344	0.1437605503	0.4115917548	0.364173403	0.0477306355	0.0652294585	0.0887669381	0.1129687503	0.0875351735	0.2228792404	0.089548483	0.0841118212	0.0914262732	426	1155	3024	484	1947	33	887	3553	386	1642	749	3466	3227	452	1590	1144	2100	909	2436	2297	1781	1330	1591.73	1298.73	1884.73	426	1328.6
SG_TRINITY_DN6340_c0_g1_i11.p1	0.3734739867	0.1169475116	0.2066634194	0.1346208774	0.1594136321	0.0561548071	0.1088787739	0.1039989116	0.1497769907	0.2094802532	0.2300138185	0.1893275614	0.0843545593	0.1024745003	0.1011831951	0.0866519278	0.1051904351	0.3011972544	0.1671732877	0.102022946	0.058394814	0.1245532296	2526	163	886	799	580	134	258	338	2427	3903	2279	1299	268	1739	2959	1110	1881	4380	1634	2759	1029	2114	1612.05	1299.36	1924.73	2526	512.4
SG_TRINITY_DN2643_c1_g1_i1.p1	0.3000558313	0.0999110574	0.175711394	0.1180044222	0.1132843382	0.0794989351	0.2583431852	0.2278488598	0.1656972572	0.1589551809	0.1797495444	0.2436854432	0.2455181118	0.0738835754	0.1245052479	0.0218103041	0.1148374776	0.1601090072	0.2025610699	0.1331244809	0.0881915615	0.1590197995	1606	96	570	572	226	468	1913	1924	2797	2834	1319	1826	1882	1024	3757	67	2153	2300	2164	3725	1924	2888	1728.86	1302.27	2155.45	1606	386.4
MG_TRINITY_DN7099_c0_g1_i7.p2	0.2748284869											0.3820186765		0.1604184798	0.1098803094	0.0643287801	0.0306227346	0.2108858237	0.2080322658	0.2150322997	0.2083499962		1304											3207		3107	3284	656	171	3168	2237	5272	4937		2734.30	1304.00	2893.22	1304
SG_TRINITY_DN2779_c0_g2_i1.p1		0.1972553383	0.1890863116				0.2718937838	0.1174697294	0.1494980147				0.0642808942	0.0228870073				0.313423956	0.0149093545					860	700				2081	469	2415				157	95				4518	20				1257.22	1305.00	1197.50		780
SG_TRINITY_DN5386_c0_g1_i5.p1	0.1426888011	0.2621018515	0.4570948339	0.1308088918	0.370958008	0.1260221817	0.1129982452	0.1759645836	0.0822014863	0.074282114	0.1474229545	0.1217527774	0.4190480138	0.0286432929	0.0794333087	0.1260181409	0.144234181	0.5652166226	0.0724986013	0.1354240354	0.1357793334	0.056195159	207	1727	3659	739	2918	1616	291	1164	664	572	801	626	3751	150	2161	1883	2901	6252	412	3792	3389	573	1829.45	1305.27	2353.64	207	2131.8
SG_TRINITY_DN1811_c0_g1_i14.p1		0.1900589275	0.2572401412	0.2409024748	0.2890923124	0.2118623796	0.1442322092	0.092071081	0.0633214529	0.1130164202	0.1052443512		0.26545288	0.0251307937	0.0925406638	0.0738194141	0.0827708124	0.1480778246	0.3415323526	0.0555797488	0.1413253414	0.0992796501		755	1469	2427	1964	3490	513	237	322	1574	309		2110	119	2678	839	1279	2073	3989	1092	3533	1519	1614.55	1306.00	1923.10		2021
SG_TRINITY_DN8083_c0_g1_i1.p5	0.1574698064	0.222495583	0.199209984	0.0729754704	0.3638090377	0.1368809651	0.0815851818	0.1339195113	0.129305128	0.1218918217	0.2561120526	0.2537410122		0.3125935654					0.1761409172				286	1199	818	152	2850	1918	99	650	1885	1794	2742	1929		5431					1767				1680.00	1308.45	3042.33	286	1387.4
MG_TRINITY_DN623_c0_g1_i4.p1	0.2945452723	0.2758328628	0.1277593071	0.1250221339	0.1142266324	0.082263123	0.2015499067	0.274572942	0.0981249349	0.1826971336	0.1718100085	0.2983839515	0.3116476063	0.0521739291	0.0525360607	0.2124608346	0.1103161425	0.0640610857	0.2671089343	0.0539618646	0.0755723744	0.1332260749	1549	1919	219	657	234	534	1178	2561	1041	3357	1191	2405	2664	549	1107	3588	2029	542	3086	1033	1544	2311	1604.45	1312.73	1896.18	1549	712.6
MG_TRINITY_DN4857_c0_g1_i1.p6		0.4046100555	0.2534229182	0.2040760855	0.1839633405	0.1152048521	0.1769358536	0.1186861352	0.1083101913	0.0871009646	0.1241389197		0.1485059066	0.1151882464	0.1058148612	0.1914034029	0.1604475621	0.2125892596	0.1614420931	0.1560512141	0.0967805242	0.1919333488		3626	1417	1890	822	1329	888	483	1325	864	488		856	2078	3142	3212	3271	3199	1545	4299	2214	3533	2024.05	1313.20	2734.90		1816.8
SG_TRINITY_DN16050_c0_g1_i2.p2	0.2469517561	0.1287169357	0.1540956752	0.259133154	0.121401783	0.2800732638	0.1285315449	0.0697826717	0.1403277722	0.1137272109	0.1710581188	0.3356427594	0.1352588593	0.3930195525	0.134100118	0.0833177202	0.0520313173	0.159105157	0.0777083163	0.0636252256	0.1086123804	0.031546503	1001	219	382	2698	285	4442	379	89	2186	1595	1179	2767	691	6158	4025	1036	542	2278	454	1367	2600	176	1661.32	1314.09	2008.55	1001	1605.2
SG_TRINITY_DN8368_c0_g1_i4.p1	0.2497655217	0.1852530096	0.4427875524	0.0225399925	0.4525403245	0.1333157833	0.1446636517	0.2820927643	0.0514904823	0.0235051625	0.0769919691	0.3985723875	0.5822257119	0.0355696476	0.0507334564	0.0394712077	0.1261965759	0.5996368853	0.4822512103	0.1269823028	0.0387946496	0.0453431913	1026	699	3515	2	3927	1817	515	2668	178	6	103	3353	4976	240	1028	250	2459	6383	5240	3561	501	396	1947.41	1314.18	2580.64	1026	1992
SG_TRINITY_DN3823_c0_g1_i2.p1	0.1450799667	0.2049086207	0.0654204483	0.2352935556	0.207192948	0.1310325774	0.3245524454	0.1826390808	0.1008228304	0.1233431468	0.1674599798	0.0771161153	0.1486455509	0.1140781046	0.0913827593	0.1250508713	0.1349738203	0.130465921	0.1982307486	0.0404671719	0.0489930083	0.1198181552	220	948	24	2340	1053	1758	2793	1251	1118	1839	1116	251	858	2045	2637	1860	2684	1774	2090	604	755	2002	1455.45	1314.55	1596.36	220	1224.6
SG_TRINITY_DN5052_c0_g1_i17.p1	0.2707146929	0.1387633088	0.2173602035	0.0489859083	0.144398452	0.1662911124	0.1706061104	0.1507980114	0.1603986344	0.1761145941		0.0557828352	0.4134317437	0.0343489446	0.1184188963	0.1596897976		0.1947362865	0.1186294984	0.0930320122	0.0152949949	0.2138914952	1252	284	987	45	444	2623	809	824	2683	3195		139	3702	223	3583	2583		2928	939	2422	85	3930	1684.00	1314.60	2053.40	1252	876.6
SG_TRINITY_DN8006_c0_g1_i1.p1	0.3489394468	0.3649898979	0.1603829324	0.1103364184	0.212384507	0.1605267085	0.2040374575	0.2288630617	0.0732193285	0.0603366861	0.134951555	0.3942713391	0.2358706223	0.1372717824	0.0302887141	0.147432376	0.1401029647	0.2297795231	0.3390912571	0.0573617994	0.0788609519	0.1088775932	2225	3126	438	482	1109	2495	1211	1938	497	309	631	3321	1778	2562	383	2324	2812	3446	3960	1136	1645	1733	1798.23	1314.64	2281.82	2225	1530
SG_TRINITY_DN5756_c0_g1_i4.p2	0.3275714298	0.1746007772	0.1239905015	0.1741609905	0.23367643	0.1017245395	0.3290835245	0.1567750954	0.0400897893	0.1568383471	0.181708512	0.2663551285	0.0497853572	0.2281342454	0.1171639124	0.1176678507	0.0731316333	0.1514075086	0.2129453229	0.0560441782	0.0427869544	0.0442984571	1945	592	196	1396	1360	994	2854	903	83	2781	1359	2051	107	4357	3546	1688	1004	2134	2301	1108	590	385	1533.36	1314.82	1751.91	1945	907.6
SG_TRINITY_DN2886_c0_g1_i2.p1	0.3338802305	0.2719738164	0.2335028128	0.1424649546	0.2266856875	0.0808450974	0.2334618666	0.2662078318	0.0577460976	0.0847629634	0.1989025591	0.2163996962	0.0865721839	0.1945692238	0.1224046893	0.1655116583	0.130976475	0.3178886973	0.0539397803	0.1239450498	0.108773909	0.2184433554	2011	1857	1184	904	1279	496	1571	2438	242	807	1676	1550	287	3807	3703	2712	2586	4555	225	3475	2608	4000	1998.77	1315.00	2682.55	2011	1144
SG_TRINITY_DN5655_c2_g1_i1.p1	0.4940235204	0.0982974995	0.150316149	0.201085139	0.1513720272	0.0783716534	0.450533043	0.1507243901	0.1086766647	0.0810026797	0.0984720381	0.2641987543	0.3844038393	0.1137062914	0.0627833776	0.008342153	0.2043459359	0.207853084	0.0294386481	0.1076530506	0.0743372204	0.160549048	3972	92	354	1836	518	447	4142	822	1333	708	245	2028	3433	2034	1490	10	4194	3121	75	2949	1496	2926	1737.50	1315.36	2159.64	3972	649.4
SG_TRINITY_DN8373_c0_g1_i4.p1	0.4060362378	0.3255389616	0.2038981999	0.1791674746	0.1303705721	0.0625986042	0.1486429541	0.0489874094	0.0895391933	0.0666415788	0.3505702938	0.4514883493	0.1082049174	0.0241770663	0.0849844514	0.1404391076	0.2356284958	0.0379209975	0.0690975716	0.120820727	0.0910986339	0.1354292713	2940	2593	859	1481	349	206	560	21	835	428	4204	3796	440	110	2384	2181	4662	196	372	3380	2010	2352	1652.68	1316.00	1989.36	2940	1097.6
MG_TRINITY_DN19157_c0_g1_i2.p1	0.2877460858	0.1094904855	0.3095596338	0.1495972395	0.3218238899	0.1151451167	0.413455693	0.1007591892	0.0803154052	0.0641995758	0.1588926986	0.169941828	0.3084255937	0.1077880509	0.1029985247	0.2018998507	0.1301358819	0.0566915203	0.3571063157	0.0734539519	0.0554580252	0.1222967783	1461	136	2090	992	2378	1326	3816	307	622	383	984	1099	2630	1875	3027	3407	2562	432	4149	1671	948	2067	1743.73	1317.73	2169.73	1461	1384.4
MG_TRINITY_DN4191_c0_g1_i2.p1	0.3390097064	0.1338535339	0.2266361234	0.1707838956	0.1421078124	0.141333887	0.2102592204	0.178007946	0.1526209905	0.0657077833	0.213450726	0.1080140646	0.2211461594	0.0274742572	0.0468052811	0.1691137079	0.1037191974	0.1528240202	0.0398200014	0.1056257481	0.0856992711	0.03072422	2079	245	1094	1337	425	2017	1266	1180	2497	408	1947	513	1620	137	892	2778	1839	2166	130	2880	1825	167	1338.27	1317.73	1358.82	2079	1023.6
MG_TRINITY_DN12199_c0_g1_i2.p1	0.2760519878																						1318																						1318.00	1318.00		1318
MG_TRINITY_DN1118_c0_g1_i1.p1	0.224974678	0.1432110689	0.2476887538	0.1189128679	0.213125184	0.2072690285	0.2561618668	0.1582634922	0.1302031099	0.1245361297	0.1110601888	0.2041487529	0.1521701831	0.0479940673	0.1451750713	0.0986169016	0.0770049281	0.1679534118	0.0989957804	0.1273328803	0.1151078844	0.0610095413	775	315	1353	583	1118	3418	1883	923	1906	1867	364	1437	898	461	4297	1320	1111	2454	691	3572	2810	673	1555.86	1318.64	1793.09	775	1357.4
MG_TRINITY_DN10864_c0_g1_i2.p2	0.6203366273	0.1309800425	0.2199170063	0.1570570801	0.1537323204	0.1563636454	0.2314905535	0.1025867099	0.0989457489	0.0908557467	0.0823899716	0.4936745147	0.0842454315	0.0316588193	0.0952849534	0.0521884248	0.1654073738	0.0743636508	0.0658548368	0.1077906747	0.0628222766	0.1192865056	5192	231	1014	1115	533	2398	1542	326	1067	963	130	4160	267	190	2755	461	3401	700	330	2953	1161	1984	1494.23	1319.18	1669.27	5192	1058.2
MG_TRINITY_DN7516_c0_g1_i2.p4	0.2133769183	0.3456376414	0.172159063	0.0806003923	0.0673163893	0.1956388837	0.3426566818	0.2208762399	0.1171660657	0.0721522019	0.0688647032	0.1742990553	0.1878178571	0.1863985285	0.1934784323	0.0883278817	0.1004750948	0.1844128536	0.1239460301	0.1082174322	0.1036279297	0.2073730253	668	2855	545	201	37	3210	3019	1819	1568	536	66	1148	1235	3657	5264	1138	1758	2740	1015	2961	2432	3818	1895.00	1320.36	2469.64	668	1369.6
MG_TRINITY_DN6926_c0_g1_i1.p1	0.3029232488	0.2204231415	0.0780247324	0.265527479	0.1768334915	0.0998667943	0.4084273888	0.0949590255	0.0785543445	0.1026736316	0.1808273179	0.3903103947	0.1406651928	0.1357113256	0.0156107612	0.097420073	0.1728759665	0.2878590576	0.0801174153	0.1619366515	0.1135055666	0.1757903352	1647	1165	49	2790	751	944	3760	259	597	1256	1339	3282	760	2528	96	1298	3583	4221	488	4402	2756	3221	1872.36	1323.36	2421.36	1647	1139.8
MG_TRINITY_DN9870_c0_g1_i2.p3	0.2881740218	0.1854602595	0.2911444233	0.1352493103	0.3659628848	0.1203884493	0.1307000373	0.2083643305	0.0816244982	0.0960252562	0.1944196368	0.2305106458	0.207869909	0.0858622001	0.0195260081	0.2339195935	0.0465041099	0.3457892673	0.063041272	0.0423707669	0.1118544858	0.1680976721	1467	703	1886	808	2866	1470	396	1636	649	1089	1589	1701	1473	1337	157	3968	423	4811	305	650	2696	3074	1597.91	1323.55	1872.27	1467	1546.6
SG_TRINITY_DN19366_c0_g1_i1.p1	0.4563517281	0.1825160292	0.2854048743	0.0729557632	0.2287522391	0.1478399643	0.0346378882	0.2794525004	0.0704982641	0.1074886882	0.1174594882	0.2341721134	0.2697304967	0.162624017	0.1146785886	0.1118217567	0.0654753597	0.0237630032	0.2713623698	0.0837151115	0.1101761099	0.1695888516	3536	671	1817	151	1300	2195	3	2629	450	1405	419	1739	2167	3155	3454	1578	812	80	3143	2085	2640	3107	1751.64	1325.09	2178.18	3536	1226.8
MG_TRINITY_DN5914_c0_g1_i2.p1	0.2458801533	0.265967271	0.2389185089	0.1266969609	0.2432331149	0.1783800407	0.3443441956	0.0910455139	0.0749172827	0.1120126303	0.0943573004	0.0212663694	0.0507352316	0.1904821549	0.0849589406	0.1404933251	0.0924730425	0.0839759782	0.0399192757	0.0229119746	0.0237602961	0.1530702146	984	1791	1252	676	1460	2869	3042	226	530	1539	211	19	111	3731	2383	2183	1565	853	131	210	207	2758	1305.95	1325.45	1286.45	984	1609.6
MG_TRINITY_DN9469_c0_g1_i2.p2	0.19233247	0.3961443427	0.1635723783	0.1613977715	0.2109070708	0.1174514986	0.1770739179	0.201154861	0.085817513	0.1369927906	0.1648655516	0.2588264588	0.3105201195	0.0665097433	0.1813293114	0.0799074827	0.1521157742	0.1502985689	0.1045416185	0.0479102694	0.1143899017	0.1116730946	497	3514	464	1177	1090	1397	891	1523	750	2237	1072	1988	2651	863	5063	959	3077	2111	756	836	2787	1788	1704.14	1328.36	2079.91	497	1528.4
SG_TRINITY_DN6039_c0_g1_i2.p1	0.1377233571	0.1532453096	0.5654979881	0.1017070306	0.4559680136	0.0914191615	0.2130610625	0.2756299887	0.036734172	0.0416635936	0.1045199766	0.2257911724	0.2910637659	0.1085949066	0.0304223637	0.030422981	0.0353509276	0.6628914066	0.5588299717	0.0482237646	0.0902683034	0.1614554929	191	388	4635	381	3972	723	1303	2578	62	78	301	1653	2435	1896	388	151	229	6626	5747	848	1981	2948	1796.09	1328.36	2263.82	191	2019.8
SG_TRINITY_DN1345_c0_g2_i1.p1	0.2925303679	0.239894561	0.5240733875	0.154212067	0.443105073	0.052346691	0.0958065946	0.1934895302	0.0576236971	0.0538767694	0.117213929	0.2284981862	0.4751179023	0.0618347375	0.1237729389	0.1948125476	0.2070497072	0.4572184002	0.2311461172	0.0833957996	0.0506724193	0.0786702387	1527	1418	4247	1067	3809	101	162	1410	241	216	416	1676	4182	746	3734	3282	4229	5704	2562	2071	789	1050	2029.05	1328.55	2729.55	1527	2128.4
MG_TRINITY_DN7469_c1_g1_i3.p1	0.1542197925	0.223079238	0.2263598218	0.1480669535	0.0946468629	0.081457589	0.3831202991	0.2111965875	0.1070336464	0.1457421633	0.1898775617	0.1314908265	0.0706132926	0.1971710425	0.0848122102	0.1713628386	0.0375885389	0.1399764768	0.0458290102	0.0542205173	0.0677920386	0.1016648946	264	1204	1090	969	123	514	3492	1682	1293	2485	1501	718	181	3846	2376	2823	257	1929	167	1043	1327	1565	1402.23	1328.82	1475.64	264	780
MG_TRINITY_DN4064_c0_g1_i7.p1	0.20562667	0.1528120882	0.4655012228	0.2567180955	0.2848076255	0.0684634652	0.1797894447	0.2759395764	0.0898182117	0.0598000349	0.1106325552		0.624798732	0.0910402499	0.042002859	0.0618302103	0.0731635583	0.453261769	0.3046012783	0.1345703178	0.0912472116	0.1253617933	592	383	3739	2672	1924	297	925	2583	847	300	360		5249	1473	736	607	1005	5686	3596	3768	2017	2141	1947.62	1329.27	2627.80	592	1803
MG_TRINITY_DN7568_c0_g1_i1.p1	0.4245436873	0.2674765995	0.2698029698	0.1865756312	0.0900761953	0.1209403534	0.1251204124	0.1547463487	0.1294060023	0.1044593941	0.1178686964	0.267354201	0.4799954529	0.2355101152	0.072229948	0.2008044588	0.1705930469	0.1079529692	0.2427931619	0.1908165806	0.1195251197	0.1163153986	3168	1806	1620	1595	97	1485	357	877	1887	1309	422	2060	4223	4468	1870	3391	3523	1339	2733	4888	2927	1892	2178.95	1329.36	3028.55	3168	1320.6
SG_TRINITY_DN7744_c0_g1_i1.p2	0.2811744922	0.2565486875	0.1671206889	0.1525126847	0.1205938781	0.0580692135	0.2504942771	0.2144275646	0.1288642312	0.1234339322	0.2355422664	0.1094642622	0.0246228525	0.1662353545	0.1045709762	0.1934563624	0.1439736427	0.216377663	0.0816332682	0.0578308715	0.2148404173	0.2888956449	1375	1649	505	1045	272	157	1805	1733	1875	1844	2369	527	26	3230	3083	3257	2895	3257	503	1154	5049	4982	1936.00	1329.91	2542.09	1375	725.6
MG_TRINITY_DN4702_c0_g1_i2.p1	0.4110920716	0.1710475969	0.112871716	0.1039653965	0.1063320816	0.1916093784	0.1434352085	0.37285718	0.0803046595	0.0873363562	0.1849436455		0.083151931	0.1442235367		0.126896867		0.0193042247	0.0903521437	0.1217289623	0.1445700737		3003	563	148	408	179	3129	500	3802	621	872	1434		259	2739		1899		52	592	3409	3616		1512.50	1332.64	1795.14	3003	885.4
SG_TRINITY_DN1706_c1_g1_i2.p1	0.3282182897	0.1794108584	0.2876926372	0.1409209673	0.238448518	0.093880838	0.1648843015	0.2851571312	0.1256780394	0.0486244419	0.2037267453	0.093796552	0.3935184541	0.0717054228	0.110817555	0.0527155666	0.1197962507	0.2695880912	0.2402190498	0.1114092979	0.0843400888	0.0953523792	1950	637	1841	884	1408	787	750	2707	1782	147	1767	378	3517	969	3316	467	2279	3974	2698	3079	1790	1428	1752.50	1332.73	2172.27	1950	1111.4
SG_TRINITY_DN10490_c0_g1_i3.p1			0.1953711598					0.2260443548						0.4648635883	0.1597088672	0.0572094839		0.2546581515	0.2391300857	0.0198890957	0.1152279797				770					1896						6639	4646	537		3781	2682	158	2812		2657.89	1333.00	3036.43		770
MG_TRINITY_DN7213_c0_g1_i1.p4	0.1674909046	0.1277845332	0.3461007312	0.0505026796	0.3016718233	0.1464211858	0.2362706324	0.0813523424	0.0767865479	0.1743370376	0.2056397995	0.28036387	0.2490494756	0.0719036322	0.0444805044	0.0731013826	0.0855710203	0.2490116825	0.1469926334	0.0925310013	0.0927205582	0.1918928593	335	213	2504	50	2126	2149	1613	145	564	3165	1806	2212	1928	973	811	821	1369	3707	1338	2402	2066	3531	1628.55	1333.64	1923.45	335	1408.4
MG_TRINITY_DN3451_c0_g1_i1.p1	0.2441504165	0.2181408652	0.1794003565	0.0993721031	0.3746092698	0.1336834012	0.2021015008	0.1789706754	0.1361135528	0.1346552594	0.0936738981	0.2483061924	0.271795317	0.1644141187	0.1205074651	0.1779082857	0.1611511403	0.028641725	0.0082522166	0.2123289793	0.1441253096	0.0574841642	968	1132	607	355	2976	1824	1182	1192	2066	2168	206	1870	2198	3196	3653	2961	3286	111	5	5229	3602	607	1881.55	1334.18	2428.91	968	1378.8
MG_TRINITY_DN270897_c0_g1_i1.p1	0.1861848359	0.2232384762	0.2759366595	0.0549477175	0.2932192173	0.0565752317	0.1032747168	0.2508235488	0.0959077025	0.1930412147	0.222415358	0.1212593551	0.3233791883	0.1440627208	0.0803763889	0.05206309	0.1217220698	0.14232687	0.2337416532	0.0229192272	0.0337434726	0.0860450411	449	1205	1709	65	2011	138	213	2229	982	3555	2125	623	2799	2735	2216	456	2324	1970	2596	211	377	1213	1463.68	1334.64	1592.73	449	1025.6
MG_TRINITY_DN8925_c0_g1_i12.p1	0.2389712615	0.2321595324	0.189665948	0.2215571816	0.2612987471	0.0728544796	0.2997367005	0.2135740705	0.0543960938	0.1183365254	0.189078975	0.144305228	0.0791703742	0.0142019726	0.0524944688	0.0359616294	0.0958402727	0.0859661193	0.2639992354	0.0284318091	0.1867453244	0.0403737817	911	1325	706	2136	1676	355	2471	1717	206	1701	1487	833	238	42	1102	207	1655	885	3051	323	4539	319	1267.50	1335.55	1199.45	911	1239.6
MG_TRINITY_DN2295_c0_g1_i3.p1	0.3151003738	0.2129130873	0.3606703501	0.1043326398	0.3938817693	0.0914401639	0.0672035928	0.2042523055	0.0850997032	0.1363024235	0.102975392	0.14383837	0.350255801	0.1458059207	0.0361269389	0.3264482341	0.1794716727	0.2593875903	0.0779432208	0.128099015	0.1307665331	0.0921501879	1790	1062	2664	412	3201	725	49	1576	732	2216	290	830	3087	2779	562	5188	3718	3843	459	3592	3245	1355	1971.59	1337.91	2605.27	1790	1612.8
MG_TRINITY_DN1919_c0_g1_i9.p1	0.2036719529	0.1300733266	0.2267655225	0.0961913087	0.2979795763	0.1616565541	0.2648522099	0.0908909597	0.1686545679	0.0805655761	0.2228980101	0.0881612968	0.1257056715	0.1463849346	0.1286508675	0.2769593016	0.2504525921	0.2845140001	0.0700298988	0.1862602077	0.199140668	0.164214137	577	226	1095	314	2080	2520	1998	225	2848	698	2146	340	606	2794	3883	4574	4862	4182	383	4808	4749	2996	2222.91	1338.82	3107.00	577	1247
SG_TRINITY_DN1076_c0_g1_i4.p1	0.747534928	0.1913521093	0.0863624283	0.1833123861	0.1229441437	0.1046088528	0.1920133127	0.1453189574	0.1131825479	0.0632734965	0.1846851363	0.35947388	0.0653010894	0.0700495239	0.0884878042	0.059282577	0.030382207	0.0695520843	0.1270907645	0.1057992719	0.0751954119	0.0799467078	5898	781	64	1543	294	1067	1072	762	1456	364	1427	2996	161	931	2540	566	167	624	1061	2887	1529	1074	1330.18	1338.91	1321.45	5898	749.8
SG_TRINITY_DN6305_c0_g1_i2.p1	0.2770852878	0.1911566131	0.1943558538	0.1117232655	0.2366801063	0.062736002	0.294834091	0.1838817404	0.1750951334	0.0787362792	0.241724662	0.3860023409	0.2690917461	0.0659801191	0.1181141904	0.1571831581	0.1477039851	0.3190032262	0.1101185693	0.2183189832	0.0506768009	0.0377901724	1326	779	760	500	1395	210	2397	1269	2993	653	2476	3252	2154	851	3573	2539	2968	4566	827	5309	791	287	1903.41	1341.64	2465.18	1326	728.8
SG_TRINITY_DN6398_c0_g1_i2.p3	0.2515829252	0.1901960017	0.2982286517	0.1776133216	0.2326964525	0.115235385	0.1720786428	0.1926562215	0.0831548526	0.0384593969	0.3281180328	0.3991082937	0.2086305738	0.0144010352	0.0513966874	0.0669248737	0.0273611445	0.0602855354	0.0502856748	0.1007614241	0.0403494763	0.2579764908	1053	757	1969	1450	1348	1331	827	1395	688	56	3926	3356	1478	43	1064	703	133	485	196	2708	541	4617	1369.27	1345.45	1393.09	1053	1371
MG_TRINITY_DN8237_c0_g1_i1.p1	0.4569899144	0.3148207069	0.2047063175	0.173097962	0.1097490023	0.0871634809	0.2204083569	0.1728209298	0.0964751327	0.1077280768	0.1473909782	0.212715347	0.1557823087	0.1461931062	0.0993016309	0.0491776402	0.1203521596	0.0491334893	0.2887072676	0.1547223793	0.0495242605	0.1083549143	3545	2469	866	1381	203	635	1395	1123	994	1411	800	1518	935	2792	2892	398	2289	329	3402	4269	768	1723	1642.59	1347.45	1937.73	3545	1110.8
MG_TRINITY_DN3313_c0_g2_i2.p1	0.167934657	0.1992793332	0.3776134854	0.1887515866	0.3339664871	0.1431727901	0.1553318104	0.1603485339	0.1026211077	0.0947037754	0.1447819485	0.123508299	0.3420678624	0.0849406144	0.0801025309	0.116247246	0.0931478664	0.3023086947	0.1706821343	0.1254591953	0.0260987458	0.1311984304	339	884	2851	1624	2522	2059	640	954	1166	1045	763	642	2994	1305	2201	1665	1589	4398	1685	3522	242	2267	1698.05	1349.73	2046.36	339	1988
SG_TRINITY_DN10499_c0_g1_i2.p1	0.3804623446	0.2316660021	0.1722362471	0.1256789135	0.2716961717	0.0771658644	0.2406196779	0.157326775	0.0647608685	0.1105056176	0.2725833626	0.1276664605	0.2566098072	0.0889352121	0.1730107153	0.0535627836	0.205988921	0.1144179698	0.2374938972	0.1296260602	0.0678802377	0.3249841243	2618	1322	547	665	1792	421	1682	911	348	1504	3038	677	2005	1425	4916	484	4213	1461	2655	3632	1331	5356	1954.68	1349.82	2559.55	2618	949.4
SG_TRINITY_DN4310_c0_g1_i12.p1	0.2728756498	0.2505797698	0.1290642294	0.1007125137	0.0746810379	0.1027904416	0.3541023698	0.2580407704	0.1997529541	0.0432594533	0.1787498108		0.3253574138	0.134894759	0.0833214989	0.1381912331	0.1292788672	0.1032147726	0.2367734968	0.2808650176	0.0746388003	0.1772564515	1283	1570	226	370	51	1023	3145	2337	3476	91	1305		2818	2511	2321	2130	2539	1249	2644	5971	1508	3260	1991.81	1352.45	2695.10	1283	648
MG_TRINITY_DN4481_c0_g1_i3.p1	0.2463310561	0.3446603401	0.2387555248	0.1656677064	0.2053274632	0.1155844921	0.4576661905	0.1099726163	0.0449702686	0.0893403778	0.1273392747	0.091494088	0.384324925	0.1575725418	0.2713593957	0.1256846207	0.1219821817	0.0223327662	0.0608902225	0.1728288532	0.0498843406	0.0768423517	991	2837	1248	1256	1035	1346	4204	397	118	919	528	362	3431	3048	6170	1872	2333	69	289	4596	777	1022	1765.82	1352.64	2179.00	991	1544.4
MG_TRINITY_DN7492_c0_g1_i1.p3	0.3222809315	0.2910552045	0.4061935414	0.0914275059	0.365049812	0.0824780155	0.134714971	0.1664190843	0.0881619745	0.1053884182	0.1169401613	0.0264839919	0.6431959362	0.1469197161	0.0512298895	0.2196115331	0.0812575581	0.6444477804	0.1472497442	0.0335533685	0.1043025968	0.1609198625	1879	2159	3155	280	2859	539	432	1038	801	1338	414	27	5362	2806	1057	3716	1230	6565	1344	438	2456	2934	1946.77	1354.00	2539.55	1879	1798.4
MG_TRINITY_DN1359_c1_g2_i12.p1	0.3768210583	0.1884715405	0.1535003852	0.2825142723	0.1769322421	0.0973455435	0.3837174437	0.1082144511	0.0905176008	0.0987548689	0.1369950063	0.4178242042	0.2451641501	0.0349555643	0.0871369477	0.0760449342	0.0202614367	0.1013970102	0.1888016053	0.0496854746	0.0691946582	0.0650182304	2569	741	377	3014	753	883	3495	379	869	1156	661	3521	1878	227	2488	882	73	1212	1949	892	1374	759	1370.55	1354.27	1386.82	2569	1153.6
MG_TRINITY_DN15751_c0_g1_i1.p1		0.3562244249	0.1067023546	0.1155325311	0.1622849746	0.1552010018	0.2926887498	0.210087534	0.0866825881	0.1173041376	0.1201021528		0.0339395066	0.2041074309	0.1600851237	0.1344304268	0.1996487582	0.1021532984	0.2135135794	0.1364190797	0.0244070983	0.0382314242		2995	126	539	606	2367	2360	1660	769	1675	446		52	3977	4657	2050	4109	1232	2310	3813	213	294	1812.50	1354.30	2270.70		1326.6
SG_TRINITY_DN1100_c0_g1_i2.p1	0.1679378165	0.0840938617	0.2212231635	0.1400859841	0.3169735751	0.1767992764	0.3597694728	0.1758812477	0.0945853679	0.0852441994	0.17923527	0.2865674501	0.1497543402	0.1138774488	0.0576204532	0.006865367	0.0196608783	0.2384186336	0.1601087105	0.0995643296	0.0789007054	0.0613876389	340	58	1028	875	2321	2827	3205	1163	952	815	1314	2278	870	2040	1305	7	66	3572	1527	2663	1648	680	1434.27	1354.36	1514.18	340	1421.8
SG_TRINITY_DN11559_c0_g1_i1.p1	0.4354525465	0.2266075614	0.1377291335	0.1081765715	0.1600277754	0.0877820188	0.1845618657	0.2936818549	0.1292117389	0.1143783923	0.1650925301	0.1389574335	0.1417935295	0.0469735347	0.0951009473	0.2710151638	0.032555542	0.1091425475	0.084989442	0.024459844	0.0466950697	0.0877912053	3300	1253	273	459	583	652	990	2825	1881	1610	1075	783	776	433	2748	4494	194	1358	534	240	690	1259	1291.36	1354.64	1228.09	3300	644
SG_TRINITY_DN2316_c0_g1_i2.p1	0.3076724903	0.1821342759	0.4377049861	0.1186398562	0.3663557285	0.1632744363	0.1407056137	0.1332712569	0.0980552722	0.0688955292	0.1189318964	0.2378982699	0.0961271273	0.0607817551	0.1210238426	0.1322920789	0.1818488699	0.3306426351	0.0859759757	0.1541864664	0.2500156294	0.0979153605	1704	663	3463	579	2873	2561	468	640	1038	477	435	1765	343	721	3671	2001	3760	4678	546	4264	5512	1489	1984.14	1354.64	2613.64	1704	2027.8
SG_TRINITY_DN5050_c1_g2_i1.p1	0.2432373497	0.1514315569	0.2436397245	0.0984135564	0.2824647429	0.1513517819	0.2133863664	0.0788333093	0.0775343811	0.1808427788	0.2402349349	0.238985606	0.1403804272	0.1767174991	0.0915254294	0.1521590732	0.1174095448	0.2289288879	0.3128176998	0.0941175011	0.0570058605	0.146323652	957	370	1311	336	1900	2275	1306	131	577	3316	2442	1775	756	3457	2646	2424	2219	3439	3666	2459	996	2611	1880.41	1356.45	2404.36	957	1238.4
MG_TRINITY_DN8030_c0_g1_i1.p1	0.2458490077	0.2970783308	0.1756090262	0.1921808198	0.1398476315	0.0823803862	0.1864527908	0.1241238969	0.1796447935	0.0652527307	0.2977088991	0.4101396754	0.1214161952	0.0639462727	0.0178130345	0.2545979261	0.0632501123	0.0818432515	0.0686730796	0.0891629623	0.0696887908	0.2315202456	983	2235	569	1684	409	536	1021	536	3080	401	3471	3457	553	796	130	4274	765	808	366	2281	1386	4233	1544.27	1356.82	1731.73	983	1086.6
SG_TRINITY_DN2138_c0_g1_i2.p3	0.2473093539	0.2308147327	0.31179618	0.1344914962	0.3348103415	0.0606164022	0.3024857518	0.1349681378	0.1617336774	0.0765469861	0.1270053508	0.0921110992	0.2226204312	0.0589657766	0.065884902	0.1425091043	0.0511679643	0.3657618405	0.1205506949	0.1294843643	0.1216663983	0.1352583993	1004	1309	2119	795	2530	182	2504	660	2711	608	520	369	1637	692	1613	2217	524	4999	981	3628	2986	2346	1678.82	1358.36	1999.27	1004	1387
MG_TRINITY_DN3376_c0_g1_i4.p1	0.4366699322	0.353116489	0.1977105169	0.1426974611	0.2319998103	0.0996362244	0.1048206442	0.2441868732	0.1045401661	0.0859983499	0.1014723147	0.2700663096	0.2396107475	0.0564777325	0.0048342225	0.0735957243	0.0792659203	0.0904503885	0.2945862209	0.0747020307	0.0452455252	0.0087744223	3315	2951	798	907	1339	936	227	2140	1221	835	274	2093	1812	632	13	833	1162	972	3479	1716	651	19	1287.50	1358.45	1216.55	3315	1386.2
SG_TRINITY_DN17876_c0_g1_i1.p3	0.18199422	0.3034509454	0.2305506776	0.158790134	0.2167768231	0.0869361936	0.1923189734	0.1630221934	0.1251878983	0.1185563607	0.2465273645	0.3549790936	0.3652985565	0.2252477101	0.162391178	0.1668218375	0.0998869906	0.2022516262	0.0910775277	0.1181320397	0.0515896874	0.0579126703	423	2326	1145	1134	1157	631	1074	1003	1772	1709	2574	2954	3239	4320	4704	2730	1751	3035	604	3301	821	616	1955.59	1358.91	2552.27	423	1278.6
MG_TRINITY_DN4768_c0_g1_i4.p1	0.435804214	0.1431158736	0.1241634446	0.116689253	0.1236678164	0.0351247913	0.1617995523	0.1863357158	0.1934551962	0.0987180254	0.3167920708	0.2738066942	0.1571844653	0.1749334765	0.0533026577	0.2343597229	0.0879931322	0.0944340222	0.0755572025	0.0412527248	0.1590216815	0.1450254614	3306	313	197	555	297	25	706	1306	3348	1155	3760	2143	945	3421	1134	3974	1430	1057	441	621	3984	2571	1667.68	1360.73	1974.64	3306	277.4
MG_TRINITY_DN5422_c0_g1_i4.p2	0.3374210011	0.2596235677	0.5041568519	0.0592951877	0.3333661263	0.0809884395	0.1901623417	0.1940282168	0.0804678979	0.0312162577	0.1547493742	0.1883944618	0.5749261772	0.0887983637	0.0444419892	0.153356415	0.1127554343	0.4825089238	0.0869993538	0.0709163814	0.0042562767	0.0573238659	2056	1703	4074	81	2511	501	1058	1421	625	25	924	1295	4923	1421	808	2449	2098	5868	553	1601	4	602	1663.68	1361.73	1965.64	2056	1774
MG_TRINITY_DN10047_c0_g1_i1.p3	0.1955570394	0.1946441969	0.1512024588	0.1359344477	0.2444338537	0.0875894644	0.3471120669	0.3004414141	0.0617643652	0.1589748589	0.1733296292	0.1503411666	0.1878713339	0.2388194978	0.0611327178	0.1100956832	0.1400973513	0.1841508174	0.0170787604	0.0538071981	0.2730925385	0.350336231	521	819	360	821	1477	649	3071	2912	301	2835	1219	895	1238	4517	1433	1544	2811	2737	26	1024	5779	5597	1935.73	1362.27	2509.18	521	825.2
SG_TRINITY_DN10070_c0_g1_i6.p1	0.423821832	0.2048483894	0.2968406404	0.1963740081	0.2597275239	0.0568180032	0.2745066617	0.124176519	0.0956447946	0.1066381571	0.1137345513	0.2227188336	0.1961387892	0.1451435775	0.0839366992	0.0847331532	0.0721732216	0.3582344874	0.1254051767	0.1049456308	0.0132876778	0.0308666574	3162	947	1957	1747	1652	142	2107	537	975	1374	391	1609	1333	2758	2342	1063	981	4923	1036	2853	66	168	1551.05	1362.82	1739.27	3162	1289
MG_TRINITY_DN2731_c0_g1_i11.p1	0.3296009968	0.1259764438	0.207477725	0.1256317657	0.1507645815	0.1012371572	0.3200925129	0.2852552274	0.0794864759	0.1641642601	0.1467372809			0.1550822378	0.067445303	0.1422704781	0.1730142803	0.0859101697	0.1932413999	0.0743655717	0.1108192074	0.1123752484	1966	209	898	663	512	983	2712	2708	607	2945	790			2997	1682	2214	3588	884	2018	1707	2669	1809	1728.05	1363.00	2174.22	1966	653
SG_TRINITY_DN14260_c0_g1_i1.p1	0.2696314722	0.2135905371	0.4634517138	0.1614213298	0.4558953699	0.1069734454	0.0720382052	0.1497866758	0.1156139915	0.059080289	0.0402025001	0.1458169875	0.6082722348	0.0827976967	0.1109436335	0.0927573497	0.1857830117	0.7040959182	0.2439125356	0.0632808412	0.0747860447	0.0658728742	1242	1071	3722	1178	3971	1118	64	816	1524	286	6	844	5142	1237	3321	1221	3836	6780	2755	1351	1510	782	1989.86	1363.45	2616.27	1242	2212
SG_TRINITY_DN14_c0_g1_i8.p1	0.2587745228	0.2190865021	0.2507871049	0.1623542767	0.2170368334	0.0638447586	0.2714237869	0.2204595127	0.0714114425	0.1602009346	0.1922470967	0.1061727606	0.3515627174	0.0849339103	0.049055246	0.0920508388	0.0883850115	0.0441017039	0.2227395977	0.0247807801	0.0343406858	0.0278296374	1126	1149	1394	1191	1164	228	2073	1815	465	2864	1543	493	3096	1304	964	1208	1444	259	2434	250	393	138	1227.05	1364.73	1089.36	1126	1025.2
SG_TRINITY_DN6617_c0_g1_i1.p7	0.2393274121	0.1866229345	0.2501726038	0.1953591221	0.1801723562	0.1496907403	0.1616174497	0.206787032	0.0901165447	0.132650512	0.2151487095	0.3123468802	0.1788150627	0.2459843949	0.1330803222	0.1272441639	0.1061645893	0.2367478204	0.2134645634	0.1134488516	0.0819320563	0.1613942039	914	710	1387	1731	786	2242	704	1607	856	2097	1978	2538	1139	4630	3999	1907	1912	3548	2308	3156	1721	2946	2037.09	1364.73	2709.45	914	1371.2
SG_TRINITY_DN26219_c0_g1_i1.p2	0.3169146182	0.0640137132	0.216322818	0.2182433348	0.2764378927	0.101634631	0.1250719729	0.124631887	0.1435734534	0.1681989432	0.1672415555	0.047888503	0.0128440849	0.2181076454	0.0909002852	0.1025886307	0.0902291926	0.2691680208	0.0664412399	0.0909541696	0.12114958	0.1866912088	1811	20	970	2083	1841	992	356	546	2251	3031	1113	102	10	4212	2622	1396	1499	3967	338	2346	2972	3439	1723.50	1364.91	2082.09	1811	1181.2
MG_TRINITY_DN3633_c0_g1_i2.p1	0.1878034611	0.2051717953	0.23284138	0.1098983823	0.2392465098	0.1036978194	0.0824822059	0.2735193463	0.1372001653	0.0589700683	0.3726297453	0.0940524161	0.363965511	0.1042126277	0.0316561789	0.3219042494	0.2215410866	0.2306466929	0.0933759621	0.02578524	0.0663251521	0.2285074495	461	951	1173	474	1416	1051	103	2550	2099	284	4457	381	3218	1785	424	5127	4439	3453	626	266	1271	4173	1826.45	1365.36	2287.55	461	1013
MG_TRINITY_DN8853_c0_g1_i2.p3	0.3729272265	0.2533887951	0.2322480444	0.2219852252	0.1314343155	0.1004494466	0.3187214296	0.194873985	0.0348060656	0.0913553299	0.1670412682	0.4600469681	0.2058389512	0.0581707571	0.0967741362	0.091391442	0.0989859744	0.0829484324	0.2783155639	0.0312694382	0.0191429761	0.0337203159	2521	1605	1163	2142	362	958	2698	1435	49	977	1109	3878	1447	670	2795	1191	1724	834	3261	392	131	206	1434.00	1365.36	1502.64	2521	1246
SG_TRINITY_DN2966_c0_g1_i4.p1	0.0837243358	0.2198682793	0.286853065	0.186831757	0.2403697181	0.1607024932	0.223028203	0.2691021463	0.11687999	0.0803954461	0.1035457582	0.0648348433	0.2495216865	0.2445567786	0.1266409364	0.1607306027	0.0822187377	0.0449863012	0.1541189503	0.0994229756	0.0823923058	0.1534120952	45	1159	1831	1602	1432	2497	1429	2478	1558	695	295	181	1932	4610	3831	2611	1266	272	1432	2655	1742	2765	1741.73	1365.55	2117.91	45	1704.2
SG_TRINITY_DN616_c0_g1_i13.p1		0.1228802145	0.5370370975	0.1107877077	0.3689325483	0.0726074604	0.1161094519	0.0906201913	0.1159591681	0.089799832	0.2346967666		0.6806962358	0.0378242945										194	4375	490	2895	352	311	223	1530	930	2356		5568	273									1624.75	1365.60	2920.50		1661.2
SG_TRINITY_DN45013_c0_g1_i2.p1	0.3503121358	0.194127515	0.3205288005	0.1267393383	0.0984907795	0.1484330679	0.2874917379	0.153219023	0.07991545	0.1133134496	0.183159253	0.317258637	0.4376206884	0.0350435191	0.0893676876	0.098606026	0.0792222015	0.3059886409	0.1758267701	0.0463876601	0.1149353279	0.0727369403	2239	811	2211	678	147	2206	2285	848	616	1583	1401	2585	3909	228	2572	1319	1160	4438	1763	775	2804	935	1705.14	1365.91	2044.36	2239	1210.6
MG_TRINITY_DN6952_c0_g1_i1.p5	0.1603630532	0.2495942261	0.2358112465	0.0970276379	0.1262671393	0.1371431735	0.2754198145	0.1644852	0.1264098557	0.0976986197	0.290464929	0.3129419142	0.2072501395	0.1052088487	0.0949719419	0.2206841014	0.0957635386	0.0263581517	0.123652549	0.0492726103	0.0633564498	0.1955740557	298	1551	1208	328	318	1925	2117	1019	1800	1129	3335	2548	1466	1807	2742	3737	1650	99	1010	882	1174	3591	1624.27	1366.18	1882.36	298	1066
SG_TRINITY_DN108714_c0_g1_i3.p1	0.1535035996	0.1660608552	0.4316180333	0.1834626182	0.3031533204	0.1999897204	0.1292092888	0.0749229334	0.0728464397	0.1181630444	0.1719126757	0.2461954967	0.4346913099	0.1822779235	0.1087310342	0.1523944435	0.2181774528		0.0785744576	0.1519158307	0.0628812097	0.1821186445	261	504	3400	1548	2154	3290	384	112	486	1698	1194	1848	3887	3572	3241	2428	4385		467	4210	1164	3359	2075.81	1366.45	2856.10	261	2179.2
MG_TRINITY_DN3896_c1_g1_i7.p1	0.2940605933	0.3225957878	0.1153045611	0.0845171451	0.2051079139	0.125629344	0.2835532397	0.1330727023	0.1454067948	0.0996464894	0.1934113927	0.1176036065	0.0809683417	0.0199235357	0.0263274204	0.1906642763	0.1486963002	0.3022978982	0.1944369895	0.097170857	0.1896119821	0.0700024408	1545	2559	157	227	1031	1606	2235	635	2298	1175	1570	603	250	77	288	3197	2996	4397	2035	2564	4594	876	1677.95	1367.09	1988.82	1545	1116
MG_TRINITY_DN5933_c0_g1_i2.p1	0.1498218409	0.2518668915	0.2727821719	0.2749806025	0.2495468448	0.0479680199	0.2766611495	0.2226711918	0.0328919592	0.1549611899	0.1028939583	0.3084787595	0.2338816143	0.1694076003	0.0581607703	0.0981980632	0.0954390905	0.0974218674	0.1792764016	0.1001522362	0.0333770518	0.0991019031	241	1584	1660	2918	1530	79	2129	1843	36	2730	289	2506	1763	3312	1326	1313	1641	1120	1817	2683	370	1514	1563.82	1367.18	1760.45	241	1554.2
SG_TRINITY_DN5317_c0_g1_i2.p1	0.308821554	0.1323612363	0.4288077398	0.0679518592	0.3233224057	0.0763597737	0.055989068	0.2446552084	0.0829039357	0.1237999138	0.2208750308	0.3240333102	0.6364193808	0.0934404902	0.1202391351	0.1283099853	0.1712823271	0.381405456	0.3830574369	0.1194098239	0.09308946	0.1957498407	1724	236	3370	118	2396	406	27	2148	682	1854	2095	2657	5328	1528	3646	1930	3543	5153	4425	3341	2083	3596	2376.64	1368.73	3384.55	1724	1305.2
MG_TRINITY_DN2001_c0_g1_i1.p1	0.1236344081	0.1940808524	0.3569398728	0.1429205641	0.262430088	0.1442108311	0.0995456834	0.2155170245	0.1211496568	0.0555954503	0.2697997218	0.0946336143	0.5620726046	0.1934098022	0.039814755	0.1695150012	0.0805234602	0.1412245537	0.2303257464	0.0287992121	0.0646381707	0.0715216967	130	809	2622	911	1686	2079	192	1747	1661	234	2993	386	4842	3786	680	2786	1205	1949	2551	338	1212	906	1622.95	1369.45	1876.45	130	1621.4
SG_TRINITY_DN6729_c0_g1_i3.p1	0.191856543	0.2006390017	0.2970511412	0.1161534886	0.3406144517	0.0971130045	0.2381360429	0.1876153122	0.1330722399	0.1126602888	0.1711772794	0.4162183394	0.0715277499	0.1160117912	0.0619803063	0.1633017389	0.1187689722	0.3659058694	0.2026528277	0.0178003986	0.0928698442	0.1864452735	492	902	1960	545	2602	875	1641	1325	1974	1566	1182	3508	189	2104	1458	2658	2250	5002	2166	120	2075	3435	1819.50	1369.45	2269.55	492	1376.8
MG_TRINITY_DN4451_c0_g1_i1.p1	0.2504739761	0.2542689043	0.3451766676	0.219829928	0.0582683436	0.2132375978	0.2300657474	0.127821389	0.1136890892	0.0419831774	0.1344863996		0.0450309835	0.0747285244	0.0671222873	0.1447773582	0.0988185161	0.3253502992	0.2052219562	0.0495181933	0.056891423	0.0583414535	1036	1617	2498	2106	22	3510	1518	584	1469	81	626		93	1047	1672	2276	1719	4622	2198	887	990	623	1485.43	1369.73	1612.70	1036	1950.6
SG_TRINITY_DN3425_c0_g1_i2.p2	0.3350205585	0.2495942192	0.1931685073	0.0788017202	0.239730661	0.1356358418	0.1026135415	0.0642416493	0.1420026537	0.1792832453	0.1903076026	0.4030928879	0.331904592	0.1637878269	0.1310972862	0.1836206107	0.1350161578	0.095893536	0.0565306116	0.0684263796	0.1011714766	0.3022707819	2023	1550	750	186	1426	1883	210	66	2223	3285	1510	3396	2889	3180	3953	3055	2685	1090	243	1517	2362	5136	2028.09	1373.82	2682.36	2023	1159
MG_TRINITY_DN5542_c0_g1_i3.p1	0.5199740131	0.1176042101	0.3695215131	0.1432699243	0.3174009371	0.0410485345	0.1825251196	0.1012031036	0.0579702529	0.100175995	0.2127317383	0.6667299437	0.3182303297	0.110739864	0.0433525038	0.1335813472	0.130471628	0.4397797518	0.2220129041	0.0647584374	0.1863087738	0.1822804153	4274	164	2756	918	2324	48	964	313	244	1181	1930	5353	2745	1953	780	2031	2568	5594	2422	1398	4531	3362	2175.14	1374.18	2976.09	4274	1242
SG_TRINITY_DN1391_c0_g1_i4.p1	0.2277393548	0.2657534192	0.1230229948	0.0855112655	0.1988460657	0.2329470075	0.2112538759	0.2040264881	0.1421211087	0.0929810821	0.1745106796	0.1610322061	0.2436273266	0.1686071342	0.0723152819	0.2134645911	0.1852984764	0.1095481769	0.2327181744	0.0651258692	0.0161206649	0.1407435124	799	1784	190	232	970	3844	1280	1572	2225	1011	1239	1009	1863	3288	1872	3607	3829	1366	2584	1407	94	2476	1751.86	1376.91	2126.82	799	1404
MG_TRINITY_DN12941_c0_g1_i2.p1	0.378752659	0.4063692926	0.1497894354	0.2221245972	0.1314312368	0.0360201506	0.3867537608	0.1643985365	0.0855971885	0.075875715	0.0804482626	0.1957453502	0.1417784216	0.048827499	0.0235097003	0.0797612888	0.0823724933	0.1040881448	0.1600017225	0.0885381059	0.0258090037	0.2099586088	2597	3647	349	2145	361	29	3543	1017	746	594	119	1362	775	478	230	953	1269	1266	1526	2262	236	3877	1335.50	1377.00	1294.00	2597	1306.2
SG_TRINITY_DN5271_c1_g1_i1.p1		0.1839632851	0.1984108951	0.1646314251	0.1876835603	0.0895960698	0.1503133561	0.4066099651	0.0374755667	0.1202389068	0.2660671349	0.5289630176	0.3516056623	0.0789245773	0.1491123955	0.0993800777	0.1547676069	0.073842854	0.2084988073	0.0728572942	0.0437683996	0.0852310326		686	806	1233	858	685	582	4182	67	1753	2919	4431	3098	1145	4402	1337	3144	691	2245	1650	614	1200	1796.57	1377.10	2177.91		853.6
SG_TRINITY_DN5573_c0_g1_i5.p1	0.2795245665	0.2545518629	0.3040915303	0.1919465265	0.3509161692	0.1201616682	0.0785780038	0.2464360418	0.0955910897	0.0714552848	0.1277616239	0.1506701193	0.098061339	0.0497074379	0.0572466945	0.0709540579	0.1295868244	0.097392117	0.2334731989	0.0458783949	0.04852201	0.0699721473	1354	1620	2037	1679	2712	1462	87	2166	974	526	534	898	359	501	1291	765	2549	1119	2591	760	744	875	1254.68	1377.36	1132.00	1354	1902
MG_TRINITY_DN1995_c0_g1_i4.p1	0.3234763609	0.1932715827	0.1170274555	0.1287358394	0.1652395712	0.130097639	0.0710483175	0.2173536276	0.2020295318	0.1421400529	0.1888817433	0.1949940993	0.207156385	0.037018331	0.2258507883	0.1968229792	0.0207186434	0.0999667108	0.1262710057	0.0959851455	0.1459936453	0.1399724418	1901	803	164	708	638	1737	61	1773	3515	2376	1482	1353	1461	262	5702	3324	77	1174	1053	2518	3654	2464	1736.36	1378.00	2094.73	1901	810
SG_TRINITY_DN181_c0_g1_i5.p1	0.2035714347	0.4136280718	0.0968918105	0.171745946	0.1980187029	0.0684802678	0.2218911918	0.1609989319	0.1022889983	0.1837344644	0.173328795	0.8902693499	0.5752153814					1.1067496924	0.666583869				576	3736	95	1355	962	298	1418	966	1158	3377	1218	6272	4929					7462	6331				2676.87	1378.09	6248.50	576	1289.2
SG_TRINITY_DN2273_c0_g2_i9.p1	0.3074401853	0.1302514583	0.167070564	0.1827719509	0.2616134779	0.2307800017	0.177339821	0.1344926379	0.0614343876	0.1151705848	0.2287218108		0.1069490574	0.1740062747	0.0896467882	0.0754636088	0.0172846846	0.1975866688	0.3770203735	0.0610061711	0.0768051492	0.1339797258	1701	227	503	1532	1681	3814	897	653	291	1623	2253		425	3407	2583	870	46	2972	4358	1261	1590	2327	1667.33	1379.55	1983.90	1701	1551.4
SG_TRINITY_DN991_c0_g1_i8.p3	0.4916523933	0.2823070567	0.1112634813	0.1386387792	0.0853675534	0.097823843	0.4254736942	0.0649108367	0.0513387512	0.0854829369	0.228074156	0.2805737287	0.1702192496	0.1621690597	0.0586991821	0.1141024089	0.109218084	0.2308928114	0.2299630586	0.0320460722	0.0970291684	0.0898792701	3946	2021	141	863	79	895	3925	69	177	825	2239	2214	1054	3144	1338	1627	1997	3459	2547	405	2221	1303	1658.59	1380.00	1937.18	3946	799.8
MG_TRINITY_DN2518_c0_g1_i2.p1	0.443995155	0.2051664505	0.1897989176	0.1065898906	0.1700977637	0.1275802481	0.1273689415	0.1897903117	0.1362382491	0.1195601831	0.2063591952	0.1569812439	0.3012288121	0.2130350709	0.0412188088	0.0893524962	0.2215970534	0.1019613083	0.0715024718	0.0235548815	0.0839195722	0.1245189505	3387	950	708	433	694	1660	373	1356	2070	1734	1820	970	2554	4126	711	1154	4441	1227	400	220	1776	2113	1585.32	1380.45	1790.18	3387	889
SG_TRINITY_DN7755_c0_g1_i4.p1	0.4315731546	0.2571014628	0.1307762757	0.1722777408	0.1831463216	0.1262928733	0.3132907502	0.071747379	0.1072598763	0.1011322228	0.1601538398	0.2983384015	0.1150157115	0.1228976376	0.1770106589	0.0471910549	0.0244601063	0.1646051851	0.1038554342	0.0723012732	0.0354671515	0.0176648104	3250	1662	232	1366	817	1627	2640	97	1298	1212	1004	2404	497	2257	4988	361	109	2386	739	1631	415	66	1411.73	1382.27	1441.18	3250	1140.8
MG_TRINITY_DN1239_c11_g1_i1.p2	0.0803316426	0.3390889805	0.4116458752	0.1501922586	0.3954656782	0.0877447763	0.178766452	0.239494546	0.1029353761	0.0242609879	0.0838040153	0.3274726517	0.5089408711	0.1642346927	0.1424121977	0.1764619067	0.1014172459	0.4341148738	0.3566258149	0.0803618691	0.0332494192	0.1284600192	40	2775	3205	1002	3222	650	915	2076	1177	8	138	2703	4460	3189	4235	2924	1778	5553	4147	1935	366	2206	2213.82	1382.55	3045.09	40	2170.8
MG_TRINITY_DN10341_c0_g1_i4.p1	0.3402329933	0.2517449134	0.4231596838	0.1659180309	0.30976818	0.0571033238	0.2529541486	0.1831918871	0.0747591576	0.0867876377	0.0708139638	0.494143188	0.1997557141	0.0456983447	0.0533787492	0.0829293443	0.0497027094	0.1107015829	0.221160347	0.0187654806	0.0161600177	0.080016147	2103	1583	3318	1263	2249	146	1834	1260	525	855	74	4166	1376	401	1139	1026	493	1385	2410	133	95	1077	1314.14	1382.73	1245.55	2103	1711.8
SG_TRINITY_DN4468_c1_g1_i3.p1	0.1854843339	0.1542960417	0.1733986581	0.1598112977	0.1125055333	0.0990189353	0.1001330502	0.2211272667	0.2376845131	0.1530763073	0.2540793249	0.1720233889	0.3085095217	0.1795184797	0.0413662482			0.2363123904	0.258647018	0.049980408			445	394	555	1156	221	920	195	1823	4121	2686	2706	1135	2632	3510	717			3541	2974	897			1701.56	1383.82	2200.86	445	649.2
SG_TRINITY_DN1267_c0_g1_i3.p2	0.3263251253	0.1937211075	0.1873402994	0.1827024162	0.260407954	0.0918054365	0.1614461879	0.2123995759	0.1238865188	0.1232074895	0.211120551		0.2601390104	0.1967458743	0.0907996935	0.1799610675	0.1448274563	0.2328081302	0.2182466642	0.0589269907	0.0872953423	0.1651811153	1932	807	687	1529	1661	736	701	1699	1741	1833	1903		2041	3841	2619	2999	2913	3481	2369	1189	1891	3019	1980.52	1384.45	2636.20	1932	1084
SG_TRINITY_DN1603_c1_g1_i9.p1	0.2965012688	0.1554721241	0.3100081801	0.1638072886	0.2271799201	0.1983740404	0.1923918372	0.1635012142	0.1438777952	0.0611230394	0.1422212339	0.1053678113	0.311454547	0.0790081142	0.1612907908	0.1397542888	0.1042857196	0.0988253208	0.3766362272	0.2115133986	0.0724553787	0.1819605041	1573	402	2093	1217	1286	3265	1075	1010	2258	321	733	484	2661	1148	4682	2165	1862	1153	4351	5220	1455	3356	1989.55	1384.82	2594.27	1573	1652.6
MG_TRINITY_DN806_c0_g2_i2.p1	0.3676604268	0.2034106762	0.122698271	0.2428313298	0.140919976	0.1443449504	0.2892512516	0.1019309457	0.1479011726	0.0479544083	0.1951176013	0.4257135929	0.1501331564	0.1501973042	0.0705837473	0.120226535	0.1381275455	0.2898745027	0.2783882393	0.1251127614	0.1004851661	0.0783323207	2447	928	186	2463	419	2083	2312	320	2368	136	1604	3595	876	2885	1809	1742	2777	4247	3263	3509	2337	1045	1970.50	1387.82	2553.18	2447	1215.8
SG_TRINITY_DN6516_c0_g1_i2.p1	0.2518913282	0.1393628796	0.2165514007	0.3226228841	0.0912603185	0.2067662688	0.0826614417	0.1610777817	0.151734789	0.1142259279	0.1382096263	0.1265057914	0.111497408	0.1269746291	0.1197115923	0.2127685216	0.0721707926	0.1213627898	0.0144539157	0.1483506967	0.079047883	0.0246509072	1057	289	973	3586	107	3412	104	970	2478	1606	684	669	462	2366	3626	3594	980	1585	19	4105	1654	112	1565.36	1387.82	1742.91	1057	1673.4
MG_TRINITY_DN4808_c0_g1_i15.p1	0.2605827242	0.2556131695										0.0142444211		0.1680085983	0.0860881077	0.1791964142	0.0657493941		0.3392944146	0.1465346721	0.1907832838	0.0807741303	1142	1636										9		3266	2441	2987	817		3963	4059	4611	1093	2365.82	1389.00	2582.89	1142	1636
SG_TRINITY_DN1405_c0_g1_i4.p2	0.2853735893	0.1359168348	0.2893566567	0.0556509357	0.2600596592	0.0800166793	0.1586775255	0.3111143986	0.1282323571	0.1692231267	0.1526266721	0.0946890179	0.1934961733	0.0334320539	0.0711760998	0.0799634157	0.1323081245	0.2758382717	0.0988238616	0.0218543882	0.0881300004	0.165401195	1429	261	1856	67	1656	479	676	3056	1858	3057	885	387	1304	213	1827	961	2618	4072	689	185	1922	3024	1476.45	1389.09	1563.82	1429	863.8
SG_TRINITY_DN7639_c0_g1_i1.p1	0.1444815222	0.1335056526	0.4938554967	0.0770408102	0.4320666561	0.1250763041	0.2650458193	0.2057698799	0.0571820097	0.0491502303	0.1842054994	0.0193177995	0.4432695409	0.0563807567	0.0479454065	0.0432896191	0.0726638759	0.8088246477	0.2875959097	0.0406642048	0.1222970145	0.0671891332	217	242	3981	172	3674	1591	2001	1598	235	153	1418	15	3957	628	931	296	990	7127	3383	609	3009	815	1683.73	1389.27	1978.18	217	1932
MG_TRINITY_DN1063_c0_g3_i1.p1	0.1150693662	0.1783191602	0.277515847	0.2470718659	0.312490333	0.1535873046	0.242543102	0.0670646496	0.1058387144	0.085328094	0.2061721039	0.0298979756	0.314219447	0.0454405012	0.12896302	0.129702446	0.1990147883	0.1002509414	0.1753573622	0.2526558599	0.0425243354	0.0965377193	102	629	1727	2533	2280	2333	1709	79	1256	821	1816	38	2696	396	3896	1957	4100	1180	1757	5703	582	1452	1774.64	1389.55	2159.73	102	1900.4
SG_TRINITY_DN3931_c0_g1_i6.p1	0.3924536976	0.1279251946	0.2336109966	0.1437504336	0.196693425	0.1339275004	0.3072341974	0.1025406951	0.1255538649	0.1183804826	0.1634772593	0.1315403587	0.137991624	0.0740732039	0.0798739494	0.0549482309	0.1551520285	0.0480424864	0.0366280352	0.1989705544	0.1101877873	0.1181616022	2769	214	1185	924	948	1834	2556	325	1778	1704	1052	719	722	1029	2191	500	3154	316	107	5023	2643	1943	1528.91	1389.91	1667.91	2769	1021
SG_TRINITY_DN12626_c0_g1_i13.p1	0.2822196571											0.2105070731		0.2784202798						0.1764919053			1390											1499		5021						4657			3141.75	1390.00	3725.67	1390
SG_TRINITY_DN7458_c0_g1_i2.p1	0.1542908925	0.2481375021	0.3142595928	0.2234021563	0.1515907781	0.2485826165	0.0863811199	0.3260943233	0.0291001674	0.0985098352	0.0789346166	0.2513820222	0.5543587984	0.1231932323	0.1212017575	0.1533931706	0.0892944836	0.1853064747	0.2066345122	0.0220576426	0.0898562053	0.0462570616	265	1526	2146	2166	520	4059	120	3241	21	1152	110	1897	4785	2267	3676	2451	1465	2753	2220	189	1972	405	1791.18	1393.27	2189.09	265	2083.4
MG_TRINITY_DN7605_c0_g1_i7.p1	0.3125298243	0.2768509659	0.1669350271	0.1675602596	0.1693083144	0.0820047043	0.2800983158	0.1996558661	0.1400106998	0.1361012466	0.1315507691	0.2482361403	0.1435487546	0.2230992157	0.072850444	0.0988839306	0.0275194369	0.1953561066	0.0734789198	0.0817428214	0.2414871565	0.1639853365	1754	1935	501	1287	681	525	2178	1506	2177	2213	593	1869	802	4279	1895	1328	135	2936	419	1987	5425	2991	1791.64	1395.45	2187.82	1754	985.8
SG_TRINITY_DN3655_c0_g1_i1.p1	0.2931833612	0.3588048496	0.1523739154	0.1484804297	0.1781142194	0.0734905971	0.1098963961	0.288272762	0.1226541644	0.1319309805	0.1906298518	0.2252910706	0.3285104303	0.0868796377	0.0705393336	0.0374812812	0.0466166992	0.0777655142	0.075064488	0.0574308748	0.1127733382	0.0978686045	1534	3036	368	976	769	362	266	2747	1705	2076	1512	1646	2853	1358	1805	224	426	750	437	1142	2732	1488	1373.27	1395.55	1351.00	1534	1102.2
MG_TRINITY_DN2580_c0_g1_i2.p1	0.1506843333	0.1684089668	0.2759101909	0.2411285413	0.2980667914	0.2027947786	0.2560119361	0.1631116585	0.0849283277	0.0612457686	0.1655947759	0.1574029128	0.759507894	0.0642990344	0.052382844	0.2551596393	0.2745970752	0.3591282502		0.0523155549	0.2730893764	0.6131777619	244	531	1708	2430	2081	3340	1882	1006	725	323	1083	973	6255	811	1097	4288	5139	4932		975	5778	6914	2500.71	1395.73	3716.20	244	2018
MG_TRINITY_DN4683_c0_g2_i3.p2	0.3984558439	0.0620292915	0.4100305639	0.0969891902	0.3564588452	0.0527913264	0.2391187642	0.1622428868	0.0969328349	0.0992717341	0.1784592581	0.2936067803	0.6158718895	0.2389273787	0.1229632267	0.1939806978	0.2219023539	0.1550496933	0.1740468727	0.1357094442	0.131974005	0.3189579086	2834	16	3196	327	2770	104	1656	984	1008	1164	1297	2350	5203	4519	3717	3269	4445	2204	1746	3796	3285	5304	2508.82	1396.00	3621.64	2834	1282.6
MG_TRINITY_DN223_c3_g1_i1.p1	0.1959846667	0.3039103723	0.2346839956	0.1706596418	0.1635776779	0.1028612429	0.1364476289	0.287537543	0.0925171773	0.0736452619	0.3120389383	0.2798974884	0.1538257018	0.0768377916	0.0835164588	0.0812255251	0.1590572827	0.1702012984	0.1170477017	0.1851230732	0.1135021234	0.1145933116	524	2334	1199	1332	617	1026	439	2731	910	562	3688	2202	915	1087	2324	989	3243	2496	913	4788	2755	1855	1769.50	1396.55	2142.45	524	1301.6
SG_TRINITY_DN19400_c0_g1_i7.p3	0.3754331022	0.2460475558	0.2123196632	0.0839579602	0.1115750808	0.2275159506	0.3064751173	0.2012712123	0.0599415174	0.1068444447	0.1212107146	0.2984676962	0.1208276474	0.1870670198	0.0118280184	0.1404199573	0.2229845246	0.3040412129	0.1202355221	0.138298461	0.1218551421	0.0303001594	2555	1496	945	226	214	3760	2544	1526	266	1384	453	2406	548	3673	55	2180	4463	4415	972	3864	2997	163	1868.41	1397.18	2339.64	2555	1328.2
SG_TRINITY_DN4398_c0_g1_i6.p1	0.2527460445	0.3814738471	0.1169681359	0.0921874033	0.1094055465	0.0649676212	0.2622759252	0.1438829515	0.1312491341	0.1302264023	0.2932283192	0.2356749065	0.3929575821	0.1006052366	0.1080734563	0.2843734733	0.1284201815	0.0457230603	0.1495544823	0.0809960759	0.0610170102	0.1145226398	1069	3352	163	283	200	242	1971	744	1926	2039	3385	1751	3512	1688	3217	4676	2521	285	1375	1956	1103	1852	1786.82	1397.64	2176.00	1069	848
SG_TRINITY_DN10710_c0_g1_i2.p1	0.2057237491	0.3165916361	0.2415395249	0.2772718497	0.1413074963	0.1382336718	0.1062293031	0.1682463716	0.0275594264	0.1207671837	0.2490281421	0.1024296647	0.2307428908	0.1034435438	0.1324566586	0.0842437562	0.2234530626	0.0933147359	0.0722008459	0.1920471254	0.2120059818	0.1217104694	594	2489	1282	2944	421	1953	236	1061	17	1766	2620	459	1723	1770	3980	1054	4474	1027	408	4906	5004	2051	1919.95	1398.45	2441.45	594	1817.8
SG_TRINITY_DN7077_c0_g4_i1.p1	0.3894469616	0.2473121528	0.1760821347	0.1676861039	0.1822910943	0.0867260289	0.0847727403	0.128043218	0.1267689544	0.1932436377	0.2033783015	0.5733429629	0.2002130358	0.0629164884	0.1024886104	0.1106383294	0.1141691796	0.0289985601	0.1505056996	0.1854982069	0.031372563	0.0411986179	2733	1514	577	1290	808	626	111	589	1812	3561	1762	4741	1388	773	3010	1555	2137	116	1388	4795	334	335	1634.32	1398.45	1870.18	2733	963
MG_TRINITY_DN22142_c0_g1_i1.p2	0.388711246	0.1070417981	0.325084409	0.1627751081	0.124128147	0.2010786065	0.317336147	0.1714257261	0.1100015371	0.0329113681	0.0992329185	0.1148556879	0.134242686	0.1103403882	0.1508690971	0.0521209695	0.1564392342	0.1011605847	0.0947629502	0.0792888491	0.0785168657	0.0974792831	2723	129	2277	1198	300	3311	2690	1105	1364	35	253	574	681	1937	4448	457	3185	1206	644	1900	1634	1479	1524.09	1398.64	1649.55	2723	1443
SG_TRINITY_DN20688_c0_g1_i1.p1		0.2130731542	0.2674347761	0.2476693998	0.1859350896	0.0532764545	0.3626556696	0.1945920334	0.0880024201	0.1026711573	0.1680855353			0.1317398652	0.0763724621			0.1303935956	0.1254709856	0.1002877121	0.0263566917			1064	1598	2544	843	108	3230	1431	793	1255	1122			2452	2030			1773	1038	2690	246		1513.56	1398.80	1704.83		1231.4
SG_TRINITY_DN10414_c0_g1_i2.p1	0.305434654	0.1486969783	0.165026226	0.120389347	0.1213199206	0.1621593267	0.2290458744	0.1069475268	0.1024128599	0.1443415078	0.3357439758	0.4337538815	0.2865989148	0.0845919743	0.0406094494	0.2619349771	0.1416465329	0.2259780286	0.1943284884	0.0537457244	0.099779014	0.1540439016	1673	348	481	602	283	2529	1508	366	1161	2439	4024	3671	2377	1289	698	4380	2841	3390	2034	1021	2308	2780	1918.32	1401.27	2435.36	1673	848.6
SG_TRINITY_DN6689_c0_g1_i2.p1	0.1278178698	0.2491551372	0.1318005434	0.1522575093	0.1052132387	0.0379988501	0.1320146987	0.2305968491	0.1879331257	0.2000879878	0.2662094609	0.1466554383	0.0934037368	0.1058606686	0.0421983975	0.0539927425	0.1277502037	0.2087440287	0.2536536345	0.1041582868	0.0645427308	0.0641298383	142	1542	242	1039	174	36	409	1968	3252	3699	2921	855	330	1827	746	491	2501	3136	2902	2826	1210	740	1499.45	1402.18	1596.73	142	606.6
MG_TRINITY_DN10187_c0_g1_i1.p2	0.2645500098	0.1425494345	0.4429366854	0.3079805664	0.3351803312	0.089302126	0.2359002368	0.1658577224	0.089729752	0.0373777703	0.1031691832	0.092421777	0.3406540206	0.1820668429	0.0500253279	0.1123889145	0.131002538	0.53734659	0.195797026	0.052854891	0.0388184541	0.0409461757	1191	311	3518	3372	2539	679	1608	1036	845	50	292	372	2982	3568	1009	1591	2587	6142	2055	994	502	327	1707.73	1403.73	2011.73	1191	2083.8
SG_TRINITY_DN56_c0_g1_i3.p1	0.2841025242	0.3818450572	0.1641941288	0.2774012436	0.1612990737	0.1404156013	0.3647756465	0.0975421473	0.0610969721	0.0816603523	0.0790315462	0.1078025415	0.1878284368	0.0586399813	0.0936988856	0.0797975515	0.191941064	0.1328199313	0.2759588406	0.1132119948	0.0640057343	0.0442588521	1413	3357	471	2946	596	1992	3264	279	285	727	111	510	1236	679	2706	956	3964	1817	3216	3144	1192	384	1602.05	1403.73	1800.36	1413	1872.4
MG_TRINITY_DN11595_c0_g1_i2.p1	0.2184423301	0.1610579742	0.2168054746	0.1560563461	0.2599282302	0.2229678844	0.1693595331	0.2394995918	0.0846093175	0.0681199172	0.2605370379												714	451	978	1092	1655	3692	800	2077	716	452	2820												1404.27	1404.27		714	1573.6
SG_TRINITY_DN409_c0_g1_i6.p1	0.4700749653	0.1834287025	0.1317794064	0.2379710563	0.1494385734	0.0743385508	0.3021143836	0.2689420495	0.0775586651	0.049689287	0.2098295855	0.2780158504	0.1981367569	0.0755958773	0.0462725647	0.106347569	0.0881540079	0.1418479531	0.2525195827	0.1040283544	0.1058501374	0.037782072	3695	680	241	2380	496	376	2499	2475	578	160	1872	2185	1357	1064	869	1475	1434	1962	2884	2819	2507	286	1558.82	1404.73	1712.91	3695	834.6
SG_TRINITY_DN693_c0_g2_i9.p1	0.3483503603	0.3804400304	0.1851878758	0.1595989828	0.2207275331	0.2063566489	0.1742531686	0.0915109945	0.1137044204	0.0594583451	0.1360920593	0.42509346	0.1070003221	0.1921653154	0.1883313213	0.1741572194	0.0638809116	0.0683445907	0.1766293804	0.0814380561	0.0359844573	0.2069109049	2220	3343	662	1152	1197	3397	858	234	1470	291	650	3587	427	3764	5177	2877	774	611	1775	1975	426	3806	1848.77	1406.73	2290.82	2220	1950.2
SG_TRINITY_DN8416_c0_g1_i3.p2	0.2724797301	0.3179965521	0.2540983517	0.1071153757	0.1660499832	0.1615384419	0.1695273054	0.2462389971	0.1214060003	0.097469194	0.1543940284	0.0431361781	0.1794456194	0.1095024692	0.075941331	0.0877194127	0.1048880426	0.1597544992	0.0587894976	0.0388932763	0.0378972373	0.0625983398	1276	2502	1425	443	643	2515	801	2164	1671	1124	910	87	1145	1918	2011	1129	1871	2294	267	566	475	707	1270.18	1406.73	1133.64	1276	1505.6
SG_TRINITY_DN7901_c0_g1_i7.p1	0.2502406467	0.2310012029	0.1364095016	0.2439545386	0.377057677	0.1320693968	0.1416217526	0.1624078896	0.1858424443	0.0735098546	0.1097951166	0.1349820444	0.0925081328	0.1410288726	0.1178314508	0.0787937878	0.1341232813	0.0203913811	0.1618730197	0.0896046206	0.1034022189	0.0571570684	1034	1315	269	2483	3016	1787	479	988	3202	560	353	744	323	2666	3568	937	2662	58	1550	2300	2429	600	1514.68	1407.82	1621.55	1034	1774
SG_TRINITY_DN9265_c0_g1_i10.p1	0.3166722721	0.196016291	0.2936678399	0.0988859061	0.3002512953	0.1570093804	0.3085084722	0.1496134741	0.066350565	0.1062091353	0.1548504641	0.1983053765	0.2192977173	0.1246302705	0.0728121752	0.0376317925	0.073447892	0.0273839618	0.2420067257	0.0191703918	0.059069939	0.0612865222	1807	845	1914	342	2110	2414	2583	810	376	1360	927	1377	1600	2310	1893	229	1016	104	2719	143	1045	679	1300.14	1408.00	1192.27	1807	1525
MG_TRINITY_DN1850_c0_g1_i1.p1	0.2749407581	0.2471641858	0.479693678	0.1562621146	0.4722704951	0.0746114572	0.2108171988	0.1244247321	0.0308421511	0.0460030815	0.172173012	0.1667869851	0.6230624107	0.0938470334	0.0537662373	0.1063798959	0.0845899468	0.7841022143	0.2478844966	0.0932887137	0.09629363	0.0460740709	1305	1507	3864	1098	4179	382	1273	540	28	119	1201	1058	5239	1538	1156	1476	1337	7081	2815	2433	2198	402	1919.50	1408.73	2430.27	1305	2206
SG_TRINITY_DN18336_c0_g1_i6.p1	0.3160308587	0.1947379067	0.4497617684	0.1774310409	0.40284727	0.0695255294	0.1575837055	0.0349791238	0.0698127464	0.1093775288	0.1971447292	0.1746054147	0.4831610497	0.0612794531	0.048393967	0.1911057562	0.0382481744	0.6459922064	0.0706381355	0.0776074279	0.0985232937	0.0570416819	1801	822	3584	1447	3312	315	664	7	433	1470	1641	1154	4245	730	939	3206	262	6572	389	1837	2263	596	1713.14	1408.73	2017.55	1801	1896
SG_TRINITY_DN4617_c0_g1_i14.p3	0.4871656754	0.2302095024	0.1068898099	0.1228911401	0.1225091388	0.1095407703	0.2443425826	0.0900491445	0.1352174377	0.0967404771	0.2692005687	0.1637680185	0.2129210244	0.1215919241	0.1069604515	0.102665714	0.0467353763	0.2331571556	0.1187804623	0.0082455461	0.0460286503	0.1155823715	3893	1303	127	636	293	1182	1731	217	2038	1112	2983	1031	1517	2230	3189	1398	431	3488	944	23	669	1878	1468.77	1410.45	1527.09	3893	708.2
SG_TRINITY_DN5682_c0_g1_i2.p1	0.2820489039	0.1567248378	0.2765719597	0.1637176825	0.2665464401	0.0853094887	0.2581053703	0.1757937748	0.1234888972	0.1416849067	0.1786837419	0.4039844928	0.5419571784	0.1135343565	0.0974366706	0.006869984	0.0405732805	0.2710934141	0.1328215184	0.1085771406	0.0582737623	0.1213212428	1387	412	1717	1215	1724	594	1910	1161	1732	2367	1302	3401	4709	2024	2820	8	307	3995	1139	2974	1026	2037	1816.41	1411.00	2221.82	1387	1132.4
MG_TRINITY_DN6168_c0_g1_i6.p1	0.3582926569	0.1197270417	0.1464513226	0.0578803328	0.1753334385	0.0940378282	0.3274199315	0.1934457519	0.0657647287	0.1486251513	0.3263666534	0.1119238686	0.2601117864	0.1349633055	0.1376872636	0.1953095917	0.1667569322	0.1031823532	0.1003110338	0.1110120625	0.076828409	0.1042070235	2334	179	329	74	738	793	2832	1409	364	2571	3909	546	2040	2518	4128	3298	3430	1248	709	3063	1591	1627	1805.91	1412.00	2199.82	2334	422.6
SG_TRINITY_DN13393_c0_g1_i1.p1	0.5638250625	0.0363357108	0.1340168335	0.0864671095	0.1309813959	0.1036051637	0.2144481082	0.3467435587	0.1677719737	0.059780757	0.1590276808	0.2876453688	0.2383484546	0.1535846756	0.0993209851	0.0438841601	0.0993098613	0.0722613716	0.0917666177	0.1129346645	0.068352368	0.1771654702	4709	2	254	246	353	1048	1316	3498	2833	299	987	2296	1797	2961	2893	301	1731	670	610	3136	1342	3257	1660.86	1413.18	1908.55	4709	380.6
SG_TRINITY_DN349961_c1_g1_i1.p3	0.3376320808	0.3176215679	0.1888912243				0.1644844079	0.1689068843				0.2982168381	0.1259712568	0.0688820504	0.1459611527	0.0100890573	0.089834675	0.1839215103	0.0417273291	0.0163905844	0.0682562602	0.1193837341	2059	2498	698				740	1071				2402	610	908	4321	13	1479	2733	141	105	1338	1986	1443.88	1413.20	1457.82	2059	1598
MG_TRINITY_DN6665_c0_g1_i10.p1	0.3126812631	0.2907077228	0.2201702778	0.2892809265	0.2223996958	0.0770466111	0.3162772054	0.1320724678	0.0806844369	0.1142058239	0.1065720162	0.4900313132	0.1411446853	0.0805248145	0.0884458452	0.0150529362	0.0542705135	0.2266525038	0.3103608817	0.0374122577	0.0319842026	0.1807900266	1759	2155	1017	3115	1223	419	2676	625	632	1605	322	4123	768	1184	2536	31	591	3401	3648	533	346	3333	1638.27	1413.45	1863.09	1759	1585.8
MG_TRINITY_DN2321_c0_g1_i1.p1	0.1329797362	0.1881290053	0.3169210328	0.0389311422	0.3354396944	0.0390313952	0.1596479043	0.252820647	0.1333138421	0.1046128796	0.3084742226	0.0892066694	0.323416179	0.0667720963	0.0587302016	0.1914367181	0.0340638644	0.3368866163	0.3651516777	0.0687967367	0.1122169955	0.1759809659	175	732	2171	18	2542	40	686	2257	1981	1316	3643	346	2800	866	1340	3216	213	4735	4239	1535	2708	3228	1853.95	1414.64	2293.27	175	1100.6
MG_TRINITY_DN2777_c0_g2_i8.p1	0.332014093	0.1138526568	0.3186497463	0.1965173016	0.2593146333	0.0799763426	0.2600565445	0.1522942313	0.1537611839	0.1145495874	0.1213042111	0.151915492	0.1103810881	0.079819341	0.2156993001	0.1565833646	0.0656640243	0.1343928169	0.0895823526	0.1349010981	0.0488387561	0.0804197701	1988	151	2190	1749	1647	477	1937	839	2528	1613	455	915	457	1170	5577	2524	814	1831	584	3779	753	1084	1593.73	1415.82	1771.64	1988	1242.8
MG_TRINITY_DN8085_c0_g1_i1.p1	0.3133836764	0.1103663226	0.3053348095	0.1752368342	0.294662682	0.1050233193	0.3866001343	0.1842626907	0.0982922606	0.0699425683	0.144358264	0.3735440759	0.1412484784	0.0801410339	0.0228619189	0.177144144	0.0993402758	0.3139377814	0.1157415453	0.0210005788	0.0676842101	0.130272734	1769	140	2045	1413	2023	1075	3540	1275	1048	497	755	3124	769	1173	218	2941	1735	4524	896	170	1318	2244	1576.91	1416.36	1737.45	1769	1339.2
SG_TRINITY_DN14255_c0_g1_i26.p1	0.4914347708	0.1972224291	0.2094294836	0.1930856095	0.1679135386	0.1333680652	0.2817065072	0.075787586	0.088447027	0.0731355119	0.2170056809	0.2835528463	0.1227809969	0.1764396028	0.1780568292	0.3100309407	0.1714489475	0.2466388407	0.2138934141	0.0338566999	0.174949025	0.3528314081	3943	859	918	1698	661	1821	2205	115	809	552	2016	2257	574	3454	5010	4993	3549	3673	2318	443	4323	5617	2354.91	1417.91	3291.91	3943	1191.4
MG_TRINITY_DN17081_c0_g1_i2.p1	0.3067216347	0.2919050561	0.1794756331	0.1095719522	0.1820962654	0.1055027831	0.2466729727	0.185543043	0.1014731509	0.144092354	0.2230859856	0.1616055684	0.1434573103	0.041454382	0.1483403895	0.0553389437	0.0909846306	0.0584404664	0.1652643117	0.0361822822	0.0828126236	0.1422707397	1693	2170	609	469	805	1088	1756	1294	1141	2432	2148	1014	800	325	4385	510	1522	447	1610	496	1751	2507	1407.82	1418.64	1397.00	1693	1028.2
MG_TRINITY_DN4842_c0_g1_i12.p1	0.1859486597	0.2823418018	0.2886448295	0.1066586808	0.2824044891	0.158283742	0.1317118966	0.0829261519	0.1374465894	0.1855642651	0.1192483643		0.2952081004	0.0832913564	0.0389480494	0.0538130159	0.2058840424		0.3236092941	0.1050412626	0.0918296291	0.1223343073	448	2023	1851	435	1899	2445	405	151	2104	3416	438		2477	1247	648	488	4211		3787	2856	2033	2069	1771.55	1419.55	2201.78	448	1730.6
SG_TRINITY_DN16129_c0_g1_i1.p1	0.3353612769	0.1502549687	0.1972058413	0.0745448164	0.3425765289	0.1685103953	0.1477644772	0.2408674755	0.0872015379	0.1417119333	0.1732160963	0.0535729213	0.2072228276	0.0857573184	0.0401170509	0.0985091911	0.1256548048	0.2755657595	0.3609590729	0.1056502135	0.072123054	0.1080422184	2028	362	794	160	2625	2671	544	2097	780	2369	1215	127	1463	1329	684	1317	2439	4066	4193	2883	1448	1715	1695.86	1422.27	1969.45	2028	1322.4
MG_TRINITY_DN2774_c0_g1_i4.p1	0.4249085517	0.2309989743	0.1969427416	0.2548207473	0.1351330067	0.1585263609	0.1754358197	0.1120631129	0.0891552218	0.086402903	0.2133951368	0.1996308223	0.1298249253	0.1378506651	0.1094549447	0.0278576042	0.2003465099	0.1085391474	0.1148568781	0.1290631025	0.1136137129	0.0242780666	3173	1314	788	2644	383	2450	872	414	823	846	1943	1395	648	2575	3267	127	4118	1354	885	3617	2759	107	1659.18	1422.73	1895.64	3173	1515.8
SG_TRINITY_DN9278_c0_g1_i3.p1	0.0645317038	0.2090729409	0.2178359743	0.1726610388	0.1004959294	0.1719555359	0.1696680041	0.249421534	0.1497516542	0.1507295998	0.1807002334	0.1306896612	0.1084076102	0.0730164611	0.1558713543	0.1866378807	0.0626664059	0.2210214702	0.1529798024	0.0262946072	0.1595127712	0.0284674391	15	1006	991	1372	159	2731	803	2209	2425	2624	1335	709	443	1007	4558	3112	750	3316	1422	276	3993	147	1609.23	1424.55	1793.91	15	1251.8
MG_TRINITY_DN5077_c0_g1_i8.p3	0.5561297787	0.2922922542	0.0807816162	0.1632069063	0.1621519049	0.1839640517	0.1285197006	0.1459338877	0.10085652	0.0889213137	0.1499032033	0.35125504	0.195363461	0.0695406911	0.0946935817	0.1041381406	0.0976742728	0.2499668444	0.0216299756	0.0972109695	0.0839004807	0.0749548262	4627	2176	54	1207	604	2996	378	774	1120	908	842	2924	1325	921	2735	1427	1689	3718	40	2567	1775	982	1626.77	1426.00	1827.55	4627	1407.4
SG_TRINITY_DN717_c2_g1_i2.p3	0.3138514817	0.1694982323	0.1326760294	0.1316562192	0.1734777555	0.1009586042	0.1926078096	0.3328518308	0.1594134105	0.0823685447	0.2635300997	0.3549925728	0.0215899712	0.084765534	0.0432876382	0.1467049633	0.0481889217	0.4282219995	0.051111864	0.1495211333	0.1696925566	0.0729508655	1778	541	250	753	721	972	1077	3331	2661	742	2872	2955	23	1295	774	2311	455	5504	202	4142	4210	938	1750.32	1427.09	2073.55	1778	647.4
MG_TRINITY_DN4543_c0_g1_i2.p6	0.3081859536	0.3880269065	0.0612063923	0.1483023144	0.2293814276	0.0924927169	0.2673604605	0.116613269	0.0882504606	0.1589801714	0.1833123982	0.238156571	0.2038849036	0.0712684546	0.1199687478	0.0990358764	0.2593065602	0.2952649859	0.2280127542	0.0963843077	0.1678136639	0.0573574044	1711	3417	18	974	1306	758	2021	459	802	2836	1404	1768	1422	961	3636	1331	4975	4315	2514	2534	4174	603	1997.23	1427.82	2566.64	1711	1294.6
MG_TRINITY_DN145_c0_g1_i10.p1	0.3646461414	0.231626374	0.172136501	0.0935600188	0.2538656973	0.1260155027	0.1011460881	0.1338197619	0.1055853552	0.1838919756	0.2417861029	0.2614171201	0.1713405066	0.0074965692	0.0655430655	0.049236504	0.161577076	0.3959994963	0.1512428686	0.06130803	0.1631612814	0.1555268405	2402	1321	544	294	1571	1615	204	647	1248	3382	2479	2008	1063	13	1601	401	3305	5258	1396	1277	4084	2821	1769.73	1427.91	2111.55	2402	1069
SG_TRINITY_DN4395_c0_g1_i5.p1	0.2151718613	0.1696188521	0.3728090625	0.0438104401	0.3320569399	0.141188695	0.1756854901	0.2670154087	0.1226567495	0.0901057692	0.1712772597	0.1402629508	0.549786529	0.1642606986	0.0483426799	0.1257939897	0.1162894638	0.4413736219	0.1503369029	0.1774306979	0.0912412795	0.1827864516	685	545	2792	29	2490	2014	877	2451	1706	940	1184	795	4756	3191	938	1875	2193	5606	1385	4673	2016	3372	2114.23	1428.45	2800.00	685	1574
MG_TRINITY_DN457_c0_g1_i15.p1	0.2660760924	0.3460088736	0.2202834936	0.2028050829	0.2352853367	0.133893047	0.1754197622	0.1404048725	0.0454992428	0.1953192869	0.0974636033	0.1064861658	0.196591503	0.1097737051	0.1089735591	0.0672066648	0.0277865363	0.0586003424	0.0691004247	0.0298286121	0.0333181125	0.0451507608	1205	2858	1020	1869	1381	1833	871	717	125	3613	232	500	1340	1927	3252	708	139	450	373	360	367	393	1160.59	1429.45	891.73	1205	1792.2
SG_TRINITY_DN12444_c0_g1_i5.p1	0.4713491619	0.1720061158	0.2778636671	0.1875722961	0.1797091785	0.1393156198	0.2990627551	0.1342415988	0.0565855023	0.0847772055	0.1724067842	0.3214130802	0.2702409686	0.0607671442	0.1772798714	0.1115387891	0.1129711901	0.1922421543	0.098769824	0.0204744987	0.0072682657	0.0660707305	3712	574	1733	1612	781	1971	2459	651	229	808	1205	2629	2174	720	4994	1570	2101	2875	687	161	16	791	1566.05	1430.45	1701.64	3712	1334.2
SG_TRINITY_DN17327_c0_g1_i2.p1	0.5024881186	0.3056374429	0.2596459025	0.1513925862	0.1593128282	0.1035154608	0.2193710795	0.0867166008	0.1069892053	0.1121455979	0.1472983841	0.2044150374	0.2348849767	0.1150181152	0.0474754056	0.096975136	0.0627655006	0.1239462042	0.137012781	0.0189922546	0.040180514	0.0344713512	4067	2356	1495	1023	578	1044	1379	184	1290	1550	799	1441	1770	2067	915	1287	754	1638	1202	136	532	219	1260.27	1433.18	1087.36	4067	1299.2
SG_TRINITY_DN3878_c0_g1_i2.p1	0.1971392049	0.2716038843	0.3421380067	0.1826113877	0.2585289597	0.1203214852	0.1721453543	0.233840638	0.0730172217	0.1111162836	0.1873360881	0.308626182	0.4536096021	0.148318101	0.0909075858	0.1289839907	0.058934426	0.5050696936	0.0418342685	0.1261218077	0.1032814657	0.1024519514	531	1854	2455	1526	1631	1467	828	2005	491	1516	1461	2507	4030	2842	2625	1945	670	6000	143	3539	2424	1583	2003.32	1433.18	2573.45	531	1786.6
MG_TRINITY_DN9292_c0_g1_i2.p3	0.130749041	0.2827726022	0.312147533	0.1166681967	0.1808716564	0.1123637678	0.4851694531	0.2754226738	0.050389367	0.0605063324	0.1821389939			0.1149084191	0.1216299668	0.0628629372	0.0267012651		0.0740065849	0.0432097363	0.0402939363	0.1561767374	161	2030	2122	554	795	1253	4453	2575	168	311	1376			2061	3687	632	128		426	677	538	2827	1409.16	1436.18	1372.00	161	1350.8
SG_TRINITY_DN3617_c0_g1_i2.p1	0.1990923623	0.1614179281	0.392885984				0.2888898031	0.1541636901				0.2062964403	0.5273402666	0.0850817039					0.1961376238				545	453	3014				2304	869				1464	4589	1308					2057				1844.78	1437.00	2354.50	545	1733.5
MG_TRINITY_DN8111_c0_g1_i3.p4	0.196374102	0.111237642	0.160236311	0.1916969108	0.3061538906	0.1097738681	0.0801673832	0.284579441	0.1743556915	0.1655659561	0.1547305763	0.430478446	0.1226475718	0.0830426236	0.12240603	0.0498392353	0.0212852516	0.1285194501	0.3292785708	0.102440678	0.029125233	0.2645668369	525	141	436	1675	2193	1187	94	2695	2974	2976	923	3642	573	1242	3704	415	81	1736	3844	2771	301	4702	1765.00	1438.09	2091.91	525	1126.4
SG_TRINITY_DN11635_c0_g1_i2.p2	0.3468945186	0.2793649699	0.1815631958	0.1045913177	0.2998543949	0.0904597651	0.1504843496	0.3548134609	0.0333809954	0.1563505184	0.1484487233	0.2793170896	0.3724872419	0.2307522956	0.0272871992	0.2207323087	0.196404053	0.0850122283	0.2399373492	0.1216818682	0.0945572568	0.2719595398	2202	1982	628	415	2105	702	587	3578	39	2763	819	2197	3319	4397	314	3742	4043	868	2693	3406	2141	4783	2169.23	1438.18	2900.27	2202	1166.4
MG_TRINITY_DN338_c1_g1_i3.p3	0.3954830107	0.3165119989	0.2198100989	0.1431298666	0.2182169513	0.1404185802	0.185210014	0.0445695725	0.148868737	0.0484074939	0.2100796616	0.226316888	0.0936108117	0.097738176	0.0699701217	0.235852098	0.0910680481	0.3583938527	0.2760782339	0.1084894308	0.0552366255	0.1266956291	2800	2488	1013	915	1174	1993	1007	12	2400	142	1877	1658	332	1626	1776	3994	1525	4924	3219	2972	939	2171	1861.68	1438.27	2285.09	2800	1516.6
MG_TRINITY_DN3315_c0_g1_i1.p1	0.104058192	0.2673126723	0.3241479203	0.1727359436	0.4219000732	0.2175212626	0.1346934985	0.1347529597	0.1047602372	0.0573162055	0.1312506205	0.0614909503	0.1239538817	0.2399502784	0.1318778539	0.1189079162	0.2512348306	0.2004146379	0.1914733226	0.1246806726	0.1110478099	0.0101187627	77	1804	2264	1375	3545	3595	431	658	1225	261	588	162	584	4530	3966	1716	4864	3008	1993	3488	2673	22	1946.77	1438.45	2455.09	77	2516.6
SG_TRINITY_DN12581_c0_g1_i2.p1	0.2282983413	0.202881302	0.1785917881	0.0593936792	0.2210696366	0.1579960585	0.1743829059	0.2729818207	0.1088718528	0.1284956352	0.2748055621	0.2633616811	0.368763529	0.2707967199	0.1169225824	0.0846575227	0.1230915241	0.0960049342	0.0739273787	0.1067393958	0.1348971576	0.17527066	803	924	599	82	1201	2440	861	2539	1338	1987	3069	2023	3280	4940	3541	1061	2367	1092	422	2917	3368	3209	2002.86	1440.27	2565.45	803	1049.2
SG_TRINITY_DN18411_c0_g1_i5.p1	0.4754966285	0.2536081804	0.1054821211	0.2627157861	0.1573617809	0.111411813	0.245117551	0.1987325588	0.10260437	0.0476304551	0.1788419568	0.1507114475	0.1297237417	0.1416745543	0.0345514574	0.115297694	0.1222907655	0.0563075196	0.1579039377	0.0962053224	0.0459476434	0.0615731618	3757	1611	121	2750	564	1222	1738	1489	1165	132	1308	899	645	2677	518	1648	2341	424	1487	2529	667	682	1380.64	1441.55	1319.73	3757	1253.6
SG_TRINITY_DN3746_c0_g1_i3.p1	0.4512566659	0.2174850091	0.3198565914	0.0967879156	0.1609551039	0.0633906743	0.1175675624	0.1792621578	0.1096860587	0.1770542875	0.2075148793	0.2911046689	0.2330126889	0.0838513348	0.0229888545	0.0736117055	0.1087925704	0.0455604036	0.1043453871	0.1303671535	0.0334505164	0.0376110266	3479	1125	2204	325	594	221	314	1199	1351	3219	1832	2327	1751	1257	221	834	1991	281	750	3659	373	283	1345.00	1442.09	1247.91	3479	893.8
SG_TRINITY_DN2534_c0_g1_i2.p1	0.1786940416	0.2266706815	0.4566984937	0.0726710687	0.2961930154	0.0889262026	0.1130854314	0.1728610903	0.1328435979	0.136504196	0.2202843637	0.0914962439	0.4008627742	0.1355564205	0.0558413403	0.1798176528	0.0652821903	0.4858496916	0.1036361858	0.0391349805	0.1005201006	0.0361199492	402	1254	3656	150	2050	672	292	1124	1967	2227	2084	363	3583	2526	1230	2996	806	5898	735	571	2339	255	1690.00	1443.45	1936.55	402	1556.4
MG_TRINITY_DN3441_c0_g1_i12.p1	0.3306216205	0.2769319485	0.2723188837	0.2460521957	0.1780935865	0.0641076953	0.2319650075	0.1258338378	0.1608741627	0.1053512967	0.1374809136	0.1607766215	0.0956892593	0.2801041629	0.1569384014	0.1757925629	0.1069388044	0.3792229243	0.2311082883	0.0919586308	0.1618668665	0.1360073737	1980	1938	1652	2517	765	232	1550	562	2689	1337	669	1004	340	5049	4580	2913	1945	5134	2561	2380	4056	2368	2191.86	1444.64	2939.09	1980	1420.8
SG_TRINITY_DN1837_c3_g1_i1.p1	0.1688429215	0.2036391555	0.2383246351	0.176253331	0.167919437	0.0571346022	0.2074441089	0.2033386062	0.1435768756	0.1908211638	0.2450003309	0.0916541023	0.2622908708	0.0681350959	0.0518185606	0.0529482427	0.0797447048	0.0215659599	0.2134874248	0.0959606911	0.042899037	0.0350228713	348	932	1244	1432	662	147	1247	1567	2252	3512	2549	364	2075	890	1077	472	1177	65	2309	2516	594	233	1257.45	1444.73	1070.18	348	883.4
SG_TRINITY_DN8106_c0_g2_i1.p4	0.382405141	0.348071912	0.1954584771	0.1710161176	0.188826056	0.1117147546		0.1818111113	0.1180962872	0.0935001895	0.1500781344	0.4544788993	0.2943920289	0.2206971178	0.066094432	0.1780325126	0.0766407676	0.0189480233	0.1044985806	0.0838276697	0.1991395514	0.1369782072	2647	2889	771	1343	873	1230		1238	1591	1021	845	3828	2467	4247	1621	2967	1101	50	753	2091	4748	2385	1938.38	1444.80	2387.09	2647	1421.2
MG_TRINITY_DN6958_c0_g1_i5.p1	0.1047344873	0.115101585	0.4978947512	0.1693780547			0.2807202997	0.1575439304					0.5194282213	0.1897989017	0.1628685898				0.3817716883				81	155	4015	1316			2190	914					4537	3717	4713				4413				2605.10	1445.17	4345.00	81	1828.6666666667
MG_TRINITY_DN7865_c0_g1_i1.p1	0.3008792862	0.2085992889	0.3023681394	0.1569428399	0.3144972961	0.0613921187	0.1231927025	0.1962889668	0.1148122724	0.0956633456	0.2875003828	0.0816367958	0.4695535692	0.1638629934	0.0793937736	0.2557047634	0.0635562495	0.2430763174	0.0253689374	0.1131803237	0.11962982	0.0404979548	1623	997	2017	1113	2295	190	348	1459	1498	1073	3293	284	4144	3181	2157	4298	770	3637	52	3142	2929	322	1855.55	1446.00	2265.09	1623	1322.4
SG_TRINITY_DN1747_c0_g1_i2.p1	0.1967765156	0.1967526972	0.1380516795	0.208851141	0.2504906993	0.08799009	0.1434856254	0.216567553	0.2065167687	0.1613853013	0.1810803369	0.3371600339	0.0772212573	0.1043343041	0.2550662147	0.175442904	0.1519482797	0.1280268516	0.0611577743	0.1367231044	0.0883097273		526	852	277	1958	1544	653	502	1759	3606	2883	1346	2778	223	1790	6007	2904	3071	1721	291	3818	1931		1925.71	1446.00	2453.40	526	1056.8
SG_TRINITY_DN10290_c0_g1_i1.p1	0.145953106	0.368337247	0.2278769917	0.1122913352	0.1206385714	0.1625880154	0.1099884461	0.1246489929	0.1393158217	0.1306145888	0.2741676747	0.057503001	0.27968023	0.0531969663	0.0563844756	0.2527382816	0.1789872779	0.0452321125	0.2010732531	0.0417644436	0.1478052065	0.2323288885	222	3181	1106	509	275	2541	267	547	2155	2047	3059	145	2298	571	1249	4248	3712	277	2139	631	3706	4251	1778.91	1446.27	2111.55	222	1522.4
SG_TRINITY_DN9838_c0_g1_i2.p1	0.4021625647	0.1628549343	0.310708464	0.1724066337	0.3082058047	0.0545936483	0.304151177	0.1874476027	0.122084039	0.100610573	0.0498058487	0.2295669064	0.3092684057	0.0734542753	0.1153907908	0.0174518188	0.0760614231	0.0701257032	0.3399777113	0.1495049079	0.0993746488	0.0035173539	2893	462	2103	1368	2227	120	2518	1321	1689	1195	17	1689	2637	1016	3475	39	1077	633	3968	4141	2294	6	1676.73	1446.64	1906.82	2893	1256
MG_TRINITY_DN6688_c0_g1_i2.p1	0.3961561876	0.366226596	0.1527671875	0.2946910786	0.2574323116	0.1126001344	0.22661932	0.0897181906	0.0962662062	0.0830508944	0.0762697244	0.1897742273	0.078621944	0.0642676344	0.0881855179	0.1333394491	0.2391058005	0.1915372415	0.2829722042	0.2248343027	0.1617029986	0.1185460798	2810	3142	373	3190	1618	1261	1476	215	990	749	99	1302	235	809	2526	2023	4711	2860	3328	5391	4051	1958	2050.77	1447.55	2654.00	2810	1916.8
SG_TRINITY_DN20225_c0_g1_i4.p9	0.1297438716	0.1339200915	0.2229330728	0.1448746608	0.2235495961	0.1559784022	0.1458963991	0.2006896191	0.1325365454	0.1528172418	0.2835840347	0.2088062251	0.2880646443	0.1249443108	0.1214549379	0.1922761821	0.1687651565	0.2370703376	0.0688740283	0.0574003775	0.1209787244	0.2024200737	154	246	1055	937	1235	2387	526	1519	1955	2682	3230	1489	2399	2320	3684	3233	3475	3554	369	1140	2967	3720	2012.55	1447.82	2577.27	154	1172
MG_TRINITY_DN1499_c0_g1_i7.p1	0.2831481351	0.2360955627	0.3071258778	0.0417737016	0.2894649994	0.1005918724	0.2254655303	0.0939211771	0.1445560768	0.0720673177	0.3061237673	0.11759391	0.536321005	0.0506332337	0.0159716603	0.2624186006	0.1116860462	0.5210791634	0.0671845604	0.07370495	0.13873706	0.238347076	1404	1379	2063	26	1968	962	1463	250	2272	535	3609	602	4663	518	102	4390	2069	6072	345	1682	3454	4344	2007.82	1448.27	2567.36	1404	1279.6
MG_TRINITY_DN13953_c0_g1_i1.p1	0.2436862161	0.0875221983	0.0627533174	0.2236306699	0.244248801	0.3529183833	0.268376218	0.0847434056	0.0926482423	0.0867860162	0.2229603026		1.2803301194										962	65	21	2168	1474	5121	2037	169	916	854	2147		7923										1988.08	1448.55	7923.00	962	1769.8
SG_TRINITY_DN8487_c0_g1_i4.p1	0.4866628645	0.3009937386	0.2374369168	0.1718198698	0.3202637541	0.1070450588	0.2466536438	0.1710271284	0.08011441	0.0472995206	0.079041116	0.0310570574	0.50967823	0.092980987	0.0881746473	0.1175973294	0.0332199469	0.2279266656	0.5270984653	0.0526946862	0.0373282177	0.1482439454	3883	2293	1229	1357	2358	1121	1755	1099	618	130	112	42	4465	1512	2525	1685	202	3428	5549	985	456	2657	1793.68	1450.45	2136.91	3883	1671.6
MG_TRINITY_DN15583_c0_g1_i5.p1	0.4604743899	0.1339754011	0.1213890292	0.0685583531	0.1717601361	0.1137432725	0.3405515318	0.2520905057	0.1127028746	0.1081186558	0.201735456	0.2549393028	0.1061129807	0.1244719371	0.0494632571	0.0205129001	0.0592256706	0.0485894771	0.0684803584	0.1174174668	0.1618056277	0.084820707	3584	247	180	122	706	1292	2989	2250	1438	1423	1730	1938	418	2305	981	55	678	325	362	3284	4052	1187	1433.91	1451.00	1416.82	3584	509.4
MG_TRINITY_DN3026_c0_g1_i3.p1	0.2319251679	0.2400611033	0.5673479507	0.1423829192	0.4341627539	0.0908223109	0.1612015952	0.1838581993	0.1010765976	0.0186455843	0.1374965714		0.4099183441	0.0732187	0.1698072709	0.1469216371	0.1927875313	0.5809670935	0.2614536458	0.0996250985	0.1657146324	0.1022718613	836	1422	4648	902	3696	709	697	1267	1127	2	670		3669	1013	4851	2316	3980	6314	3018	2664	4131	1578	2357.62	1452.36	3353.40	836	2275.4
MG_TRINITY_DN7377_c0_g1_i3.p1	0.2234468409	0.3238432392	0.3864020669	0.0770494128	0.2356904019	0.1426435685	0.1675201181	0.2741623033	0.1279447618	0.0878635069	0.0583929108	0.1679806281	0.0452431698	0.1345072448	0.0610561319	0.2170953923	0.1352215153	0.1111442341	0.2798019278	0.1436850918	0.0523786121	0.050981874	758	2575	2940	173	1388	2050	778	2558	1846	878	35	1071	95	2503	1427	3674	2690	1396	3282	3990	847	480	1701.55	1452.64	1950.45	758	1825.2
MG_TRINITY_DN4108_c0_g1_i1.p1	0.285312291	0.2974619376	0.2711344554	0.0837627184	0.3890840487	0.026437075	0.2326353022	0.272649742	0.1069729982	0.0907715858	0.1568865945	0.2708690557	0.3805004695	0.0796885047	0.03618925	0.058963873	0.0548754549	0.0606589699	0.2744494697	0.0139644401	0.0508008902	0.0609511889	1427	2242	1638	223	3152	10	1562	2530	1289	958	951	2101	3388	1165	564	562	604	490	3198	81	794	671	1345.45	1452.91	1238.00	1427	1453
MG_TRINITY_DN1780_c0_g1_i2.p1	0.2977174689	0.3799414974	0.2646640779	0.2359628842	0.11201626	0.1273717692	0.3817658097	0.1260172462	0.0609649064	0.084415219	0.0884236102	0.1091671767	0.0861536064	0.0553898279	0.01637415	0.1152576382	0.0627716308	0.1819631705	0.2130795072	0.0950752124	0.018369516	0.0145272807	1589	3336	1563	2347	216	1656	3471	566	282	796	171	524	281	607	106	1646	755	2709	2304	2489	125	44	1253.77	1453.91	1053.64	1589	1823.6
MG_TRINITY_DN608_c0_g1_i12.p1		0.2429402837	0.1669339147	0.2794159491	0.2327018199	0.203024265	0.2326963421	0.1853042578	0.0817473787	0.0636276734	0.1628047489	0.2627503197	0.2052545219	0.1167581867	0.0566721451	0.157263002	0.2219928285	0.1830109249	0.1863324177	0.1237354473	0.1208380814	0.1210251273		1453	500	2977	1349	3344	1563	1290	651	371	1043	2018	1438	2120	1261	2542	4447	2721	1913	3468	2959	2030	1974.19	1454.10	2447.00		1924.6
SG_TRINITY_DN16272_c0_g1_i1.p1	0.3168592746	0.2761347129	0.1558193556	0.24894633	0.1699125597	0.1190855035	0.1641202239	0.1531149704	0.1302309422	0.1458281684	0.1722282951	0.5267524713	0.225458876	0.1275680141	0.0865711661	0.0892538221	0.0663972202	0.128838969	0.1637978349	0.0613343406	0.0729941689	0.1319907652	1810	1925	393	2564	690	1439	736	847	1908	2486	1203	4418	1664	2376	2464	1151	824	1745	1588	1280	1467	2285	1693.77	1454.64	1932.91	1810	1402.2
MG_TRINITY_DN3216_c1_g1_i2.p3	0.2065139965	0.3221556748	0.3146638774	0.1459138074	0.1696722954	0.1331423091	0.1502460233	0.0835859506	0.1184589901	0.1502500746	0.2318497911	0.1826205322	0.2018346208	0.0929737358	0.0683931791	0.202144599	0.1876931762	0.2194820447	0.1217312802	0.1025671836	0.1059974202	0.1371535565	603	2553	2151	950	684	1815	580	158	1600	2611	2307	1237	1403	1511	1709	3412	3869	3294	994	2774	2511	2391	1868.95	1455.64	2282.27	603	1630.6
MG_TRINITY_DN7361_c0_g1_i1.p2	0.6394713756	0.2240455718	0.2490254266	0.247564405	0.162472622	0.0624932115	0.2038775447	0.1057760654	0.1118950367	0.101347089	0.129976936	0.4498951506	0.3884275163	0.202613056	0.126133634	0.0858348617	0.0877285768	0.1858897069	0.1539116254	0.0680930635	0.0692221951	0.2616246263	5307	1220	1372	2542	608	204	1209	360	1417	1219	569	3785	3469	3948	3818	1089	1426	2765	1428	1511	1375	4661	2059.18	1457.00	2661.36	5307	1189.2
SG_TRINITY_DN2564_c0_g1_i7.p1	0.2782011637	0.1620736608	0.2747543699	0.0612832962	0.2242596458	0.1662974426	0.1419483332	0.2203523117	0.084083292	0.1647091802	0.2506779321	0.1831403258	0.0103966477	0.0735968406	0.1307645294	0.1116414866	0.1196182628	0.3310712684	0.1475634657	0.1440915149	0.1137835051	0.1799123211	1341	456	1689	87	1244	2624	481	1812	704	2960	2647	1240	5	1020	3937	1573	2275	4685	1347	4001	2765	3314	1918.50	1458.64	2378.36	1341	1220
MG_TRINITY_DN3601_c0_g1_i10.p4	0.1875923877	0.1365229182	0.314104984	0.1691524148	0.2953811074	0.250679978	0.1371454372	0.1475188054	0.0651349032	0.1046640941	0.2634272297	0.2555870524	0.1076623612	0.129183827	0.0635656878	0.113458311	0.1359388329	0.005550169	0.3051779126	0.0705197191	0.0663884428	0.1289909991	456	266	2143	1312	2033	4084	442	790	355	1317	2867	1942	434	2413	1528	1611	2711	5	3602	1587	1274	2220	1608.73	1460.45	1757.00	456	1967.6
SG_TRINITY_DN4416_c0_g1_i4.p1		0.2221232053	0.2733206081	0.183371369	0.1678149794	0.0901259223	0.4138730238	0.1277637198	0.0951072695	0.1218706265	0.2010155398		0.1140513816	0.1044989761	0.0306011257	0.1336614607	0.159548717	0.1215188876	0.1043729664	0.0488093324	0.069929837	0.044003173		1194	1673	1546	658	694	3818	582	965	1793	1715		487	1796	394	2037	3256	1589	751	865	1395	379	1379.35	1463.80	1294.90		1153
MG_TRINITY_DN7086_c1_g2_i5.p1	0.3082470123	0.3585878216	0.2514627798	0.1003414625	0.0473181771	0.2410651552	0.2133299712	0.1671411966	0.0887556714	0.0688459464	0.2156392392	0.2707385481	0.238361519	0.058501206	0.0963632091	0.0629555455	0.1298637037	0.131859795	0.2591100533	0.1376243157	0.0908328764	0.0910091277	1714	3033	1398	368	8	3957	1305	1048	816	476	1988	2097	1798	676	2784	636	2558	1794	2986	3839	2004	1328	1755.05	1464.64	2045.45	1714	1752.8
SG_TRINITY_DN8605_c0_g1_i8.p1	0.212180279	0.2480693147	0.2280625267	0.1619869272	0.3091973056	0.1375012536	0.2210145202	0.2371858646	0.1257444741	0.1282360405	0.0992280117	0.1059718142	0.0347536961	0.1784084081	0.2136561608	0.094801347	0.1259667618	0.2149676723	0.089759222	0.2099062698	0.1268071867	0.1137787581	654	1523	1110	1188	2242	1934	1407	2050	1784	1975	252	491	54	3491	5533	1248	2451	3234	586	5193	3143	1840	1971.95	1465.36	2478.55	654	1599.4
SG_TRINITY_DN16655_c0_g1_i2.p2	0.1870063163	0.2108768415	0.3348910398	0.1287882533	0.232311509	0.1567042445	0.2046092514	0.2267790026	0.1042969885	0.0891163806	0.2462489479	0.2853425058	0.0781538036	0.2688835752	0.149886122	0.0516574173	0.1576595241	0.0820206902	0.27756245	0.0921496168	0.0436260114	0.0455221025	452	1027	2370	709	1340	2406	1217	1910	1217	912	2568	2268	232	4920	4424	448	3215	810	3251	2386	609	398	1776.77	1466.18	2087.36	452	1570.4
MG_TRINITY_DN8192_c0_g1_i1.p1	0.1702670274	0.3009748686	0.2709210749	0.1528610253	0.3340370068	0.0190483109	0.202384189	0.2524995597	0.0981251439	0.1468593395	0.176996941	0.1613153425	0.3720503614	0.1029423577	0.0395614877	0.1086304068	0.0550176909	0.118821877	0.2863631353	0.0555988455	0.0496286727	0.037104971	357	2292	1634	1048	2525	2	1186	2253	1042	2517	1274	1011	3314	1753	667	1522	606	1535	3365	1093	772	272	1456.36	1466.36	1446.36	357	1500.2
SG_TRINITY_DN6001_c0_g1_i7.p1	0.3383101458	0.2258627496	0.1667574428	0.1223305187	0.1497128388	0.1863894165	0.1476392013	0.1073092425	0.1809433606	0.1282082818	0.2237512876	0.1065602591	0.3628021941	0.0735608501	0.1344740419	0.0483650995	0.1261733147	0.1967001465	0.1328992	0.0763421521	0.2182627576	0.1637586126	2069	1244	496	628	498	3039	542	372	3109	1971	2166	503	3207	1019	4031	381	2457	2956	1140	1782	5104	2986	1895.45	1466.73	2324.18	2069	1181
SG_TRINITY_DN10927_c0_g2_i1.p1	0.2715355049	0.2569384742	0.3057376123	0.0703694163	0.2361663017	0.1341826212	0.1629278218	0.2224063436	0.1973592094	0.0863369402	0.1577698714	0.1445334699	0.2928965109	0.1969858984	0.094245958	0.270004303	0.0592673177	0.1671548537	0.3614437407	0.0633066462	0.1011224671	0.0987312868	1264	1659	2049	136	1391	1846	721	1839	3425	841	964	836	2452	3843	2720	4484	681	2436	4199	1355	2360	1504	1954.77	1466.82	2442.73	1264	1416.2
SG_TRINITY_DN5050_c0_g1_i10.p2		0.1672235328	0.2225907801	0.083142508	0.2969031109	0.2296370625	0.2305596973	0.2020673994	0.0864576356	0.0628853739	0.2625078726		0.3526184128	0.1884878894	0.1230232177	0.0543679512	0.1966651741	0.2390240927	0.2521250747	0.0785902092	0.1532515662	0.1185694799		516	1048	220	2062	3791	1530	1540	763	356	2852		3109	3698	3718	495	4052	3581	2882	1874	3846	1959	2194.60	1467.80	2921.40		1527.4
MG_TRINITY_DN8444_c0_g2_i3.p1	0.2919619989	0.1666903961	0.4527207253	0.0662679675	0.3927306475	0.1139022978	0.1272606057	0.1009714036	0.1385031521	0.0815407975	0.2359065559		0.3276049364	0.2732343656	0.0451189957	0.0585383553	0.0896596126	0.463797846	0.1285664735	0.0479104977	0.026671053	0.0309197603	1521	509	3618	110	3190	1295	372	309	2129	722	2373		2845	4964	835	555	1472	5736	1082	837	253	169	1661.71	1468.00	1874.80	1521	1744.4
MG_TRINITY_DN4258_c0_g1_i10.p1	0.3203463024	0.2297737936	0.1842095569	0.234457478	0.2212388583	0.1831922588	0.4355096905	0.0798207342	0.0683686967	0.0695304513	0.1457157149	0.0609578082	0.2499035759	0.1389138352	0.1513624701	0.1619103815	0.1271732105	0.0471077674	0.24715238	0.1270326955	0.1141157954	0.0919946571	1856	1291	658	2330	1204	2974	4025	138	409	486	778	160	1934	2596	4455	2630	2490	302	2802	3564	2775	1351	1873.09	1468.09	2278.09	1856	1691.4
MG_TRINITY_DN10285_c0_g1_i5.p1	0.1708607493	0.2494325841	0.2501350035	0.0807875208	0.0989090064	0.1124273116	0.1461475136	0.2861306404	0.1488934664	0.168425793	0.2465447548	0.3715157048	0.2679901766	0.1866488	0.0547121969	0.1528700906	0.0622215981	0.0873361084	0.1099559334	0.0834345791	0.0747596492	0.0644683541	361	1547	1385	204	148	1256	531	2718	2401	3039	2576	3102	2147	3663	1194	2438	742	905	825	2073	1509	745	1614.05	1469.64	1758.45	361	908
SG_TRINITY_DN1624_c0_g1_i6.p1	0.4110514584	0.1103544336	0.0892328498	0.1736590529	0.2546996026	0.1898686062	0.1421624802	0.0680713843	0.1303530559	0.1285799712	0.2397079277	0.077121486		0.1216172523	0.127026877	0.0904672087	0.1293965478	0.1675051703	0.4340170517	0.209422521	0.1250624273	0.0876685022	3002	139	74	1392	1579	3099	484	84	1911	1993	2432	252		2231	3836	1178	2544	2444	4888	5184	3091	1254	2051.95	1471.73	2690.20	3002	1256.6
SG_TRINITY_DN1780_c0_g1_i1.p1	0.3196537842	0.2926118005	0.2484667788	0.2682465175	0.2241626358	0.0875749933	0.3520783001	0.2138590775	0.0613211639	0.0622039308	0.1331116117	0.4997145279	0.3545670085	0.0515203831	0.0426599332	0.171666148	0.0132448145	0.1607546857	0.137151792	0.0339088673	0.0565597794	0.1251823271	1847	2184	1363	2823	1241	648	3127	1722	290	338	606	4205	3121	532	756	2831	25	2316	1203	444	980	2135	1578.95	1471.73	1686.18	1847	1651.8
SG_TRINITY_DN9264_c0_g2_i4.p1	0.2223997018	0.218766173	0.3255583007	0.2069687268	0.2725011495	0.091528317	0.0532688569	0.2251741441	0.1112003874	0.1422047837	0.2107261482	0.0257038775	0.2756165248	0.1344075939	0.0281966142	0.1155552947	0.1574267502	0.4121430836	0.1671628838	0.0818789913	0.0269106465	0.0210616593	746	1141	2280	1933	1804	728	24	1878	1397	2378	1894	23	2250	2501	334	1652	3209	5370	1633	1999	258	88	1614.55	1473.00	1756.09	746	1577.2
SG_TRINITY_DN8510_c0_g1_i2.p2	0.4849005941	0.2149044046	0.2382186629	0.1032670188	0.150594011	0.0931366093	0.1740307282	0.4017246001	0.0929477384	0.1146856442	0.1478908595	0.1033467125	0.3527344707	0.2078675541	0.1530763721	0.1301212928	0.0532220436	0.1007996918	0.0955016326	0.1373414153	0.048125852	0.1407535277	3864	1093	1242	399	509	771	856	4132	921	1615	807	462	3111	4041	4497	1964	564	1197	652	3832	734	2477	1806.36	1473.55	2139.18	3864	802.8
SG_TRINITY_DN1611_c0_g1_i3.p1	0.3608333699	0.1858651827	0.1884316198	0.0908804232	0.1766378874	0.1012743912	0.1509040131	0.1876186621	0.1148698941	0.1589950156	0.3503974166	0.2722405596	0.1194031649	0.1689547176	0.0919533179	0.2402267443	0.2029439158	0.1278726388	0.1081982768	0.0929689317	0.0683856512	0.2456675111	2356	705	694	277	747	986	589	1326	1500	2837	4201	2121	534	3303	2660	4056	4170	1717	803	2420	1344	4458	1991.09	1474.36	2507.82	2356	681.8
MG_TRINITY_DN1242_c0_g1_i3.p1	0.2541139088	0.4406026584	0.1648090742	0.1648434108	0.1605589363	0.1544023915	0.143100178	0.0621278767	0.097322456	0.0733852438	0.3644603257	0.1608477056	0.2489567812	0.2378385648	0.0712850622	0.0385571187	0.1529154372	0.0615497858	0.0743841807	0.0110246015	0.0222328932	0.0319452301	1083	4004	477	1236	590	2349	494	56	1021	556	4370	1006	1925	4499	1831	239	3098	506	430	47	180	181	1371.73	1476.00	1267.45	1083	1731.2
MG_TRINITY_DN15131_c0_g1_i2.p2	0.1024863171	0.3365619428	0.2555040157	0.1872154327	0.074463072	0.0874232162	0.2444846962	0.3407349115	0.1202124942	0.144478358	0.1184267205	0.1601588754	0.1996203137	0.1319568268	0.0354506212	0.0838190667	0.0708612084	0.1024813407	0.163323799	0.0246286953	0.0986228026	0.054549385	71	2745	1454	1608	50	643	1734	3425	1637	2444	432	999	1375	2457	537	1048	947	1238	1581	245	2267	539	1339.82	1476.64	1203.00	71	1300
SG_TRINITY_DN10479_c0_g2_i2.p1	0.3569696272	0.1194824738	0.1805526341	0.2856625354	0.2520725569	0.2023136235	0.2247136248	0.0911903356	0.0869277711	0.0856332572	0.2107014733	0.4681331257	0.1681762992	0.0598410073	0.0858418354	0.0195607064	0.063336294	0.0891669926	0.1144252758	0.0817014644	0.0341867844	0.0153979104	2318	178	621	3061	1561	3328	1451	230	774	828	1893	3945	1038	703	2425	52	766	938	880	1985	386	50	1336.86	1476.64	1197.09	2318	1749.8
SG_TRINITY_DN23594_c0_g1_i2.p3	0.4106793479	0.2003437969	0.3938480319	0.0572014483	0.2474134849	0.1414581768	0.2222297037	0.199584107	0.0424162136	0.0975570235	0.1933304517	0.3911962305	0.2962457991	0.0848213005	0.0970018748	0.1693656039	0.1511018786	0.3625188099	0.2082532242	0.1345494282	0.1197667247	0.2416796786	2995	898	3029	71	1514	2021	1422	1501	99	1126	1568	3293	2493	1299	2803	2784	3050	4973	2240	3767	2931	4390	2284.86	1476.73	3093.00	2995	1506.6
SG_TRINITY_DN2120_c0_g1_i4.p1	0.556932399	0.149505729	0.1678692488	0.2195276601	0.243103084	0.062191891	0.3500379246	0.2116929367	0.0748017521	0.1131400924	0.0752772097	0.7366610116	0.2414945468	0.0339769072	0.0844741732	0.1234445061	0.2225379143	0.3029809146	0.2812913837	0.0503932754	0.0972450542	0.0533465882	4637	354	508	2101	1457	202	3100	1691	527	1578	95	5815	1836	217	2364	1819	4455	4403	3307	910	2228	514	2005.36	1477.27	2533.45	4637	924.4
SG_TRINITY_DN3840_c0_g1_i1.p1	0.2008080731	0.3489328051	0.4470723165	0.1564034111	0.4026435003	0.1234061895	0.1659183719	0.1002875261	0.1008937294	0.0863923439	0.0989348595	0.2749157266	0.4886391278	0.2150080175	0.0444391398	0.0825824311	0.0364676525	0.8783764132	0.0949709669	0.028628744	0.1475377627	0.08244765	558	2903	3562	1104	3310	1544	763	300	1122	845	249	2153	4295	4158	807	1020	244	7246	646	328	3696	1137	1908.64	1478.18	2339.09	558	2484.6
SG_TRINITY_DN3968_c0_g1_i7.p1	0.2186717625	0.1558552257	0.4783344363	0.2486433606	0.3894785588	0.0934005713	0.3303139872	0.0517461878	0.0495832529	0.1190013754	0.0589460065		0.4793900227	0.070941709	0.0347129617	0.0992136641	0.2003488554	0.5710161972	0.1589147811	0.1194071974	0.0078096462	0.0354717247	718	404	3849	2556	3162	777	2870	27	163	1718	37		4218	952	521	1332	4119	6276	1506	3340	18	244	1847.95	1480.09	2252.60	718	2149.6
SG_TRINITY_DN12109_c1_g1_i1.p1	0.1440695505	0.3454318715	0.3513992203	0.0705839123	0.2960353753	0.2350665785	0.1090488013	0.1454453127	0.1098843995	0.0800821308	0.1911274063	0.3697474465	0.4826250573	0.0398549431	0.2002481733	0.1293681076	0.2178833399	0.0777751923	0.2658992482	0.0953194924	0.0780814169	0.0423408728	214	2853	2566	137	2046	3878	260	767	1359	685	1519	3080	4239	305	5365	1951	4376	751	3069	2495	1627	349	1995.05	1480.36	2509.73	214	2296
MG_TRINITY_DN5640_c0_g1_i8.p1	0.2264754379	0.3234556478	0.1671132311	0.2366429866	0.1678838664	0.2225137475	0.3119048547	0.189413207	0.0651626769	0.0805185844	0.1403076442	0.2876999293	0.2436041702	0.1061619125	0.0952843235	0.0356572966	0.1210210887	0.043954322	0.2836544021	0.116069493	0.1716270099	0.1754479663	787	2570	504	2357	660	3685	2621	1349	356	697	707	2297	1862	1832	2754	205	2307	256	3337	3243	4260	3212	1902.64	1481.18	2324.09	787	1955.2
MG_TRINITY_DN247_c0_g2_i1.p1	0.5590589119	0.1905781434	0.0962181307	0.0572203521	0.2181165192	0.1108095593	0.1593995366	0.092169992	0.113468428	0.1044631531	0.3885147706	0.4152491673	0.3258336819	0.0761320616	0.1183689913	0.1937858729	0.1767895181	0.1225388709	0.307088421	0.0632799055	0.1234242941	0.0622406856	4655	767	93	73	1172	1210	683	239	1463	1311	4641	3499	2825	1072	3580	3264	3663	1608	3624	1350	3043	700	2024.32	1482.45	2566.18	4655	663
SG_TRINITY_DN27863_c0_g1_i5.p2	0.3237777049	0.2565920042	0.3171142668	0.1452658229	0.2212487582	0.1119527909	0.2996503851	0.1614207708	0.0606773275	0.1472870256	0.1566092187	0.3671598174	0.2066740478	0.0702880164	0.0520169497	0.0470477785	0.1759436876	0.0443961978	0.3196854959	0.1082660009	0.0900099657	0.0845971855	1905	1652	2174	944	1205	1238	2470	975	277	2530	947	3060	1457	938	1085	358	3642	265	3735	2965	1974	1181	1680.77	1483.36	1878.18	1905	1442.6
SG_TRINITY_DN7978_c0_g1_i2.p1	0.2404167833	0.276166978	0.2379071535	0.2456831712	0.1607317478	0.3252452718	0.0783511114	0.1094245494	0.0641976045	0.0797748303	0.2566709486	0.1920312861	0.1233393972	0.1407624587	0.083245266	0.171364659	0.2438752564	0.1803110999	0.0853198417	0.1158412166	0.0572683583	0.1464005892	932	1926	1234	2509	591	4888	85	392	337	675	2752	1328	579	2654	2317	2824	4775	2672	538	3232	1009	2616	1857.50	1483.73	2231.27	932	2229.6
MG_TRINITY_DN5222_c0_g1_i4.p1		0.2224462814	0.2296551743	0.1651556321			0.3745459771	0.0885207089	0.124002761				0.1565943995	0.3579477188	0.1052080543	0.0832856532	0.1137092186	0.1904916839	0.2089376312	0.0766561434	0.1086213103	0.0083658221		1198	1134	1244			3382	203	1747				940	5874	3113	1035	2126	2845	2253	1796	2601	18	1969.31	1484.67	2260.10		1192
MG_TRINITY_DN307_c2_g2_i1.p1	0.2519584034	0.2324367317	0.1621387395	0.2776096733	0.1167833467	0.1221919376	0.3063651825	0.1793442605	0.135803713	0.0926536857	0.2153442339	0.4895756594	0.185904895	0.0597801041	0.0271181468	0.2279945687	0.1020477772	0.141567347	0.0512055756	0.0842169796	0.0971874216	0.2536770235	1060	1329	452	2951	248	1519	2542	1203	2055	1003	1982	4120	1212	701	309	3861	1797	1955	203	2105	2226	4567	1790.91	1485.82	2096.00	1060	1299.8
SG_TRINITY_DN3224_c0_g1_i1.p1	0.194825445	0.0669112634	0.1857619702	0.1048451154	0.3164159607	0.1333363534	0.2436685344	0.1361847058	0.1001520024	0.1492929483	0.3762974436		0.228270288	0.0776676668	0.1146934853	0.2707969679	0.1981770475	0.3093080788	0.1386476611	0.0112407497	0.0983792371	0.1554282159	510	23	670	417	2316	1818	1723	672	1101	2589	4505		1691	1109	3455	4491	4088	4479	1227	50	2258	2820	2000.57	1485.82	2566.80	510	1048.8
MG_TRINITY_DN9029_c0_g1_i2.p3	0.1472285406	0.1469920547	0.1549460262	0.2485215723	0.1440820726	0.1520477127	0.2585142891	0.172156333	0.1461226337	0.1951081221	0.1695337512	0.0757308431	0.1920431393	0.1131739565	0.0717538151	0.1201666525	0.1285860351	0.1380010801	0.0895637706	0.0280060953	0.0759997287	0.1421460031	231	340	387	2552	441	2294	1917	1112	2318	3601	1153	241	1284	2018	1851	1741	2525	1889	583	312	1560	2505	1493.41	1486.00	1500.82	231	1202.8
MG_TRINITY_DN6353_c1_g1_i6.p3	0.2313852842	0.1225349224	0.1993831406	0.2374204809	0.1670198866	0.1361591277	0.2984145447	0.221814707	0.1191402762	0.1186246595	0.215401299	0.2241466968	0.0536123424	0.2220966892	0.068617584	0.0987777163	0.075478911	0.2537838079	0.0857045638	0.187135462	0.1629617357	0.1494257449	832	192	820	2370	652	1897	2445	1834	1613	1710	1984	1633	120	4267	1717	1323	1053	3768	543	4829	4079	2676	1925.32	1486.27	2364.36	832	1186.2
MG_TRINITY_DN6285_c0_g1_i6.p2	0.1001098011	0.2591685366	0.42379165	0.1062850361	0.3788519016	0.1148899907	0.1124990804	0.2135524453	0.126519293	0.0222281346	0.2519447469		0.7737144537	0.0310497755	0.0822237307	0.077817061	0.1152606146	0.5447502274	0.3516504441	0.0554759454	0.1356705113	0.1206519373	69	1696	3327	429	3037	1318	289	1716	1803	5	2669		6340	178	2281	917	2164	6169	4087	1086	3382	2020	2142.00	1487.09	2862.40	69	1961.4
SG_TRINITY_DN6438_c0_g1_i6.p1	0.3252879609	0.1501203076	0.4004033625	0.1503473011	0.3308649291		0.1920170925	0.1591546667	0.0980248582			0.1404431865	0.410895503	0.0147362305					0.3626499717	0.1156058652			1918	361	3091	1007	2479		1073	934	1036			799	3680	45					4212	3224			1835.31	1487.38	2392.00	1918	1734.5
MG_TRINITY_DN27_c2_g1_i3.p1		0.2476740422	0.118716067	0.2173825094	0.1732872723	0.1313331568	0.0837385055	0.2828155235	0.0883381061	0.1729950993	0.2113844776		0.1015307387	0.0790067342	0.0634617364	0.1165474288	0.172421631	0.164316132	0.2064554791	0.1824650705	0.0968988684	0.183460653		1519	168	2074	719	1766	106	2673	808	3132	1909		385	1147	1520	1668	3573	2383	2215	4741	2218	3383	1905.35	1487.40	2323.30		1249.2
MG_TRINITY_DN981_c1_g1_i6.p1	0.2859751289	0.1395330847		0.1866304253		0.1950356221	0.2972968629	0.1226349799	0.1036998231	0.053711719	0.2435156115			0.1820513476	0.0277063927	0.1177110259			0.2643427332	0.1419574434	0.1130819713		1436	290		1596		3200	2430	516	1197	213	2514			3567	321	1690			3055	3942	2742		1913.93	1488.00	2552.83	1436	1695.3333333333
SG_TRINITY_DN83_c0_g1_i9.p1	0.3282822111	0.377510377	0.1404733531	0.1497101295	0.1774227213	0.1090349579	0.1074690052	0.2042700107	0.1412027421	0.1469648309	0.181556109	0.2440778122	0.2605583748	0.1635841855	0.0093413233	0.1355097774	0.0222136042	0.1231794691	0.1350769492	0.1026890643	0.0881083177	0.0239882271	1954	3298	294	994	759	1167	249	1577	2206	2519	1354	1829	2052	3174	32	2071	91	1621	1174	2777	1921	103	1509.82	1488.27	1531.36	1954	1302.4
SG_TRINITY_DN10532_c0_g1_i1.p1	0.3936374538	0.1886613522	0.3517333174	0.224923141	0.3323758066	0.0682165016	0.1444111698	0.0876143934	0.1217193068	0.149611066	0.1045821263		0.4001191878	0.1149158068	0.0794624298	0.1232408466	0.0727110766	0.5311838701	0.0536295476	0.1036249821	0.0745448931	0.1265754248	2787	745	2571	2200	2496	294	514	190	1679	2598	302		3575	2062	2166	1810	991	6120	220	2809	1504	2168	1895.29	1488.73	2342.50	2787	1661.2
MG_TRINITY_DN2665_c0_g1_i1.p1	0.4237183278	0.2965910896	0.1860158278	0.1284778979	0.2155527761	0.1488692877	0.1081052121	0.1173842773	0.1888786902	0.0634251166	0.2107782179		0.323706524	0.1683885541	0.1275181497	0.1159069546	0.1298550104	0.3267436449	0.3663588397	0.036585573	0.1429839866	0.0391137862	3160	2229	671	704	1145	2219	253	468	3272	370	1896		2805	3278	3850	1658	2556	4636	4250	512	3577	301	2086.19	1489.73	2742.30	3160	1393.6
SG_TRINITY_DN6604_c0_g2_i5.p1	0.3839572765	0.2656033796	0.3632804913	0.0954172545	0.2710621143	0.194568524	0.1847117676	0.2482369144	0.0347434018	0.0779263387	0.0783480675	0.1587396994	0.3369245323	0.1277971487	0.0327662336	0.0194135499	0.1250080843	0.5095215714	0.1847517359	0.1036403434	0.0611010661	0.1185410805	2665	1782	2696	308	1777	3194	993	2187	47	632	109	987	2941	2382	457	51	2419	6021	1892	2811	1106	1957	1791.55	1490.00	2093.09	2665	1951.4
MG_TRINITY_DN6931_c0_g2_i1.p1	0.2281075942	0.3061995602	0.3506877406	0.0907144806	0.1118718384	0.0940775818	0.1065627388	0.1853309262	0.1507625897	0.1451734364	0.2679449381	0.5480874034	0.1671852	0.1353280887	0.068801581	0.1306668364	0.1325002411	0.0703743428	0.1109862802	0.0527857078	0.0529482453	0.1228098767	801	2360	2557	273	215	795	241	1292	2445	2463	2956	4564	1032	2525	1726	1976	2623	637	838	990	863	2082	1647.91	1490.73	1805.09	801	1240
SG_TRINITY_DN5252_c0_g1_i5.p1	0.3067157	0.3195067504	0.1400780378	0.2447181731	0.2159056001	0.1326311774	0.2037237161	0.1533231735	0.0785434681	0.1300341648	0.2043897647	0.2253180991	0.2158277127	0.1136494397	0.0110906574	0.1277489959	0.0530600152	0.0756404759	0.2438334284	0.0489889952	0.0543875116	0.1041299187	1692	2523	293	2493	1148	1802	1205	850	596	2034	1782	1647	1549	2033	50	1920	561	713	2751	874	910	1624	1411.36	1492.55	1330.18	1692	1651.8
MG_TRINITY_DN16271_c0_g1_i2.p1	0.3648854869	0.3011882778	0.3429692713	0.1817233313	0.2414201786	0.0824766923	0.2385989432	0.1043773975	0.1328003866	0.055953557	0.1942500135	0.2092597425	0.2504757433	0.0773151671	0.0415776376	0.0820489185	0.0431622333	0.5464143637	0.0740000901	0.0973993679	0.0344915962	0.0828814294	2406	2295	2471	1507	1436	538	1646	340	1966	239	1584	1491	1943	1100	725	1009	361	6177	425	2577	397	1150	1535.59	1493.45	1577.73	2406	1649.4
MG_TRINITY_DN7830_c0_g1_i2.p1	0.530745408	0.3230770866	0.2501545816	0.0824431923	0.0991509119	0.121214415	0.1034005207	0.2296811808	0.0725653184	0.0962825566	0.2426382727		0.0970532949	0.2260199902	0.013069427	0.0543792861	0.1036176105	0.0677345043	0.0248194397	0.0315733951	0.0179129904	0.0903556329	4390	2565	1386	216	151	1493	214	1953	480	1097	2495		353	4331	67	496	1836	599	50	398	116	1307	1237.76	1494.55	955.30	4390	1162.2
SG_TRINITY_DN12626_c1_g2_i1.p4	0.1587110837	0.1639089013	0.313139349	0.2535920268	0.3119760695	0.085336899	0.2059083985	0.2507396514	0.1336241481	0.1468372007	0.0748837286												293	474	2133	2622	2272	596	1229	2227	1993	2516	89												1494.91	1494.91		293	1619.4
SG_TRINITY_DN14120_c0_g1_i4.p1	0.2428961644	0.0772074171	0.3410353465	0.0795689718	0.2507271998	0.0919060975	0.1331130141	0.4383943735	0.0317644806	0.177359712	0.2322357195	0.2191969839	0.3875981273	0.0623490584	0.0350642964	0.1835495981	0.070715209	0.1470880074	0.2357259572	0.2519351815	0.093103602	0.1104992162	955	47	2443	196	1548	741	418	4519	30	3229	2318	1571	3463	759	530	3053	939	2052	2633	5692	2084	1762	1862.82	1494.91	2230.73	955	995
SG_TRINITY_DN1453_c0_g1_i2.p1	0.2901754571											0.1860288703											1495											1265											1380.00	1495.00	1265.00	1495
MG_TRINITY_DN2441_c0_g2_i3.p1	0.1951064704	0.2607310558	0.3180371301	0.1619036904	0.4092272399	0.0821923707	0.2515539735	0.2880764249	0.0760700068	0.0538942683	0.1952152959	0.3221116753	0.1802482602	0.049968723	0.1067325325	0.1061314056	0.0666006182	0.440183258	0.5101632637	0.0775162999	0.0948640404	0.1732275265	515	1714	2183	1185	3392	532	1820	2741	547	217	1606	2641	1154	507	3178	1469	830	5599	5444	1832	2161	3170	2019.86	1495.64	2544.09	515	1801.2
MG_TRINITY_DN5648_c0_g1_i4.p1	0.3522387157	0.1836728632	0.3933988121	0.2133001098	0.3029435715	0.0764857555	0.2534875788	0.1700952218	0.0894608011	0.0550767499	0.2126402126		0.4486845992	0.0569381759	0.0281979537	0.2020367739	0.0774391888	0.5548237749	0.093418258	0.0501322152	0.039084814	0.0571205393	2263	683	3022	2013	2150	410	1845	1086	831	231	1928		3987	641	335	3409	1123	6208	628	903	510	598	1657.33	1496.55	1834.20	2263	1655.6
MG_TRINITY_DN2181_c0_g2_i1.p1	0.2344924117	0.2625587211	0.3128837218	0.1575703093	0.2644622337	0.0744122815	0.2786525951	0.1640737838	0.132321651	0.108906666	0.2145740071	0.2206147222	0.2047549781	0.0274902564	0.0700579779	0.181909302	0.1017977186	0.1209181868	0.193134106	0.1187399549	0.1722968348	0.2306702119	864	1737	2131	1122	1701	379	2151	1014	1949	1451	1967	1583	1432	138	1781	3027	1789	1577	2015	3317	4272	4214	1891.41	1496.91	2285.91	864	1414
SG_TRINITY_DN11725_c0_g1_i5.p2	0.3021434792	0.0682460601	0.2169325641	0.1463982798	0.3075282146	0.2166122849	0.2660914607	0.1096451688	0.1772863627	0.0780862617	0.1620329283	0.1782061544	0.0964041485	0.070779942	0.1405957641	0.1921054526	0.0775036742	0.3670264262	0.165265926	0.0247530095	0.0296234151	0.0968302432	1641	25	981	955	2217	3579	2012	394	3036	635	1024	1200	345	947	4195	3229	1125	5011	1612	249	309	1463	1644.73	1499.91	1789.55	1641	1551.4
MG_TRINITY_DN10514_c0_g1_i2.p2	0.2051544509	0.2809422344	0.3956982075	0.0929708503	0.3556786839	0.0809859373	0.0258491063	0.2615646747	0.0463731866	0.146456504	0.2307227146	0.1295030801	0.3820700798	0.0949578302	0.0486481618	0.1296499014	0.0610757445	0.268154806	0.4318238326	0.055637784	0.1334524595	0.2223823499	588	2007	3052	292	2759	500	1	2383	132	2503	2287	698	3409	1570	947	1956	710	3958	4870	1095	3320	4066	1959.23	1500.36	2418.09	588	1722
MG_TRINITY_DN826_c0_g1_i3.p1	0.1336837333	0.2650714282	0.0707744328	0.1172668161	0.1239837241	0.0852682463	0.0845891193	0.2410522648	0.2115301849	0.2272213322	0.2675914687	0.1594611192	0.0117695471	0.012765553	0.0657628877	0.100649161	0.1494580252	0.1201597362	0.1690394056	0.1632187933	0.0543822942	0.0492653967	176	1775	30	564	299	593	110	2101	3700	4209	2949	991	8	36	1609	1351	3011	1562	1667	4434	909	460	1479.27	1500.55	1458.00	176	652.2
MG_TRINITY_DN3104_c0_g1_i6.p1	0.2505707348	0.2577495337	0.3752655372	0.1552517313	0.3721340254	0.059870586	0.1109815177	0.1966118805	0.1131732713	0.1660908288	0.1319133288	0.1927489109	0.3843655549	0.0037075198	0.1546758402	0.1059186422	0.1067498649	0.4134693373	0.1946175952	0.1223012973	0.085149197	0.0238213345	1037	1674	2822	1083	2937	174	277	1465	1455	2989	595	1337	3432	2	4530	1464	1937	5382	2040	3427	1813	100	1907.82	1500.73	2314.91	1037	1738
SG_TRINITY_DN8679_c0_g1_i6.p2	0.2144242323	0.2031968708	0.3740935731	0.0341179084	0.3335276209	0.0636775059	0.294310541	0.1891117502	0.108197995	0.1008872762	0.2777538787	0.1640896634	0.4892440564	0.0892196642	0.0313220581	0.3094364754	0.1729976644	0.432544887	0.156423661	0.0757236334	0.1486779872	0.2656845372	679	926	2806	11	2513	226	2387	1344	1323	1203	3121	1036	4302	1436	414	4988	3586	5540	1468	1759	3729	4719	2250.73	1503.55	2997.91	679	1296.4
SG_TRINITY_DN2633_c0_g1_i7.p1		0.2964609072	0.3670881117	0.159586843	0.3131622567	0.1012616538	0.1487885436	0.0479057577	0.1275403659	0.1596247385	0.1142852293		0.2906379835	0.2044687789	0.2602054036	0.1015091677	0.1227705874	0.4775266001	0.0875108212	0.0571067569	0.0758725803	0.1077835253		2228	2732	1151	2285	985	562	20	1832	2850	393		2425	3985	6062	1371	2360	5839	564	1132	1554	1707	2101.85	1503.80	2699.90		1876.2
SG_TRINITY_DN4720_c1_g1_i1.p1	0.5265373427	0.2254214854	0.2511738115	0.2401937007	0.1807465462	0.1503966266	0.1813539087	0.0989439051	0.07396833	0.1022391974	0.1679305508	0.3090696381											4342	1235	1397	2420	794	2258	941	288	513	1241	1120	2509											1588.17	1504.45	2509.00	4342	1620.8
MG_TRINITY_DN3926_c0_g2_i2.p1	0.1433172761	0.2706123357	0.359615595	0.0278572254	0.3800213312	0.0785761399	0.0729559509	0.3265158878	0.1303135267	0.095535258	0.2179096326	0.1470422866	0.279979879	0.1751794623	0.0618976369	0.1772867474	0.1057183356	0.5682939748	0.3102360214	0.0140930296	0.0283797618	0.0197243536	211	1843	2653	4	3057	451	68	3253	1909	1069	2035	858	2304	3424	1451	2945	1899	6260	3644	84	284	76	1808.27	1504.82	2111.73	211	1601.6
SG_TRINITY_DN346_c0_g1_i7.p1	0.2867205715	0.1667000887	0.2367366981	0.1589347937	0.2103187527	0.1469225772	0.1567410719	0.2253927168	0.1271812299	0.1594979032	0.2047847174	0.3536761719	0.2443707953	0.1652300512	0.052304574	0.1398789679	0.053966058	0.1463393169	0.2007781862	0.0583350287	0.1209278542	0.0495836351	1446	510	1217	1141	1084	2169	652	1882	1823	2846	1787	2939	1872	3213	1093	2170	584	2039	2134	1175	2964	462	1691.00	1505.18	1876.82	1446	1224.2
SG_TRINITY_DN10082_c0_g2_i1.p4	0.0940675786	0.2676050961	0.2868719869	0.0899257723	0.2770262486	0.1376395203	0.1056073658	0.245576935	0.1224254816	0.1976154499	0.1641250426	0.1504698513	0.3052303433	0.094959905	0.0472825511	0.0729913762	0.1083449551	0.1490121644	0.1360244707	0.0235850788	0.1298636769	0.1899549815	62	1811	1832	267	1849	1940	231	2156	1697	3655	1059	896	2593	1571	905	818	1978	2088	1186	221	3225	3500	1615.45	1505.36	1725.55	62	1539.8
SG_TRINITY_DN27055_c0_g1_i4.p1	0.2724135966	0.1804303844	0.2558820935	0.1823763008	0.2734979817	0.1106450194	0.1598808883	0.1874593251	0.0922008152	0.1544798641	0.270996141	0.2987489492		0.1981104491	0.0498965436	0.3294910255	0.1264749713	0.543739892	0.1754987515	0.021245256	0.0690397272	0.2608251676	1274	652	1457	1520	1810	1205	688	1323	903	2717	3016	2409		3862	1000	5235	2467	6163	1759	174	1367	4653	2174.00	1505.91	2908.90	1274	1328.8
SG_TRINITY_DN9360_c0_g1_i3.p1	0.2097908037	0.2582220097	0.262572381	0.1513996162	0.1644477694	0.1643802948	0.3396206741	0.1832126643	0.0861055284	0.1623952011	0.12971137	0.9440060791	0.3451212014	0.3049570597	0.2935446315	0.3597592619	0.1902442276	0.3410709702	0.437913565	0.1214105428	0.0592562662	0.063247654	636	1685	1531	1025	632	2590	2979	1261	754	2910	565	6355	3022	5346	6359	5552	3927	4772	4913	3400	1051	721	2817.55	1506.18	4128.91	636	1492.6
MG_TRINITY_DN8556_c0_g1_i5.p4	0.2428906576	0.1509491584	0.1199186179	0.2038104493	0.1423943548	0.1076166935	0.1729173912	0.249401355	0.1729946962	0.1711173064	0.2452765766	0.3506488606	0.1867204494	0.0766705159	0.0971568828	0.0563625	0.0538451671	0.2116861721	0.2923047167	0.083682592	0.1358946104	0.1545667224	954	364	173	1885	429	1140	834	2207	2940	3096	2552	2916	1219	1084	2809	526	581	3180	3453	2084	3394	2796	1846.18	1506.73	2185.64	954	798.2
MG_TRINITY_DN2806_c0_g1_i1.p2	0.2344810785	0.183452217	0.4621242231	0.0767418801	0.3155164712	0.0949813716	0.1077779742	0.3107299863	0.147433327	0.1282225825	0.1146486967	0.2783884991	0.3704239796	0.2021423641	0.0629596628	0.1366636431	0.0811048857	0.4674465935	0.6675288822	0.0888998335	0.0634557371	0.0439354375	863	681	3705	170	2306	825	251	3053	2358	1972	397	2189	3296	3932	1497	2098	1222	5760	6335	2274	1175	378	2124.41	1507.36	2741.45	863	1537.4
SG_TRINITY_DN9218_c0_g1_i3.p1	0.2328970094	0.1705170827	0.1400525825	0.162473273	0.1565724744	0.2212510036	0.2058563428	0.4020108206	0.078261334	0.1576623874	0.1409281626	0.3769963471	0.2591356304	0.0761792817	0.1374865891	0.1458396854	0.1488566152	0.096443625	0.2579338319	0.0359463904	0.0903389565	0.0405740792	847	555	291	1195	555	3667	1226	4133	595	2804	716	3163	2030	1073	4120	2296	3002	1100	2965	488	1984	323	1778.55	1507.64	2049.45	847	1252.6
MG_TRINITY_DN5815_c0_g1_i1.p1	0.2004347773	0.4280970257	0.1886630773	0.1507963527	0.2246355151	0.1179990041	0.3195551026	0.2498962694	0.1109822155	0.100708402	0.1005822319	0.4553884379		0.2784251459	0.4529358582	0.0817266097	0.1833333317	0.4216824928	0.8185242595	0.1488426993	0.1149883793	0.1599284088	556	3886	695	1015	1249	1412	2704	2215	1390	1201	264	3839		5022	7244	1000	3784	5459	7368	4118	2807	2910	2863.71	1507.91	4355.10	556	1651.4
SG_TRINITY_DN8128_c0_g1_i1.p1	0.2791818118	0.3374763037	0.0509790829	0.0383705294	0.2437196832	0.0703224292	0.2632764359	0.1760996457	0.2301483331	0.1790486783	0.0977404306	0.1052156749	0.2638377809	0.1945720897	0.2367832731	0.0882624351	0.0941956887	0.1011231643	0.0175770618	0.2541679513	0.1468148226	0.0560445343	1351	2757	10	16	1467	322	1978	1166	4006	3279	237	482	2094	3808	5811	1136	1617	1204	30	5718	3673	570	1942.36	1508.09	2376.64	1351	914.4
SG_TRINITY_DN2345_c0_g1_i5.p1	0.2880208883	0.2803003535	0.326410148	0.2039060736	0.1772033508	0.1126551972	0.1849996486	0.2308906562	0.1361374217	0.0527876511	0.200832092	0.3541121254	0.09207843	0.1066118224	0.1431867123	0.1273742861	0.1338227361	0.1053878455	0.0371675079	0.0593819218	0.0590397428	0.1772119125	1466	1996	2291	1886	756	1265	999	1972	2068	200	1709	2944	319	1848	4253	1912	2655	1292	111	1206	1044	3259	1702.32	1509.82	1894.82	1466	1638.8
SG_TRINITY_DN9456_c1_g2_i2.p1	0.2266734358	0.0911257398	0.2375810315	0.1942456176	0.2658283343	0.1074477191	0.3003444693	0.0910827587	0.1757278294	0.138693855	0.2144186152	0.1091435912	0.0753514204	0.0766481443	0.0238968825	0.0669092252	0.163337776	0.1118910511	0.222159229	0.0773670112	0.0070720723	0.1215589147	789	70	1231	1719	1714	1135	2475	227	3006	2287	1965	523	214	1083	236	702	3356	1409	2425	1828	14	2044	1384.18	1510.73	1257.64	789	1173.8
MG_TRINITY_DN166804_c0_g1_i1.p1	0.291408954																						1511																						1511.00	1511.00		1511
SG_TRINITY_DN7833_c0_g1_i2.p1	0.2839374794	0.2961028496	0.3562857207	0.1994443687	0.2260643499	0.1471976092	0.216874873	0.1015201459	0.1086659133	0.1104621727	0.134300728	0.477421011	0.0368436114	0.0244795945	0.062646127	0.0801075747	0.0878590827	0.0979409237	0.1558590059	0.1505193728	0.1051948484	0.1789308462	1410	2224	2615	1807	1271	2181	1347	315	1332	1503	624	4015	62	113	1483	963	1428	1132	1457	4169	2485	3288	1692.00	1511.73	1872.27	1410	2019.6
MG_TRINITY_DN6136_c2_g1_i2.p1	0.4509511036	0.2108836179	0.2448311764	0.1124589508	0.3219740401	0.0579124256	0.1301980372	0.0881469722	0.1892400539	0.1409601186	0.1933164158	0.3683999687	0.2127937864	0.0879263263	0.087426525	0.0628983901	0.1130642661	0.0573872077	0.1365992349	0.0681528642	0.0542018586	0.0420350281	3476	1028	1324	512	2380	155	394	199	3279	2348	1567	3070	1515	1396	2501	635	2108	439	1197	1514	901	346	1467.45	1514.73	1420.18	3476	1079.8
MG_TRINITY_DN2049_c1_g4_i1.p2	0.4031328065	0.1678467595	0.145019927	0.3203316443	0.2074730441	0.2231843489	0.1153326413	0.2365628474	0.0732588486	0.083238566	0.159837291		0.1808765387	0.1065820442	0.1174064185	0.0714435917	0.1984812438	0.0858926358	0.132762091	0.1508385008	0.061406355	0.1434492129	2915	526	317	3554	1057	3695	307	2040	500	756	997		1164	1847	3554	782	4094	883	1136	4177	1115	2531	1807.00	1514.91	2128.30	2915	1829.8
MG_TRINITY_DN3371_c0_g1_i4.p1	0.3316460159	0.2864855317	0.2106362964	0.0699695362	0.3100084823	0.1766792575	0.2507543208	0.1753158147	0.1618354129	0.0775578846	0.0879937648	0.293816091							0.1056214329	0.1479450315		0.1336310044	1984	2084	931	134	2251	2824	1809	1150	2713	622	165	2356							770	4094		2322	1747.27	1515.18	2385.50	1984	1644.8
SG_TRINITY_DN8143_c0_g1_i5.p1	0.5302630009	0.2627517645	0.3239792371	0.0422077981	0.375844432	0.1170943565	0.1530749786	0.0666970637	0.0713557231	0.1081747004	0.1800019489		0.3550087245	0.0174817119	0.0626720937	0.2214846717	0.0495445068	0.4364330576	0.1076081586	0.0610990166	0.1403427159	0.1088039086	4386	1739	2261	27	3002	1386	615	75	464	1429	1324		3125	56	1485	3758	488	5569	796	1268	3508	1731	1832.95	1518.91	2178.40	4386	1683
SG_TRINITY_DN12790_c0_g1_i5.p5	0.0900775966	0.1608840979	0.2733487425	0.1682534201	0.3065180698	0.0664560224	0.2287736766	0.2261623441	0.1238475149	0.1422636042	0.2843194927	0.0368672484	0.0990830244	0.1360685998	0.0316143492	0.0574312692	0.039682286	0.1001738875	0.3967014793	0.0519008412	0.0736235681	0.1581853073	55	448	1675	1299	2203	263	1504	1899	1739	2380	3244	61	365	2539	419	540	287	1178	4555	962	1481	2876	1453.27	1519.00	1387.55	55	1177.6
MG_TRINITY_DN5476_c0_g1_i4.p2	0.1702621087	0.2987621001	0.2093276095	0.1994102279	0.3063883729	0.1317615437	0.1452389364	0.260738001	0.1040863782	0.1051604962	0.2151351593	0.2415174837	0.282528968	0.1575885674		0.193462333		0.1726204443	0.2399770595	0.2339884621	0.0885946798	0.2262998717	356	2255	916	1806	2200	1779	523	2371	1211	1329	1976	1802	2337	3049		3258		2533	2695	5490	1941	4136	2198.15	1520.18	3026.78	356	1791.2
SG_TRINITY_DN15328_c0_g1_i1.p1	0.2468673519	0.1373026061	0.1419874029	0.101601121	0.3040024639	0.0903507064	0.5209574617	0.172798757	0.155395338	0.1404846298	0.1685616914	0.1351745621		0.2218286917	0.0742371995	0.1325774862		0.2344448919	0.0995876376	0.0707511609			1000	270	308	380	2160	698	4780	1122	2569	2334	1129	745		4259	1947	2004		3514	699	1596			1750.78	1522.73	2109.14	1000	763.2
SG_TRINITY_DN10060_c0_g2_i2.p1	0.2019221992	0.357043315	0.2592391296	0.1939923644	0.3990235658	0.0918209086	0.0903025666	0.2689355689	0.0989911692	0.0955494464	0.1759508206	0.115756447	0.2741022417	0.1380860844	0.0409392965	0.1210071746	0.0756627615	0.1482492052	0.2256928543	0.0407562791	0.0708188838	0.124208918	566	3011	1491	1714	3267	737	136	2474	1070	1070	1259	580	2225	2580	707	1758	1058	2077	2480	611	1422	2110	1563.77	1526.82	1600.73	566	2044
MG_TRINITY_DN11604_c0_g1_i2.p3	0.2926389963											0.4704831399											1528											3961											2744.50	1528.00	3961.00	1528
SG_TRINITY_DN7878_c0_g1_i1.p1	0.2871366739	0.1760180662	0.2524036043	0.0716462711	0.3087751203	0.1375077348	0.1851455149	0.1963972876	0.0895405909	0.1398714102	0.2954943063	0.6685244081	0.3509121826	0.1199477334	0.0326650349	0.3520275358	0.0607926688	0.4638622659	0.1624407685	0.0766535086	0.1071116918	0.2260146097	1451	607	1405	143	2236	1936	1004	1460	836	2314	3419	5365	3093	2189	455	5485	706	5738	1564	1795	2552	4132	2267.50	1528.27	3006.73	1451	1265.4
MG_TRINITY_DN1181_c0_g1_i5.p2	0.2049258609	0.2012302171	0.031158976	0.1227785851	0.126490009	0.1158309814	0.1509653095	0.2680412314	0.1041739048	0.2853328953	0.317731871	0.1981525938	0.3075987212	0.1516010646	0.0616860263	0.1105965041	0.1375592408	0.1066332113	0.2715614653	0.0898499556	0.1347182083	0.1788274034	585	911	4	633	319	1355	590	2463	1215	4965	3773	1376	2625	2925	1442	1553	2758	1319	3147	2309	3359	3286	1950.55	1528.45	2372.64	585	644.4
MG_TRINITY_DN7754_c0_g2_i1.p1	0.2888234031	0.3002303312	0.3751542892	0.189906444	0.1953416164	0.0546435561	0.3322764442	0.1205949995	0.0738751902	0.187257796	0.0900658862	0.1419535975		0.3588109891	0.0845506755	0.094880774	0.0755131884		0.1188383229	0.1495350424	0.0967555338		1478	2280	2819	1642	935	122	2898	498	512	3452	177	814		5882	2367	1253	1054		947	4143	2212		1867.63	1528.45	2334.00	1478	1559.6
SG_TRINITY_DN14811_c0_g1_i6.p2	0.2449281081	0.5186630595	0.2658010683	0.1272899441	0.1085426205	0.060081618	0.1648035642	0.3475354498	0.0867819406	0.1392863556	0.1645840032												974	4844	1570	687	190	176	747	3502	771	2300	1063												1529.45	1529.45		974	1493.4
SG_TRINITY_DN276_c0_g2_i1.p1	0.3378930109	0.2775631076	0.2963213446	0.2755496757	0.2643859724	0.090950173	0.2908891895	0.229459004	0.0689230039	0.0524833018	0.1349870962	0.4676408903	0.3628054863	0.0771183381	0.0508571353	0.1478700979	0.0221653768	0.0538653943	0.1463097189	0.1193956138	0.0515502315	0.1473020985	2064	1948	1948	2928	1700	711	2329	1948	420	196	632	3940	3208	1095	1040	2327	89	382	1331	3339	820	2639	1683.36	1529.45	1837.27	2064	1847
SG_TRINITY_DN10990_c0_g1_i10.p1	0.4039829393	0.3582751661	0.2291288758	0.1551924268	0.1682630439	0.1320654178	0.2544358705	0.1139000934	0.0960020908	0.1620072394	0.0640589113	0.2496201989	0.2948187505	0.1958512032	0.1477072253	0.323637144	0.2015083781	0.0918975116	0.0477177266	0.3327297426	0.0509868177	0.2111079806	2922	3031	1126	1082	669	1786	1856	431	984	2896	51	1884	2475	3829	4361	5148	4144	994	179	6390	805	3897	2315.45	1530.36	3100.55	2922	1538.8
MG_TRINITY_DN6943_c0_g1_i1.p1	0.4741251613	0.2629652879	0.1805370465	0.2963276485	0.120755768	0.1358343771	0.2410808298	0.0817329182	0.1307033372	0.0479926152	0.1875660939	0.2584551198	0.1073620814	0.100813033	0.0582600985	0.11790045	0.0397899352	0.167704449	0.1722425638	0.1039084445	0.0724718481	0.0317573706	3746	1744	620	3208	278	1886	1691	147	1918	137	1467	1983	430	1692	1328	1695	288	2448	1708	2817	1456	178	1493.86	1531.09	1456.64	3746	1547.2
MG_TRINITY_DN1197_c0_g1_i3.p1	0.3229076458	0.242889	0.3076447813	0.3051589099	0.2048914564	0.0628968635	0.3246593789	0.181567539	0.0732537673	0.0868113172	0.1885418797	0.6039619016	0.3545977916	0.0686654712	0.0456508926	0.1541292838	0.1079479133	0.1597929859	0.1183661342	0.0603823326	0.0664525069	0.1767105562	1889	1452	2069	3330	1028	213	2797	1231	499	856	1479	4942	3122	904	855	2475	1970	2297	933	1239	1276	3244	1822.73	1531.18	2114.27	1889	1618.4
MG_TRINITY_DN10182_c0_g1_i2.p1		0.3961133488	0.2793142781	0.1886868631	0.1478161062	0.0743952007	0.1568534965	0.261153685	0.1616504147	0.1063247562	0.1241147196		0.1922543389	0.3263814002	0.0869034731	0.0857193257	0.0611461891	0.0591264957	0.077870014	0.0989553953	0.0893859965			3513	1748	1622	478	378	655	2375	2708	1364	487		1287	5565	2482	1085	711	458	458	2643	1961		1683.05	1532.80	1850.00		1547.8
MG_TRINITY_DN9833_c0_g1_i2.p1	0.3747795176	0.1729421919	0.2258983167	0.1343869208	0.2015624922	0.1651040198	0.21549127	0.358660555	0.1195801853	0.054439777	0.1881850081	0.2816777883	0.168736339	0.2081677206	0.1580525403	0.1472937207	0.1898458604	0.044111371	0.2798045456	0.0886916247	0.0696477901	0.2049088208	2548	577	1083	792	996	2601	1328	3631	1623	223	1470	2228	1041	4051	4605	2322	3919	260	3283	2266	1384	3768	2090.86	1533.82	2647.91	2548	1209.8
MG_TRINITY_DN5489_c0_g1_i1.p1	0.2397020555	0.2144527929	0.2989898783	0.1299490099	0.1636813576	0.1476175818	0.0592082107	0.1930954536	0.0993042754	0.1581591949	0.3367606018	0.335788215	0.2603013973	0.0658662507	0.1465064038	0.1068217953	0.1583436539	0.1838284567	0.1041000517	0.0287937975	0.1219019521	0.2759380555	921	1085	1977	730	618	2189	31	1403	1076	2815	4034	2770	2045	849	4334	1486	3231	2731	744	337	3001	4824	1965.05	1534.45	2395.64	921	1319.8
MG_TRINITY_DN3038_c0_g2_i3.p1	0.1980621453	0.1902710066	0.3849460261	0.0280991757	0.3878770076	0.0639015859	0.1025905857	0.2955284831	0.1399818927	0.0980638771	0.2677419511	0.2699140196	0.4157161439	0.1636130389	0.0533239897	0.3009805076	0.146178735	0.3184624148	0.2208101991	0.0379574437	0.1284113717	0.1500246559	538	759	2920	5	3130	230	209	2843	2176	1140	2951	2091	3726	3175	1136	4888	2940	4559	2406	550	3183	2691	2193.00	1536.45	2849.55	538	1408.8
MG_TRINITY_DN16377_c2_g2_i3.p1	0.3921127777	0.0559774743	0.1245964618	0.2725125265	0.168397368	0.1654924121	0.2530761763	0.154526236	0.0971940554	0.0977925321	0.2665596451	0.4288791121	0.2048767191	0.0619818265	0.0631247931	0.1635085381	0.0614441566	0.3439309872	0.1403224303	0.143972759	0.0547832778		2767	8	198	2877	670	2610	1837	873	1016	1130	2930	3630	1433	750	1505	2667	717	4795	1249	3998	926		1837.43	1537.82	2167.00	2767	1272.6
MG_TRINITY_DN3212_c0_g1_i1.p1	0.4531294847	0.3225970187	0.1757183559	0.1677586183	0.2232903537	0.2472386974	0.0877556873	0.1627831743	0.0950396264	0.0932955756	0.1337622663	0.4628256937	0.3201017595	0.1572684706	0.1052792239	0.1980765863	0.1065276752	0.0585813019	0.09256586	0.1876333806	0.0287701952	0.0866046541	3502	2560	571	1292	1232	4044	127	997	964	1016	616	3905	2765	3044	3118	3349	1927	449	616	4836	289	1227	1929.36	1538.27	2320.45	3502	1939.8
MG_TRINITY_DN2517_c0_g1_i2.p1	0.2535086614	0.2081304291	0.3897456659	0.1945626299	0.1598974295	0.1695017952	0.1325104966	0.1532932569	0.1470298273	0.074572707	0.2541886116	0.2043294769	0.2468965836	0.0082511112	0.017397611	0.1726095991	0.2664814882	0.089457928	0.3198405864	0.1298188472	0.2428525076	0.3411669398	1077	991	2971	1721	582	2690	414	849	2347	575	2709	1440	1897	18	127	2854	5053	945	3740	3639	5443	5513	2163.41	1538.73	2788.09	1077	1791
SG_TRINITY_DN1235_c0_g1_i6.p1	0.1998515008	0.2452061418	0.2272714825	0.1203129846	0.1391328243	0.1907667539	0.4495600699	0.1112124161	0.1132493216	0.150277766	0.1653015468	0.1991464116	0.109655058	0.1036047195	0.1304911527	0.0732555439	0.1244416165	0.2267360401	0.0722274497	0.0702438056	0.1053897874	0.0867548602	550	1483	1102	601	405	3115	4133	407	1457	2612	1079	1391	451	1773	3925	825	2402	3404	409	1579	2494	1233	1674.09	1540.36	1807.82	550	1341.2
SG_TRINITY_DN1097_c0_g1_i12.p1	0.1720503627	0.3229080288	0.0980432805	0.1452326566	0.1396464138	0.1403970004	0.177286718	0.1950317825	0.2641412478	0.1545570217	0.1582287661	0.1463028208		0.2288583704		0.0485263212			0.1952383436				366	2562	99	943	408	1990	894	1439	4552	2719	974	850		4368		384			2050				1639.87	1540.55	1913.00	366	1200.4
SG_TRINITY_DN3496_c0_g1_i2.p2	0.5373393605	0.1057396996	0.233494582	0.2176522638	0.1882867254	0.1091185876	0.2820950475	0.0809505431	0.1590905041	0.0920176603	0.1664081669	0.3924506324	0.5254840438	0.0303977537	0.1493519011	0.1212178054	0.1590638558	0.1177852085	0.1739542176	0.2138540722	0.1347946924	0.1291004428	4454	121	1183	2076	866	1169	2210	143	2653	994	1098	3306	4578	166	4406	1763	3244	1519	1743	5253	3364	2224	2206.05	1542.45	2869.64	4454	1083
MG_TRINITY_DN8544_c0_g1_i4.p1			0.3377880429	0.2514837855	0.2690808823	0.0156440404		0.3048461632	0.0602264564	0.1257850985	0.1198543051	0.4611237491	0.196876924	0.0996040243	0.0538612819	0.0247825979	0.0564570985	0.1074544502	0.4826045569	0.0816924124	0.0378720194	0.0380672857			2407	2599	1756	1		2969	269	1899	443	3892	1344	1670	1159	100	634	1332	5242	1983	473	290	1603.26	1542.88	1647.18		1690.75
MG_TRINITY_DN3254_c0_g1_i2.p1	0.339155042	0.4047440074	0.2536858534	0.1172835764	0.306317601	0.1202568741	0.1382602325	0.1349627698	0.1490368444	0.1130195772	0.1273182192	0.283079025	0.1619324671	0.1945294061	0.0904017381	0.1710264353	0.1582410092	0.1338747069	0.1561077939	0.1835940831	0.053962364	0.138146236	2083	3628	1420	565	2198	1465	454	659	2404	1575	527	2250	987	3805	2606	2816	3228	1828	1462	4756	896	2413	2001.14	1543.45	2458.82	2083	1855.2
SG_TRINITY_DN7184_c0_g1_i2.p3	0.1847302325	0.3058604701	0.2859864479	0.1354944527	0.3561349174	0.1026028861	0.2147052789	0.3049716069	0.097949797	0.0738485273	0.2106120574	0.1057859136	0.4009777735	0.0825880946	0.0277158328	0.137551942	0.0194424053	0.2276587393	0.545715687	0.0726499447	0.0456902616	0.1093180063	439	2357	1820	816	2763	1015	1317	2973	1035	565	1888	489	3586	1233	322	2118	63	3421	5661	1644	663	1742	1724.09	1544.36	1903.82	439	1754.2
SG_TRINITY_DN7895_c0_g1_i1.p1	0.4815792765	0.2252178813	0.0153197309	0.1520141654	0.2760975047	0.1198379091	0.2170116031	0.1935538862	0.126960848	0.0847214935	0.2273141536	0.441157598	0.2662196003	0.0946868499	0.1056449495	0.2259855686	0.0576358248	0.0612465441	0.0798450124	0.0487489301	0.0092158467	0.1060912209	3823	1229	1	1036	1835	1457	1348	1412	1818	803	2228	3723	2120	1557	3132	3828	651	500	482	861	30	1666	1615.45	1544.55	1686.36	3823	1111.6
MG_TRINITY_DN5882_c0_g1_i6.p1	0.5911629929	0.3110430771	0.2300190197	0.0743493186	0.1923817045	0.140209494	0.1638609169	0.1134937373	0.0944822401	0.1268227428	0.1827119916			0.0705763256				0.4454970588	0.1255575149	0.1398948464	0.1248992506		4962	2433	1140	158	906	1983	733	426	947	1926	1392			942				5628	1040	3894	3084		1974.63	1546.00	2917.60	4962	1324
MG_TRINITY_DN2777_c0_g1_i7.p1		0.3094559731	0.1492581404	0.2179565897	0.217732937	0.0797307386	0.2734688938	0.163175429	0.104308514	0.173034682		0.624388799	0.2057108286	0.069128453	0.0810678264			0.212476899	0.2798884069	0.1748197418	0.1191936447			2408	345	2080	1168	470	2091	1007	1218	3133		5090	1444	912	2239			3197	3285	4635	2917		2214.06	1546.67	2964.88		1294.2
SG_TRINITY_DN2848_c2_g1_i1.p1	0.4462048638	0.1682311195	0.3387068315	0.194323338	0.1714708526	0.0663327204	0.2747097875	0.1472626868	0.1253992614	0.0957866868	0.2273290048	0.4841806788	0.2390510947	0.0306445568	0.1410831126	0.1612809734	0.0691403571	0.0482333169	0.1316356142	0.113186941	0.1463495274	0.1021264459	3415	529	2419	1720	704	261	2111	785	1775	1079	2229	4073	1807	172	4206	2617	895	318	1120	3143	3666	1577	1846.41	1547.91	2144.91	3415	1126.6
MG_TRINITY_DN912_c0_g1_i6.p1		0.2038973014	0.2520254371				0.2700049669	0.2192293207					0.1631342093	0.0572590301				0.3864807732	0.1530928786					936	1402				2056	1800					994	653				5189	1423				1806.63	1548.50	2064.75		1169
SG_TRINITY_DN12885_c0_g1_i1.p1	0.3177946661	0.2709209112	0.2754996001	0.0697638218	0.2553746339	0.1321906004	0.2891586653	0.3981393871	0.0965225206	0.0595350484	0.1213754872	0.0862239908	0.3342423459	0.044953712	0.1316811201	0.0517504833	0.0222185293	0.3584936022	0.1566344699	0.0361783047	0.0567833553	0.0345253585	1820	1849	1701	132	1593	1791	2309	4096	996	293	456	325	2918	388	3961	451	92	4925	1470	495	987	223	1512.32	1548.73	1475.91	1820	1413.2
MG_TRINITY_DN10381_c0_g1_i1.p2	0.3586719855	0.1600791594	0.4085371588	0.2288445	0.2104415892	0.1544683878	0.2802087557	0.087586005	0.0691160643	0.1204952999	0.1528196264	0.2326214717	0.2119895191	0.0686611988	0.1739723809	0.0526643733	0.1237867378	0.3710347233	0.1978481914	0.0554579326	0.0508262303	0.0602975778	2336	442	3179	2254	1086	2351	2180	189	425	1759	890	1722	1509	903	4937	466	2388	5057	2086	1085	796	661	1759.14	1553.73	1964.55	2336	1862.4
SG_TRINITY_DN8820_c0_g1_i3.p1	0.1208265813	0.3073541503	0.1911033872	0.2249163541	0.2954585939	0.1355073951	0.3774944274	0.2915198748	0.0338727625	0.042417446	0.1853042927	0.1416912645	0.440479139	0.076796902	0.0456588435	0.0809022881	0.115670234	0.1322757086	0.3886664788	0.0426742505	0.0429594646	0.0897523656	124	2376	720	2199	2037	1882	3413	2794	42	84	1440	812	3932	1085	856	982	2179	1805	4480	662	595	1299	1627.18	1555.55	1698.82	124	1842.8
MG_TRINITY_DN62_c0_g1_i6.p2	0.2458034245	0.1625354162	0.1618460698	0.1867828168	0.109844337	0.1155117885	0.27988793	0.1258592896	0.1740165123	0.2042765745	0.2488685149	0.2914918044	0.970324189	0.3765509366	0.1542639944	0.2752777887	0.24429273	0.3625509168	0.2023160612	0.2671798825	0.2935400726	0.2402488557	982	460	450	1601	204	1343	2171	563	2961	3780	2616	2333	7127	6042	4519	4547	4781	4974	2156	5834	5995	4369	3173.09	1557.36	4788.82	982	811.6
SG_TRINITY_DN485_c0_g1_i7.p4	0.2691494224	0.3173815945	0.3389297438	0.2060724455	0.2310803032	0.1184793198	0.2160616311	0.2054142455	0.1351767468	0.0869103237	0.1254438092	0.362366919	0.1479103754	0.2432641077	0.222330652	0.0344528346		0.4270616308	0.2743244872	0.2261326189		0.2330966931	1237	2495	2422	1918	1330	1425	1335	1595	2035	859	505	3020	846	4588	5656	190		5499	3192	5408		4262	2490.85	1559.64	3629.00	1237	1918
SG_TRINITY_DN18783_c0_g1_i10.p1	0.1771015739	0.3719221507	0.1315846128	0.1542721807	0.095874583	0.1717197248	0.2116974986	0.1794413009	0.1593724607	0.1343065098	0.21946223	0.0635319064	0.0779198082	0.2510309391	0.022548857	0.1754790701	0.1537585832	0.1447987756	0.1709657531	0.1542356742	0.1246261327	0.1873257925	389	3229	238	1068	134	2726	1287	1205	2659	2155	2068	173	231	4694	211	2905	3120	2010	1690	4265	3076	3450	1953.77	1559.82	2347.73	389	1479
MG_TRINITY_DN3546_c0_g1_i7.p1	0.3231747364	0.2044573567	0.5105861186	0.1428509003	0.4152134634	0.1244449553	0.1085225208	0.225084267	0.0758331258	0.1092106248	0.0831495126	0.287218442	0.5822976685	0.1062218782	0.0298554614	0.0596596698	0.047802031	0.4905204767	0.3065051704	0.1470592703	0.0922820718	0.0092345813	1894	941	4118	910	3463	1567	255	1877	544	1464	134	2286	4977	1835	375	572	451	5924	3618	4074	2056	20	1970.68	1560.64	2380.73	1894	2199.8
SG_TRINITY_DN19442_c0_g3_i1.p1	0.424366883	0.1199373009	0.1823766575	0.1267465268	0.139006903	0.1499903326	0.1781497306	0.0562900411	0.1399212139	0.1451717139	0.3561253271	0.2299250484	0.2517905467	0.1083218375	0.1127379465	0.0084163409	0.0664097842	0.0511120085	0.1776671612	0.1200324509	0.0378431689	0.2212133961	3167	181	636	679	404	2252	907	39	2174	2462	4272	1694	1953	1889	3392	11	825	351	1795	3358	472	4049	1680.09	1561.18	1799.00	3167	830.4
SG_TRINITY_DN15093_c0_g2_i1.p1	0.2679822427	0.1685420129	0.1728152553	0.0912541523	0.1880370527	0.1873787127	0.1045834243	0.2575700359	0.1274813027	0.205118722	0.2420639825	0.406695662	0.1806142236	0.2318185407	0.1553102823	0.0382579978	0.3418547785	0.1283016795	0.2518482099	0.0820104497	0.2046821135	0.1426939974	1224	532	553	279	862	3062	224	2331	1827	3800	2484	3426	1159	4417	4539	234	5732	1729	2874	2005	4860	2515	2303.09	1561.64	3044.55	1224	1057.6
MG_TRINITY_DN3779_c0_g1_i2.p1	0.5648546962	0.0789130215	0.2390997622	0.1508586697	0.1934509008	0.242406511	0.144783373	0.1088285988	0.132611476	0.050568986	0.2265127725	0.4477053681	0.258890121	0.0299573368	0.1105275669	0.1928629657	0.1226820609	0.0921618351	0.108565893	0.101119038	0.1400275451	0.3202154602	4725	48	1253	1016	918	3977	517	388	1958	171	2210	3768	2026	160	3306	3247	2357	998	807	2725	3499	5317	2063.23	1561.91	2564.55	4725	1442.4
MG_TRINITY_DN10724_c0_g1_i1.p8	0.1635561336	0.1745553404	0.2499836791	0.1796684816	0.3268073687	0.1292946904	0.2642002136	0.2046876735	0.1245713302	0.0768633	0.2896481576	0.1875668319		0.2453589729	0.1844056811	0.4036161166	0.2750655572	0.5876535088	0.2914426598	0.0410983053	0.138633052	0.4480198258	315	591	1382	1485	2429	1718	1988	1584	1760	613	3318	1281		4623	5110	5977	5143	6339	3441	616	3452	6256	2829.57	1562.09	4223.80	315	1521
MG_TRINITY_DN18132_c0_g1_i1.p2	0.5048036011	0.2786010278	0.4818252305	0.114900708	0.2571906016	0.1154883425	0.0690215461	0.2739713655	0.0472644374	0.0915897623	0.0526493799	0.3831220969	0.1724016251	0.0992026849	0.0396264441	0.1544518434	0.0339839146	0.0361014408	0.0312108984	0.0283619618	0.117260492	0.1413786952	4094	1967	3880	536	1613	1341	53	2555	142	981	23	3218	1069	1662	670	2486	210	182	85	321	2867	2490	1474.77	1562.27	1387.27	4094	1867.4
SG_TRINITY_DN15896_c0_g1_i4.p1	0.4023106683	0.2457272357	0.2119447516	0.2139114475	0.2347384373	0.0550746512	0.3313043474	0.146793494	0.1564868448	0.0993246126	0.1544923984	0.2338233174	0.1057420722	0.0611331701	0.0887368506	0.2079297072	0.0857238056	0.2306551498	0.0641025469	0.0922620926	0.0668352944	0.0765977212	2900	1491	941	2024	1373	124	2884	780	2596	1165	915	1735	414	728	2550	3503	1371	3454	315	2391	1296	1016	1634.82	1563.00	1706.64	2900	1190.6
MG_TRINITY_DN6464_c0_g1_i1.p2	0.4770979247	0.2235646744	0.1692174989	0.1980018881	0.1583416074	0.1063602227	0.2470671908	0.2610061463	0.0565168118	0.1402901534		0.1526519486	0.136703612	0.3748341827	0.040567834	0.0422748904	0.1734885239	0.0457228206	0.1205422538	0.0831271789			3775	1211	518	1777	573	1103	1760	2373	227	2326		924	705	6025	696	285	3594	284	980	2054			1641.58	1564.30	1727.44	3775	1036.4
MG_TRINITY_DN336_c0_g1_i2.p1	0.3493387067	0.2467033445	0.2199737359	0.233542415	0.18490477	0.148663677	0.0902621213	0.0987449748	0.1257847834	0.1572075779	0.2220289446	0.1849075667	0.3034082138	0.0911759025	0.2803504973	0.2467623747	0.2375883924	0.0772677816	0.284587686	0.2301651736	0.1157115844	0.2359941095	2229	1502	1015	2324	828	2215	135	287	1786	2787	2115	1253	2573	1476	6258	4159	4692	739	3346	5452	2826	4307	2468.36	1565.73	3371.00	2229	1576.8
MG_TRINITY_DN5703_c0_g1_i1.p1	0.0950030511	0.2531367974	0.2468591623	0.2845982407	0.2807248226	0.3174957989	0.2046409411	0.1071136073	0.1030685226	0.1063399056	0.1096226703	0.0479437795	0.4018197832	0.3864877404	0.2186580717	0.0829268547	0.2653695033	0.1344021108	0.215325281	0.0732801207	0.0205444739	0.0489615147	64	1601	1348	3043	1882	4817	1218	367	1182	1366	351	103	3595	6115	5609	1025	5040	1832	2335	1667	155	455	2053.18	1567.18	2539.18	64	2538.2
MG_TRINITY_DN2410_c0_g1_i2.p1	0.2945501897	0.2037130854	0.2544038157	0.1970751245	0.3958069389	0.0850660891	0.1419864672	0.1782461474	0.111528359	0.1610227338	0.2055829115	0.0641996098	0.2917476563	0.1350060489	0.2639329747	0.0929049865	0.2041604625	0.0770500199	0.2144594009	0.1096115714	0.1080941876	0.1188987471	1550	933	1430	1759	3226	588	483	1182	1407	2880	1805	176	2443	2521	6102	1227	4189	734	2326	3013	2586	1970	2024.09	1567.55	2480.64	1550	1587.2
SG_TRINITY_DN8925_c0_g1_i1.p2	0.3478430632	0.1886772381	0.4235734342	0.1100214775	0.2055631977	0.1017458817	0.2249446935	0.2151471487	0.1039604643	0.1055118381	0.2540824186	0.0847328838	0.4225998051	0.085591683	0.1268167504	0.0374916345	0.1136881397	0.1004725334	0.3485317698	0.1158907417	0.1103321372	0.2300127409	2214	746	3323	475	1036	995	1455	1743	1208	1342	2707	310	3787	1323	3834	225	2124	1187	4065	3237	2648	4205	2008.59	1567.64	2449.55	2214	1315
SG_TRINITY_DN10584_c0_g1_i2.p1	0.3030264374	0.3239242772	0.4615656751	0.1524397393	0.3528579612	0.0813445154	0.0992883873	0.2901059845	0.1115862476	0.0690045693	0.0918277012	0.137597878	0.2934266222	0.0959114222	0.0802164479	0.2370910535	0.0445910678	0.6421264291	0.2599020921	0.13244115	0.0584014207	0.2093902752	1649	2577	3699	1044	2730	509	191	2772	1408	479	191	773	2458	1591	2207	4010	384	6558	2997	3713	1031	3858	2128.59	1568.09	2689.09	1649	2111.8
SG_TRINITY_DN2096_c0_g1_i3.p1	0.1311079538	0.5678656761	0.2732605305	0.1641229208	0.26038579	0.1182981619	0.1797489297	0.1139917447	0.1279940534	0.1163060933	0.1509209034												163	5387	1671	1225	1660	1420	924	433	1849	1662	857												1568.27	1568.27		163	2272.6
SG_TRINITY_DN12055_c0_g1_i2.p1	0.5955477994	0.1467117858	0.296985638	0.182491116	0.2207107423	0.0968932694	0.284874541	0.2267153433	0.0562384693	0.1036453629	0.1403657296	0.1045667356	0.3185103088	0.0898882414	0.1014099261	0.1033358667	0.0978807028	0.1699031461	0.2067052953	0.1118367059	0.088061733	0.1146867515	4995	338	1959	1521	1196	873	2251	1909	222	1282	708	475	2747	1450	2970	1408	1696	2489	2222	3095	1918	1859	1799.23	1568.55	2029.91	4995	1177.4
MG_TRINITY_DN37876_c0_g1_i21.p1	0.2308578605	0.0911990147	0.2181403486	0.1655100175	0.266517948	0.209692147	0.1484369203	0.3245755498	0.1256370202	0.0759525131	0.2588635004	0.8537491172	0.2524553741	0.2028355321	0.1691002712	0.0287388553	0.0555869867	0.1541686533	0.1497219004	0.0441090185	0.0230529435	0.0861715619	827	71	993	1252	1722	3451	555	3219	1780	596	2798	6188	1968	3953	4837	133	616	2187	1378	703	189	1216	1846.91	1569.45	2124.36	827	1497.8
MG_TRINITY_DN7899_c0_g1_i2.p1	0.2046744716	0.2115847604	0.2128813252	0.2794548525	0.3058500627	0.0816278353	0.3322140856	0.1617977239	0.0764527275	0.2102937923	0.1368992832	0.0955531342	0.4507439493	0.0817128216	0.1585546446	0.0581503631	0.1011560289	0.0594527216	0.0971667092	0.1395201288	0.0986333406	0.1698698717	582	1041	949	2978	2190	517	2896	980	557	3916	659	394	4004	1211	4616	552	1775	463	670	3887	2269	3113	1828.14	1569.55	2086.73	582	1535
MG_TRINITY_DN4601_c0_g1_i4.p1	0.2355173164	0.2383976607	0.3001336212	0.1580879391	0.3391103622	0.1316661966	0.234897086	0.3142368955	0.0350639131	0.102739299	0.1911259987	0.1549642883	0.5498587741	0.1599692201	0.0625685162	0.0990233691	0.090297415	0.5121260774	0.6301133218	0.0186611138	0.0912303375	0.1629395939	875	1404	1987	1126	2585	1775	1589	3103	51	1258	1518	950	4757	3099	1479	1330	1502	6035	6150	131	2014	2969	2167.59	1570.09	2765.09	875	1775.4
SG_TRINITY_DN3360_c0_g1_i4.p1	0.4186116729	0.2903943099	0.179485799	0.224496256	0.3259862787	0.2650665844	0.1937344767	0.1107803886	0.0824036429	0.064072044	0.0387281416	0.2579335065	0.2483131712	0.3285261646	0.0141477403	0.3271735763	0.2636915792	0.099758298	0.1540528141	0.0987866327	0.0926337393	0.0732787946	3100	2146	610	2187	2420	4261	1089	406	669	378	5	1978	1916	5588	80	5198	5020	1166	1430	2635	2063	945	2058.64	1570.09	2547.18	3100	2324.8
SG_TRINITY_DN64111_c0_g1_i1.p1	0.3991050049	0.3051223761	0.2045669717	0.0678924194	0.2256342652	0.1211692009	0.2397801082	0.077789082	0.1033562766	0.1611903352	0.2425115215	0.0398212677	0.3045846019	0.2685560439	0.0887229451	0.1490335628	0.0200214861	0.1511314464	0.0952100407	0.0847132769	0.1445381326	0.2320976513	2846	2352	865	117	1263	1491	1667	124	1190	2882	2491	71	2588	4913	2549	2356	71	2127	650	2126	3614	4246	1936.32	1571.64	2301.00	2846	1217.6
MG_TRINITY_DN10704_c0_g1_i2.p1	0.2863540597	0.22307163	0.3708554498	0.1734040707	0.3984932992	0.0939053115	0.0622847816	0.2770969409	0.1009866696	0.1205590623	0.1546617017		0.5118300438	0.0587008525	0.0507320467	0.2189512412	0.0477699432	0.3611887236	0.2449064661	0.1251633789	0.0564017359	0.1044992103	1438	1203	2769	1389	3259	789	38	2600	1125	1761	920		4485	680	1027	3706	450	4954	2770	3512	973	1638	1975.52	1571.91	2419.50	1438	1881.8
SG_TRINITY_DN407_c0_g1_i2.p1	0.4176905559	0.2298963731	0.1153490618	0.1354066102	0.105201503	0.1284163759	0.3329849687	0.1534202821	0.1182008349	0.1175580026	0.2734420118	0.2368386126	0.1694249416	0.0727815522	0.0266058936	0.1662830295	0.1630279549	0.2159373687	0.2857631283	0.1459417999	0.0570149354	0.1003471835	3085	1296	159	812	173	1689	2905	853	1595	1682	3045	1760	1047	997	296	2724	3344	3247	3359	4047	999	1538	1847.82	1572.18	2123.45	3085	825.8
MG_TRINITY_DN3834_c0_g1_i14.p1	0.2001446474	0.2399723335	0.4694415316	0.1051058743	0.4069162551	0.0989059233	0.1251736993	0.2370803426	0.1308780908	0.0486089348	0.2383750964	0.0859477964	0.6531470693	0.0347714404	0.1177905584	0.2421221172	0.1558858219	0.6552022737	0.4714233838	0.018947853	0.1533559299	0.0687862075	553	1421	3780	418	3366	918	358	2047	1922	146	2407	320	5427	226	3566	4086	3171	6606	5169	135	3850	852	2306.55	1576.00	3037.09	553	1980.6
SG_TRINITY_DN217_c0_g1_i1.p1	0.5230111739	0.1066777066	0.2217623233	0.1920625443	0.2073702082	0.0943353344	0.2304689163	0.2671458249	0.0751022184	0.1277251353	0.2093347309	0.3216271253	0.2878272753	0.0618114499	0.1106626422	0.0384050121	0.1062919628	0.0600566235	0.2111271337	0.0835920609	0.0998716351	0.0570556199	4301	126	1037	1682	1056	804	1527	2455	532	1959	1858	2634	2394	744	3310	235	1916	480	2276	2081	2311	597	1650.68	1576.09	1725.27	4301	941
SG_TRINITY_DN952_c0_g1_i1.p1	0.5140450713	0.1853129489	0.1219027972	0.1913471486	0.1257226367	0.0918784178	0.2874074312	0.1895806367	0.1068130749	0.1493880761	0.2176935063	0.3141897345	0.1401369599	0.0824788213	0.0950551225	0.126997223	0.1755497937	0.1537889494	0.2315441077	0.0980465138	0.0397405355	0.0879069277	4201	700	184	1668	311	739	2283	1352	1283	2594	2027	2560	752	1226	2746	1901	3637	2179	2573	2599	519	1262	1786.18	1576.55	1995.82	4201	720.4
MG_TRINITY_DN2655_c0_g1_i3.p4	0.3055654096	0.381117579	0.2209358275	0.0755538818	0.0762314541	0.2205235697	0.2942294707	0.2918849223	0.1063440182	0.088527438	0.0724054426	0.1564513597	0.0702923492	0.0449875222	0.0407197602	0.3537657043	0.1472089332	0.1189877119	0.1604398371	0.0474718371	0.0310022893	0.0874419704	1677	3349	1026	164	54	3649	2385	2800	1269	894	80	963	178	389	703	5500	2962	1538	1532	816	327	1246	1522.77	1577.00	1468.55	1677	1648.4
SG_TRINITY_DN8650_c0_g1_i3.p2	0.30417954	0.288016171	0.2664292597	0.2242171265	0.2308956234	0.0942480267	0.2386354557	0.1800820001	0.1054495122	0.0844709874	0.258595077	0.5395134528	0.083283354	0.0673288842	0.0333410872	0.0711790792	0.0111300243	0.0729615705	0.2970377936	0.0236326356	0.0066044548	0.1772023078	1660	2116	1581	2182	1328	801	1647	1212	1243	797	2788	4507	262	872	483	770	20	676	3505	224	12	3258	1452.00	1577.73	1326.27	1660	1601.6
MG_TRINITY_DN5506_c0_g1_i2.p1	0.2961915507	0.2569052361	0.152134912	0.1386970512	0.2620787332	0.1199907722	0.3020084392	0.2955952566	0.0479109861	0.1665439222	0.17807222		0.1550636968	0.0945199283	0.077168222	0.1529764718	0.0901816701	0.2157826557	0.1375908017	0.1068587891	0.0879806301	0.0742643482	1568	1658	364	864	1684	1459	2495	2844	148	3003	1293		926	1552	2063	2440	1495	3246	1210	2922	1916	965	1719.76	1580.00	1873.50	1568	1205.8
MG_TRINITY_DN4304_c0_g1_i6.p2	0.1596249548	0.2409260485	0.3475750562	0.2652558708	0.2737727444	0.1659970201	0.3428047907	0.1704806742	0.1066031102	0.0378063563	0.1251554833	0.0128660259	0.2959902023	0.0912572121	0.0548348795	0.0747950517	0.0866887102	0.2615164905	0.1092728976	0.0759236157	0.1473032906	0.0666117335	297	1428	2519	2784	1811	2618	3022	1089	1277	52	498	6	2489	1479	1196	856	1395	3866	819	1768	3690	805	1625.64	1581.36	1669.91	297	2232
SG_TRINITY_DN9176_c0_g1_i1.p1	0.3422834558	0.1886521519	0.2058376714	0.1695942982	0.2444053754	0.1588321802	0.3457506059	0.1931354629	0.0868684035	0.1581872323	0.1070748065		0.1445789236	0.125421221		0.1093500743	0.1927126712	0.1368077667	0.2369546433		0.0531197923		2137	744	875	1321	1476	2459	3060	1405	773	2817	331		816	2332		1534	3979	1866	2645		871		1746.72	1581.64	2006.14	2137	1375
MG_TRINITY_DN8606_c0_g1_i2.p1	0.2760860779	0.3750638684	0.3859004501	0.2186792985	0.1467829379	0.1974545526	0.1198308233	0.1000384879	0.1129942783	0.1286576928	0.0567349831	0.2522533062	0.3959710789	0.122035732	0.1061767843	0.1861350107	0.1283152585	0.1804271715	0.2903748285	0.1590269145	0.1279911347	0.0338532612	1319	3261	2937	2086	466	3243	326	297	1448	1998	27	1911	3540	2239	3158	3105	2516	2674	3429	4354	3169	208	2168.68	1582.55	2754.82	1319	2398.6
MG_TRINITY_DN4491_c0_g1_i8.p1	0.3926600615	0.1884069445	0.207242507	0.085820766	0.1582500692	0.0977479135	0.2564497822	0.3657399163	0.097450469	0.1268410714	0.2571046133	0.2070794384	0.1761729141	0.0779640142	0.1217012934	0.1182383628	0.0936288987	0.0658576255	0.166295493	0.0972701405	0.0060979834	0.2142880931	2771	739	896	238	571	890	1886	3708	1024	1928	2767	1469	1102	1115	3690	1704	1603	576	1624	2571	10	3937	1673.59	1583.45	1763.73	2771	666.8
SG_TRINITY_DN24869_c0_g1_i2.p1	0.3682210977	0.2090899982	0.2939165585	0.1098714325	0.0684499275	0.171747925	0.1141268368	0.1733184352	0.1425961859	0.1455573895	0.2520574493	0.2479542913	0.298840837	0.1430162482	0.1067528716	0.1295112558	0.1337022504	0.100606113	0.0805790266	0.064467679	0.1584039589	0.0332961884	2455	1007	1916	472	39	2727	299	1128	2232	2473	2672	1867	2522	2711	3179	1953	2652	1190	496	1390	3965	194	1797.23	1583.64	2010.82	2455	1232.2
MG_TRINITY_DN4050_c0_g1_i2.p1	0.2887329204	0.1800996544	0.1504758618	0.1895901729	0.3571123347	0.1289586951	0.178377092	0.2416867132	0.1248604866	0.1687891858	0.1597175377	0.4301116066	0.1839450874	0.0999023697	0.0584907704	0.2611355847	0.0543334111	0.323722861	0.0799263814	0.0514484385	0.1164025492	0.0649133334	1476	644	357	1639	2776	1709	912	2112	1763	3047	996	3640	1192	1676	1333	4366	593	4605	483	947	2848	755	1812.23	1584.64	2039.82	1476	1425
SG_TRINITY_DN2625_c0_g1_i6.p2	0.3331128395	0.2807262135	0.1988142725	0.1507560847	0.3170516489	0.1445498437	0.1664661206	0.27906282	0.1348283841	0.1210187676	0.04214975			0.0459858377	0.1099113898	0.0805075475	0.067108041		0.3235458267	0.0811315056	0.0937887603	0.053753678	2000	2003	812	1013	2322	2091	766	2621	2028	1771	9			404	3286	971	845		3785	1961	2109	523	1648.42	1585.09	1735.50	2000	1648.2
MG_TRINITY_DN13046_c0_g1_i2.p1	0.1318302692	0.225539625	0.38588823	0.2655014204	0.3749719737	0.0873865845	0.2971890349	0.1886828073	0.0428808401	0.1158738386	0.1709698634	0.2756860496	0.1289705824	0.0371094967	0.1224931858	0.0809481752	0.0490762291	0.3043922919	0.5896357043	0.064987112	0.0282128197	0.0665692992	169	1236	2936	2789	2983	642	2427	1336	102	1646	1178	2160	641	264	3707	983	476	4418	5909	1404	279	803	1749.45	1585.82	1913.09	169	2117.2
MG_TRINITY_DN3182_c0_g1_i3.p1	0.6414396316	0.2799594998	0.2782468301	0.1328080555	0.089399343	0.0859859891	0.1488569734	0.2146933878	0.1275189479	0.1240733979	0.1549859941	0.0405440625	0.2482042644	0.1550806242	0.2020819837	0.0723823057	0.23003292	0.188890751	0.2246688502	0.0658646343	0.0547700234	0.2258819186	5324	1990	1738	770	95	613	564	1736	1830	1859	929	74	1915	2996	5393	803	4571	2813	2460	1433	925	4128	2043.59	1586.18	2501.00	5324	1041.2
MG_TRINITY_DN2033_c0_g2_i8.p1	0.3274581828	0.1676429641	0.4701198826	0.1538445238	0.4104668264	0.1275010956	0.1001426614	0.1299935749	0.1163365627	0.10387512	0.1851024367	0.2156551285	0.5546174194	0.1839329036	0.0153951069	0.1047454982	0.13884503	0.6740621258	0.1538947111	0.0739626381	0.0912832301	0.1449804502	1944	523	3786	1061	3403	1659	196	611	1539	1290	1437	1545	4787	3610	94	1447	2792	6664	1427	1691	2021	2570	2095.32	1586.27	2604.36	1944	2086.4
SG_TRINITY_DN2104_c1_g1_i2.p1	0.5707489808	0.2153841893	0.2262110866	0.1354726613	0.2097462448	0.119339448	0.1126878079	0.2103261744	0.1020454885	0.2061895557	0.094280274				0.144725995								4787	1101	1087	815	1076	1444	290	1665	1153	3821	210				4285								1811.17	1586.27	4285.00	4787	1104.6
MG_TRINITY_DN3518_c0_g1_i8.p1	0.6923179344	0.1641786098	0.1447795348	0.0397209047	0.1402052106	0.0956262237	0.2120527169	0.2098873236	0.1738123806	0.180715879	0.1269639122	0.3147234052	0.3191286908	0.1284461814	0.1892755765	0.1742155125	0.2318314905	0.1194743526	0.1090934772	0.0283727782	0.0771213853	0.0226146759	5642	480	315	22	413	843	1294	1656	2957	3315	519	2564	2756	2394	5197	2879	4601	1552	814	322	1597	96	1919.45	1586.91	2252.00	5642	414.6
SG_TRINITY_DN3881_c0_g1_i5.p1	0.3569423962	0.2552707685	0.2753576049	0.1228273955	0.2586413677	0.1068464292	0.2566188562	0.1221701836	0.2883241396	0.0963070005	0.0734025626	0.3475710925	0.1721593568	0.0342145867	0.1107635219	0.1704797025	0.1656594644	0.2351480621	0.0525532553	0.0426154655	0.1462690527	0.2330061027	2317	1629	1698	634	1632	1114	1887	512	4850	1098	85	2881	1067	220	3313	2802	3403	3526	215	660	3663	4261	1975.77	1586.91	2364.64	2317	1341.4
SG_TRINITY_DN4744_c0_g1_i2.p1	0.2500769299	0.2755558433	0.2314221094	0.1757403168	0.1029342482	0.1150083848	0.1324668999	0.1222432106	0.18625483	0.2175035173	0.231095174	0.2316479812	0.3024952479	0.0509682268	0.0318231583	0.2234091255	0.0276592319	0.2089474254	0.1422010964	0.0550231279	0.0971558916	0.1019918361	1030	1914	1152	1423	168	1323	413	513	3211	4043	2295	1710	2565	523	431	3790	137	3138	1280	1072	2224	1572	1633.05	1589.55	1676.55	1030	1196
MG_TRINITY_DN950_c0_g1_i2.p3	0.2123468832	0.2519327737	0.2735084947	0.1638706124	0.3427785422	0.0960769309	0.292984695	0.3743025116	0.0756617141	0.1040116635	0.1501995199	0.0990832218	0.1958685674	0.199524096	0.2041316398	0.1731330268	0.0936891539	0.2010406394	0.5132939779	0.0519544584	0.0716949557	0.1364215499	659	1585	1677	1220	2627	854	2367	3820	541	1294	848	427	1331	3886	5424	2859	1606	3018	5468	963	1439	2375	2104.00	1590.18	2617.82	659	1592.6
SG_TRINITY_DN9615_c0_g1_i2.p1	0.2514053296	0.2056517057	0.1753154192	0.0687351835	0.0917256047	0.0728013907	0.0407301923	0.2286769006	0.2156672194	0.2479333621	0.3426240098	0.295761019	0.3041469671	0.0525776328	0.0688794507	0.1415951669	0.1742913814	0.1248338738	0.048282409	0.0263436233	0.1537403038	0.0668233148	1048	958	568	123	108	354	6	1935	3776	4504	4117	2378	2581	561	1731	2204	3611	1655	183	278	3860	808	1697.59	1590.64	1804.55	1048	422.2
MG_TRINITY_DN16835_c0_g1_i3.p1	0.1168970884	0.2121232806	0.4457790774	0.2289214597	0.3984903795	0.118258656	0.1056939351	0.2912065883	0.1163259401	0.0360623868	0.1770239722	0.0284960923	0.1151274268	0.031659409	0.018196415	0.0869712339	0.0727461079	0.2107527475	0.4217225362	0.0169060148	0.0387051713	0.0649163387	111	1053	3545	2256	3257	1419	232	2787	1538	45	1275	34	499	191	138	1118	992	3166	4779	109	497	756	1354.41	1592.55	1116.27	111	2306
SG_TRINITY_DN5291_c0_g1_i3.p1		0.1997491444	0.3493881264	0.253479684	0.2265185043		0.245627929	0.1473848265	0.1727410939	0.0681885952	0.1669600005		0.1990086079	0.0593735244		0.0724565415		0.1586888792	0.1438856186		0.1033970528	0.1408697649		893	2545	2616	1275		1741	786	2934	453	1108		1371	696		806		2267	1304		2428	2479	1606.38	1594.56	1621.57		1832.25
SG_TRINITY_DN11228_c0_g1_i3.p2	0.266143987	0.2175615311	0.3209344497	0.1181812359	0.4258743826	0.0708461657	0.1015405658	0.2259664347	0.101821535	0.2068212398	0.1833465765	0.0898555877	0.3713137671	0.0864182375	0.1036265393	0.2004407198	0.1099692749	0.3742406615	0.2433203349	0.143621332	0.0971922713	0.085896122	1208	1126	2219	574	3588	330	206	1895	1147	3843	1405	352	3306	1345	3048	3385	2018	5087	2742	3986	2227	1209	2102.09	1594.64	2609.55	1208	1567.4
SG_TRINITY_DN9999_c0_g1_i1.p1	0.4131964119	0.177268459	0.3738088517	0.2248078142	0.2909838208	0.1931896107	0.1102180983	0.123830002	0.1105590149	0.0831122705	0.1491015747	0.350249969	0.196758595	0.0534442447	0.0521355503	0.1442033453	0.1488342142	0.1926897054	0.1521885905	0.085066127	0.0651446838	0.0752812791	3024	621	2801	2197	1985	3154	270	531	1380	751	828	2913	1343	575	1088	2262	3001	2884	1407	2137	1230	987	1698.59	1594.73	1802.45	3024	2151.6
MG_TRINITY_DN27361_c0_g1_i11.p2	0.1126783228	0.1638826519		0.2241104624		0.3776815558	0.1793539607	0.0986024826	0.116653152	0.1268696238		0.2827256948	0.5631814951	0.1990740327	0.1241846176	0.0358017263	0.2459504331	0.3381402712	0.400164841	0.2243183099	0.0294848821	0.1551236097	96	472		2181		5327	920	286	1548	1930		2243	4850	3874	3746	206	4805	4742	4588	5384	306	2816	2648.42	1595.00	3414.55	96	2660
SG_TRINITY_DN664_c0_g1_i8.p3	0.2275549669	0.3401522825	0.5545772195	0.1647975004	0.4518334394	0.0779023275	0.1718239332	0.144778142	0.0965267513	0.0619207205	0.1542223091	0.4057606747	0.6083010876	0.1071678755	0.0519208379	0.1568162504	0.1523887339	0.9095133063	0.3040567319	0.1203318414	0.008648762	0.0176862693	797	2791	4546	1235	3915	443	824	756	997	334	907	3417	5144	1864	1083	2528	3089	7279	3587	3366	25	67	2227.00	1595.00	2859.00	797	2586
MG_TRINITY_DN637_c0_g1_i1.p1	0.2872199483	0.2360693707	0.258998738	0.1007843907	0.3085482797	0.0613880871	0.251600777	0.4153295757	0.1134676238	0.1420050161	0.1261499998	0.1534458585		0.0572268754	0.1479384142	0.1751133253	0.1991470526		0.452069777	0.0291718388	0.0324136545	0.1716356781	1452	1378	1485	372	2233	189	1821	4275	1462	2373	512	932		651	4369	2898	4104		5021	349	351	3137	1968.20	1595.64	2423.56	1452	1131.4
SG_TRINITY_DN793_c0_g1_i6.p1	0.2896752416	0.1018829544	0.1584705064	0.0770932979	0.1620838986	0.1175586718	0.3498541762	0.1497776235	0.2039618069	0.1229973357	0.3400422739	0.1092068149	0.1523369633	0.0053827788	0.0824336033	0.210238439	0.124022699	0.1065119517	0.0406925494	0.1468590956	0.0468918248	0.324407827	1486	102	420	175	603	1403	3098	815	3554	1828	4079	525	900	6	2285	3550	2396	1315	138	4069	698	5345	1763.18	1596.64	1929.73	1486	540.6
MG_TRINITY_DN8815_c0_g1_i2.p1	0.4248698483	0.1577646661	0.1534213875	0.3471956517			0.2379023663	0.0717722664				0.6002035204	0.0497196338	0.0633208948				0.0885246015	0.1728891709				3172	428	376	3873			1638	99				4911	106	781				924	1721				1639.00	1597.67	1688.60	3172	1559
SG_TRINITY_DN10794_c1_g1_i5.p1	0.2529505246	0.1917756533	0.0959457505	0.1226545784	0.2970188324	0.1703032003	0.2832891953	0.1930960953	0.0342747346	0.1565150153	0.318168595	0.3421855637	0.0845129868	0.132947498	0.1246909383	0.3187558869	0.2375221488	0.2115098894	0.2220024938	0.1565391891	0.0684863386	0.2837146853	1071	789	92	631	2063	2704	2228	1404	44	2770	3781	2823	270	2477	3767	5094	4690	3178	2420	4313	1348	4919	2403.45	1597.91	3209.00	1071	1255.8
SG_TRINITY_DN21647_c0_g1_i2.p1	0.2187722347	0.0684589984	0.5020574237	0.2021756044	0.4049450978	0.124875548	0.2244529839	0.2895831515	0.0619396862	0.0431064084	0.1847571177		0.1659872077	0.090401933	0.0614754489	0.1186025121	0.086440042		0.5864843407	0.0228280709	0.0826398663	0.0582367027	721	28	4053	1851	3335	1586	1448	2764	303	90	1428		1023	1465	1439	1711	1388		5893	209	1748	620	1655.15	1600.64	1721.78	721	2170.6
MG_TRINITY_DN2012_c1_g1_i6.p1	0.3000994699	0.2542329164	0.3830259455	0.2695850592	0.2967274189	0.1078972532	0.2927204394	0.2420121155	0.065550419	0.0489689695	0.1207630404	0.402713383	0.6403888654	0.1248353247	0.0739697326	0.0145266263	0.0811968348	0.0566130905	0.4022065139	0.0463415902	0.0947284365	0.0318456812	1607	1616	2897	2849	2060	1145	2361	2114	362	150	451	3390	5346	2314	1935	29	1228	430	4609	772	2152	179	1818.00	1601.09	2034.91	1607	2113.4
MG_TRINITY_DN3722_c0_g2_i8.p1	0.5127537619	0.1934140834	0.1746117847	0.1559834328	0.2316982305	0.1215962557	0.1733226055	0.4502918106	0.0903864733	0.1040836923	0.1232733708	0.4746513924	0.2533148916	0.0548092672	0.1194708596	0.2896822337	0.1903212305	0.1036200217	0.2464925489	0.0533529053	0.4388017939	0.033555839	4193	804	561	1091	1336	1502	844	4663	864	1299	480	3988	1977	593	3620	4734	3930	1253	2793	1005	6900	203	2210.59	1603.36	2817.82	4193	1058.8
SG_TRINITY_DN13003_c0_g2_i4.p1	0.389504846	0.265899868	0.2669610842	0.3446275734	0.2063816483	0.088195902	0.2647393845	0.1928221239	0.0304990562	0.093301293	0.1922400598	0.5078889987	0.3288407902	0.1159930747	0.0924941093	0.0553569567	0.0430047913	0.1305525729	0.3936546848	0.0532914409	0.1459765698	0.0532854109	2734	1790	1588	3840	1043	660	1996	1400	27	1017	1542	4264	2855	2102	2677	512	359	1778	4525	1003	3653	513	1903.55	1603.36	2203.73	2734	1784.2
MG_TRINITY_DN130246_c0_g1_i1.p1	0.2979615	0.3618004643	0.3088750332	0.1346416663	0.351882634	0.1031493154	0.2326348503	0.3737791154	0.0726040808	0.0464778934	0.1100929809	0.2204528376	0.3490920004	0.1796007851	0.0434982567	0.0805613067	0.0346639569	0.060741441	0.2936155367	0.0917502955	0.0740274047	0.0513926284	1592	3082	2078	800	2724	1035	1561	3813	482	125	355	1582	3070	3511	782	974	218	492	3467	2372	1492	486	1640.59	1604.27	1676.91	1592	1943.8
SG_TRINITY_DN13888_c0_g1_i7.p1	0.1704005174	0.2369616609	0.3369193731	0.0967024088	0.217861111	0.1159925454	0.1401133546	0.2352304204	0.1030118941	0.2050409158	0.2814353988	0.1428313306	0.2982640045	0.2071273023	0.218972426	0.0311014287	0.2264246399	0.238216489	0.1152596579	0.1079673234	0.188959711	0.331335883	358	1389	2399	322	1170	1361	466	2021	1181	3796	3189	822	2518	4027	5614	155	4512	3568	888	2957	4581	5420	2396.09	1604.73	3187.45	358	1328.2
MG_TRINITY_DN8556_c0_g1_i2.p1	0.2352877294		0.3667293257	0.1693300583	0.1638359367	0.1668581013	0.2219548094	0.1908714349	0.1556695569	0.0760246074	0.2113977041	0.2011572815	0.2144179127	0.030746296	0.0345481627	0.0332833078	0.0167685592	0.1783037277	0.45953361	0.0643064429	0.1580541328	0.1961311725	872		2726	1315	620	2637	1420	1376	2579	599	1911	1409	1536	175	517	181	42	2636	5075	1385	3956	3602	1741.38	1605.50	1864.91	872	1824.5
MG_TRINITY_DN1527_c0_g1_i1.p2	0.1472036676	0.1509779556	0.1312410136	0.1437184589	0.0881011816	0.1247172698	0.3552275771	0.1802784867	0.2472374614	0.2154014934	0.1941877502	0.0382781753	0.2107190548	0.2527183853	0.0417082982	0.0844231577	0.1638390117	0.3362714056	0.1418179291	0.1351883085	0.3596146454	0.2263034565	230	365	236	923	90	1577	3156	1218	4271	4013	1582	67	1499	4723	729	1059	3370	4726	1274	3787	6491	4137	2251.05	1605.55	2896.55	230	638.2
SG_TRINITY_DN17115_c0_g1_i1.p1	0.2673417001	0.2157320187	0.3577819266	0.1784283621	0.2650579609	0.1495585642	0.145444512	0.2577277073	0.0847073619	0.135512614	0.1916088116	0.3579509204	0.1773851413	0.2184035492	0.1564568206	0.1473555557	0.0635528697	0.2427593044	0.3788132195	0.1104882504	0.0859328003	0.0799583092	1219	1107	2631	1471	1707	2239	524	2333	718	2190	1526	2983	1125	4217	4568	2323	769	3633	4382	3043	1834	1076	2164.45	1605.91	2723.00	1219	1831
MG_TRINITY_DN13806_c0_g1_i1.p1	0.3429196707	0.3994842735	0.435309316	0.0771887488	0.4117404733	0.1439524325	0.189392043	0.0895599657	0.1074558949	0.0587813608	0.0403624645	0.3036420359	0.4578625462	0.1106171538	0.1509961521	0.1367003586	0.1378578031	0.4919667821	0.1586208583	0.1369910936	0.0759549586	0.0427449371	2147	3563	3442	176	3420	2071	1048	212	1305	282	7	2463	4063	1947	4454	2100	2768	5930	1500	3826	1559	355	2210.82	1606.64	2815.00	2147	2534.4
MG_TRINITY_DN270259_c10_g1_i3.p1	0.3954923547	0.2755879677	0.2607704938	0.2573593585	0.2170239593	0.081402431	0.3260893732	0.2124121955	0.0730465122	0.0633706169	0.2007942996	0.5874385931	0.3444243527	0.0918912233	0.0630412505	0.1873070754	0.0723938817	0.0988846451	0.0442710408	0.0699311627	0.0478922769	0.1438227574	2801	1915	1517	2681	1163	511	2822	1700	492	367	1708	4831	3013	1495	1501	3130	988	1155	156	1572	725	2541	1762.91	1607.00	1918.82	2801	1557.4
MG_TRINITY_DN11311_c0_g1_i1.p1	0.1025661466	0.2196841347	0.4025892878	0.1859954164	0.1184065019	0.2065513468	0.3627448153	0.2233218484	0.0920881259	0.0535919656	0.2109372063	0.1512046827	0.2160862396	0.1139755447	0.1403919844	0.2097963342	0.0391309524	0.1387815932	0.0885643207	0.0837449331	0.1487264774	0.0867724133	72	1158	3116	1582	251	3406	3232	1849	900	212	1900	904	1556	2041	4190	3542	280	1906	577	2087	3731	1234	1805.73	1607.09	2004.36	72	1902.6
SG_TRINITY_DN928_c0_g1_i4.p1	0.1329258949	0.1882045977	0.2526907386	0.1890451365	0.1656876332	0.219751148	0.0965198499	0.1230022362	0.1392125756	0.151614229	0.3314823431	0.1226832303	0.4294186716	0.0298659516	0.0852597898	0.1697900461	0.1573831236	0.0936078622	0.2506044562	0.0820457148	0.2097916279	0.1187380787	174	735	1407	1631	640	3636	169	520	2153	2647	3967	634	3849	158	2398	2793	3206	1033	2854	2007	4972	1964	1979.41	1607.18	2351.64	174	1609.8
SG_TRINITY_DN7043_c0_g1_i8.p1	0.2245973462	0.2353185467	0.3619479244	0.1672263468	0.4176699331	0.13650589	0.1293572683	0.3215817649	0.041650554	0.0808541733	0.207162926		0.6015455251	0.0469639293	0.2394255475	0.0494376253	0.0976928391	0.4765434006	0.3289866341	0.0710482975	0.0854311386	0.2044099664	769	1370	2678	1280	3486	1903	387	3183	92	706	1828		5104	432	5841	407	1690	5829	3840	1604	1819	3756	2285.90	1607.45	3032.20	769	2143.4
MG_TRINITY_DN6740_c0_g1_i4.p1		0.1961544975	0.1915014207	0.1066580499	0.2733938883	0.1648376474	0.1597952826	0.3098753493	0.1065891954	0.0630324241	0.3587523988		0.1844263712	0.063492579	0.0974962453			0.3318242159	0.1118269355	0.1045663668	0.0887626753			848	725	434	1809	2599	687	3045	1276	360	4297		1198	786	2823			4690	844	2838	1950		1835.82	1608.00	2161.29		1283
MG_TRINITY_DN1967_c0_g1_i3.p1	0.1527626639	0.2165244565	0.152666665	0.1636868825	0.3047871223	0.1489593066	0.2686747175	0.2912430932	0.1072429869	0.1660456993	0.1740820669	0.3999043075	0.2296277741	0.0356678797	0.0132284278	0.064582423	0.0794922707	0.0893642642	0.0672633327	0.1065275918	0.1382695874	0.086388078	255	1114	370	1214	2173	2222	2042	2789	1297	2987	1230	3364	1706	241	70	658	1164	941	347	2909	3446	1222	1534.59	1608.45	1460.73	255	1418.6
MG_TRINITY_DN5921_c0_g1_i1.p1	0.8107315354	0.1436869953	0.2608023575	0.2106817046	0.1872847744	0.090081028	0.3246036287	0.0991384082	0.1009845265	0.0940719606	0.1554388781	0.5788644147	0.2408949285	0.0567460089	0.0543152253	0.0491524583	0.0960763015	0.0648435739	0.0799839648	0.0499845037	0.0344815118	0.0394582636	6152	320	1518	1978	855	693	2795	290	1124	1035	935	4783	1825	637	1178	396	1659	556	486	898	396	308	1400.77	1608.64	1192.91	6152	1072.8
SG_TRINITY_DN239_c0_g2_i1.p1	0.4772198695	0.1444432445	0.2355891982	0.2105695195	0.3068460712	0.0675091105	0.0960330403	0.2132491751	0.1060839899	0.1113629624	0.2857108507		0.398640935	0.084570099	0.0894344881	0.2210083856	0.092258558	0.1151359089	0.3274717333	0.0653612211	0.0402885896	0.1059021894	3779	324	1205	1976	2208	281	164	1714	1260	1524	3262		3560	1288	2576	3748	1557	1475	3826	1412	537	1663	1873.29	1608.82	2164.20	3779	1198.8
SG_TRINITY_DN11445_c0_g1_i2.p1	0.3408530528	0.2472512375	0.3320479818	0.3207715863	0.2773504722	0.1140010449	0.2556277235	0.0757319541	0.1312080116	0.0956943107	0.0657070016	0.1004714062	0.2185071823	0.1996921175	0.1163640042	0.1519327281	0.040264842	0.0829281952	0.2010306123	0.0863995541	0.0706633413	0.0742464785	2115	1510	2339	3558	1854	1299	1875	114	1925	1075	58	442	1585	3890	3514	2418	301	833	2137	2193	1417	964	1700.73	1611.09	1790.36	2115	2112
SG_TRINITY_DN8544_c0_g1_i5.p3	0.6926576102	0.1956798688	0.2751684514	0.3234654557	0.179781836	0.127603417	0.242358953	0.0758395244	0.0985075167	0.0737240576	0.0703773138	0.4318375598	0.1897059006	0.312841796	0.0348141876	0.0168020861	0.1778091282	0.1318725839	0.1355190849	0.0755643445	0.1124090443	0.1057524764	5643	836	1696	3595	783	1661	1706	116	1054	564	70	3657	1257	5434	525	35	3690	1795	1176	1753	2718	1661	1882.95	1611.27	2154.64	5643	1714.2
MG_TRINITY_DN5619_c0_g2_i1.p1	0.1217021562	0.2448717845	0.3269828147	0.1650518541	0.3611057746	0.1134145015	0.1213784893	0.143613351	0.0993259669	0.1812555405	0.2709985809	0.0295291118	0.4650758059	0.0410718422		0.1717017419			0.3777194631	0.1797625935		0.132236105	126	1481	2295	1242	2817	1285	337	741	1077	3325	3017	37	4115	320		2834			4371	4704		2295	2023.28	1613.00	2668.00	126	1824
SG_TRINITY_DN15466_c0_g1_i3.p1	0.4280988861	0.3339772865	0.2168022924	0.191254716	0.3045150607	0.1449885849	0.1627764267	0.193923353	0.062034576	0.127450976	0.125605812	0.2104958445	0.1537527151	0.2151098234	0.0377591898	0.1236780357	0.1112820752	0.0482214926	0.059659586	0.0466984222	0.0753584295	0.1790294696	3217	2713	977	1665	2167	2108	717	1418	305	1948	508	1498	914	4159	611	1831	2054	317	277	789	1536	3290	1591.77	1613.00	1570.55	3217	1926
SG_TRINITY_DN9476_c0_g1_i3.p1	0.1899683005	0.5521478677	0.1189563426	0.0239701483	0.3159494629	0.1081236708	0.2306492711	0.1719359824	0.0969040594	0.1718414718	0.1979086823	0.3425678113	0.2361198414	0.2751482123	0.160838701	0.3257095318	0.077929157	0.1384253606	0.1078188463	0.1280967144	0.0949364164	0.0596438198	476	5217	170	3	2310	1150	1533	1110	1007	3110	1658	2828	1781	4984	4675	5174	1130	1898	798	3591	2167	647	2155.32	1613.09	2697.55	476	1770
MG_TRINITY_DN2126_c0_g2_i1.p1	0.281909944	0.268619139	0.1935787493	0.3239363213	0.1617041134	0.129639446	0.3065904743	0.0837350904	0.1414601786	0.1273708229	0.1600318046	0.3440059691	0.196198808	0.1341763516	0.0732666504	0.2086275315	0.0409294093	0.1922492893	0.1049256855	0.0604309176	0.2078034134	0.0156915645	1384	1818	754	3600	599	1725	2546	163	2212	1947	1001	2846	1335	2498	1916	3515	312	2876	758	1242	4929	54	1819.55	1613.55	2025.55	1384	1699.2
MG_TRINITY_DN6057_c1_g1_i1.p1	0.2343514808	0.2891802321	0.2805478801	0.121754239	0.3420079564	0.2187478088	0.1670408023	0.2612388609	0.0596187252	0.1107917479	0.1738521601	0.2329675049	0.3408482857	0.1080814399	0.0411436896	0.0917214606	0.1825449803	0.1777604008	0.0459330886	0.0466598878	0.0553719939	0.0933084485	861	2128	1765	620	2617	3615	771	2377	262	1509	1226	1724	2983	1883	710	1203	3768	2627	170	787	945	1388	1633.59	1613.73	1653.45	861	2149
SG_TRINITY_DN6141_c0_g1_i1.p1	0.2712691018	0.2596664674	0.1348937348	0.1972362439	0.102814339		0.3624661693	0.2824091409	0.1045682122		0.2288724131	0.1834246498	0.2295586551	0.1495546798		0.1538737077		0.079168282	0.2455033701	0.0586321157	0.0202122732		1261	1705	259	1763	167		3228	2669	1223		2254	1243	1704	2874		2464		769	2779	1180	147		1628.76	1614.33	1645.00	1261	973.5
SG_TRINITY_DN7445_c0_g1_i6.p1	0.2284217921	0.2576403287	0.1112550375	0.1650071646	0.1099975812	0.173694118	0.2549575364	0.1918146198	0.1484618276	0.1711495676	0.2253464406	0.2532149957	0.2617614337	0.0795872311	0.0644099691	0.1220145007	0.0104550378	0.1533637793	0.1206946057	0.1070538693	0.1700727363	0.0345156371	805	1671	140	1240	206	2765	1864	1389	2389	3097	2192	1922	2073	1160	1557	1775	17	2172	982	2930	4220	222	1672.18	1614.36	1730.00	805	1204.4
SG_TRINITY_DN8404_c0_g1_i1.p1	0.169347715	0.1808775211	0.0690620044	0.1823007441	0.1985444503	0.1515639265	0.1947194874	0.3384001846	0.097147248	0.1549702339	0.3138861488	0.1161133393	0.1358485674	0.1248827362	0.1155167578	0.0657503744	0.1701201081	0.3593216151	0.1243274285	0.0135727889	0.1981043189	0.0876920051	351	655	27	1519	965	2282	1103	3397	1012	2731	3720	589	696	2317	3480	684	3517	4933	1022	78	4737	1255	1866.82	1614.73	2118.91	351	1089.6
MG_TRINITY_DN6517_c0_g1_i1.p3	0.3734164642	0.1969970901	0.364238866	0.4002496071	0.2292320833	0.1736081814	0.1818290667	0.1316567528	0.0617515195	0.097539976	0.0861249749	0.5049561141	0.4415202828	0.0590790635	0.107295688	0.0492324887	0.0699091868	0.0477104436	0.5607617782	0.0528682826	0.0506786482	0.1309787736	2524	855	2705	4465	1304	2762	953	620	300	1125	150	4247	3938	695	3198	400	913	309	5755	995	792	2260	1875.68	1614.82	2136.55	2524	2418.2
SG_TRINITY_DN18644_c0_g1_i1.p1	0.6222631832	0.2757346811	0.1324625365	0.1653787536	0.2020199667	0.1443154907	0.196047218	0.1055989517	0.0818330322	0.1773715317	0.14125638	0.1512072677	0.0547634355	0.13289832	0.1760103475	0.0704001536	0.1101853191	0.0491532204	0.0566610553	0.0862514495	0.0862411568	0.0348124706	5201	1917	248	1247	999	2081	1115	356	655	3230	719	905	123	2476	4978	760	2027	330	246	2187	1849	229	1539.91	1615.27	1464.55	5201	1298.4
MG_TRINITY_DN4212_c0_g1_i2.p6	0.3360419898	0.213748145	0.4928710424	0.3446418972	0.2338910672	0.2615287266	0.1331078104	0.1124910586	0.0199385189	0.0642929006	0.0611071076	0.0936946198	0.2119593165	0.0636910579	0.4114089651	0.1234867642	0.2971966758	0.0989524867	0.1196027934	0.1225924525	0.1132526783	0.0210858751	2034	1074	3974	3841	1362	4218	417	417	4	386	44	377	1508	790	7063	1824	5349	1156	955	3436	2746	89	1957.45	1615.55	2299.36	2034	2893.8
MG_TRINITY_DN4964_c0_g1_i13.p2	0.3486428865	0.2279028346	0.2371216165	0.2095991709	0.3273788	0.0575320764	0.2716436134	0.2413985012	0.1807740912	0.0865990461	0.11216312	0.3004558124											2222	1266	1224	1967	2436	153	2076	2108	3106	850	374	2430											1684.33	1616.55	2430.00	2222	1409.2
SG_TRINITY_DN5543_c0_g2_i2.p1	0.3605662284	0.1219302466	0.2504547339	0.1761701841	0.2076449839	0.1545846903	0.2247626673	0.1536113311	0.1361221674	0.1246041878	0.257868795	0.1296104198	0.2548306953	0.2163387383	0.143409334	0.2160621152	0.1138875805	0.1041914062	0.1165960367	0.108275885	0.0807349452	0.0800806206	2353	190	1389	1430	1058	2354	1453	858	2067	1870	2774	700	1988	4179	4256	3653	2129	1270	907	2967	1695	1078	1937.18	1617.82	2256.55	2353	1284.2
MG_TRINITY_DN2633_c0_g1_i7.p1	0.2531366042	0.1875563209	0.3360884928	0.196957621	0.3308749397	0.2376205874	0.1727749234	0.0708721851	0.0848603294	0.1280410327	0.2096757473	0.3072882325	0.2337251342	0.4050573457	0.2745464275	0.2111989215	0.2930623789	0.1054607025	0.1514485799	0.0698083963	0.1657141711	0.1242069044	1075	724	2389	1758	2480	3914	832	92	722	1966	1867	2494	1762	6229	6199	3566	5312	1294	1399	1568	4130	2109	2449.14	1619.91	3278.36	1075	2253
SG_TRINITY_DN48975_c0_g1_i5.p4	0.2378655591	0.3259063992	0.3179868916	0.1982536507	0.1057512977	0.2149894122	0.0786518129	0.3153549249	0.0463395044	0.0605683878	0.2707287661	0.0954810213	0.3243833438	0.0554429105	0.0871999901	0.1910755927	0.1200895623	0.0343557089	0.1774842295	0.082244442	0.1231169962	0.1535893295	895	2597	2182	1783	175	3539	88	3113	131	313	3011	393	2812	608	2491	3205	2285	169	1793	2019	3032	2770	1791.09	1620.64	1961.55	895	2055.2
SG_TRINITY_DN7740_c0_g1_i7.p1	0.3640985226	0.2252356968	0.2480420703	0.1327059557	0.3317871555	0.1400644215	0.1045342155	0.1911014842	0.1301671966	0.1107530399	0.2483544649	0.4912607396	0.0436015171	0.1382756723	0.0747701849	0.1377419533	0.106532613	0.0039832457	0.0401851757	0.0816617866	0.0367004004	0.1054902917	2394	1230	1356	768	2485	1980	223	1382	1905	1508	2604	4135	88	2585	1965	2122	1928	3	136	1982	439	1656	1585.18	1621.36	1549.00	2394	1563.8
MG_TRINITY_DN528_c0_g1_i8.p1	0.2261588852	0.0977894305	0.3931665728	0.0884185707	0.2635174507	0.1221591727	0.2239425849	0.0768577734	0.1767186416	0.1341401042	0.3147150577	0.069310439	0.3171355764	0.1441972984	0.0433283504	0.1376353489	0.1116877734	0.4874247381	0.0827425272	0.040576807	0.2095944395	0.2044511674	785	89	3018	259	1694	1517	1443	122	3029	2152	3734	200	2735	2737	777	2120	2070	5904	509	607	4967	3759	2010.32	1622.00	2398.64	785	1315.4
SG_TRINITY_DN5657_c0_g1_i5.p1	0.5761080399	0.2337054546	0.3140229602	0.2772612528	0.2378885653	0.0345597121	0.286897094	0.0962159511	0.1268895163	0.0596297457	0.1291795299	0.410872816	0.2696153511	0.2003698773	0.1105377539	0.1440091327	0.1057310387	0.5276219821	0.1773479781	0.0475010678	0.0249668071	0.0219310861	4831	1349	2142	2943	1404	22	2274	265	1816	295	555	3461	2163	3903	3308	2255	1900	6101	1791	818	221	93	1995.91	1626.91	2364.91	4831	1572
MG_TRINITY_DN17292_c0_g1_i1.p3	0.2841201942	0.2879644708		0.1185686047			0.2956911349					0.2835042215		0.1600518357									1416	2112		578			2404					2256		3102									1978.00	1627.50	2679.00	1416	1345
MG_TRINITY_DN2701_c0_g1_i7.p3	0.2784311741	0.1177172482	0.2564756719	0.190803035	0.2705329945	0.2363849784	0.3582121588	0.164822397	0.0643065547	0.0939515956	0.2169269713	0.2820549849	0.1224994378	0.0615335133	0.0352803235	0.0739152308	0.082442815	0.4396281066	0.0524479846	0.1952559554	0.1506714629	0.1665095179	1343	165	1464	1658	1773	3902	3187	1023	341	1033	2015	2236	570	739	533	843	1273	5591	213	4959	3786	3046	1895.14	1627.64	2162.64	1343	1792.4
SG_TRINITY_DN6598_c0_g1_i9.p1	0.2214014849	0.4794549014	0.3178412263	0.2326767762	0.1555795296	0.105108466	0.4248666485	0.120795199	0.0639883081	0.1126541787	0.1071467386	0.1991339168	0.0825199557	0.1315950483	0.1202792581	0.072767934	0.1884771396	0.0813150794	0.2269074528	0.101763432	0.0461361282	0.1020719054	741	4411	2180	2313	545	1077	3921	499	335	1564	332	1390	257	2450	3647	811	3880	803	2497	2752	672	1574	1756.86	1628.91	1884.82	741	2105.2
SG_TRINITY_DN2096_c0_g1_i11.p1	0.3190481686	0.2668216707	0.2171010615	0.1921934256	0.293488288	0.1186693686	0.2004900838	0.2282971836	0.1077394802	0.1288389536	0.2038949029	0.1689876479	0.3213849306	0.1369720125	0.0367841161	0.0623396065	0.1224958027	0.0324911513	0.1607923928	0.0851176947	0.0188417467	0.1639087834	1837	1800	983	1685	2012	1429	1161	1930	1312	2002	1770	1085	2779	2553	582	620	2350	154	1535	2139	128	2988	1583.36	1629.18	1537.55	1837	1581.8
SG_TRINITY_DN2741_c0_g1_i12.p1	0.1177388813	0.2761917763	0.2766875822	0.0817335925	0.3197539511	0.2203480423	0.2502040397	0.1402816777	0.0537391761	0.1530631404	0.246009169	0.2331922589	0.178114991	0.1120481926	0.0837504865	0.1127275989	0.0417339633	0.0704279077	0.1476868867	0.1275280329	0.0497090955	0.0414021406	114	1929	1720	210	2350	3646	1800	716	195	2685	2563	1727	1134	1983	2333	1596	328	639	1350	3580	773	338	1532.23	1629.82	1434.64	114	1971
MG_TRINITY_DN1388_c0_g1_i2.p6	0.1696851323	0.1422432738	0.1573633692	0.1188595515	0.2581099471	0.0803357789	0.2524210083	0.3263489254	0.2127555667	0.1634652223	0.239864454	0.1632638139	0.0339285775	0.3417459981	0.0146926763	0.1428063628	0.0493328144	0.2874960344	0.3146104869	0.2266242338	0.3144864334	0.1503034895	353	307	412	582	1626	485	1826	3250	3720	2934	2438	1027	51	5722	86	2230	479	4216	3687	5417	6182	2697	2260.32	1630.27	2890.36	353	682.4
SG_TRINITY_DN16898_c0_g1_i9.p1	0.2269595469	0.2194723044	0.4480772261	0.1584717802	0.4694843492	0.0596568539	0.1500255379	0.2175613242	0.1747057281	0.0893368237	0.1421834926	0.1987062871		0.1164823436	0.1246866806	0.2604653826	0.1645801322		0.4904199648	0.1745214122	0.1758735387	0.2756594508	791	1156	3567	1131	4136	172	577	1778	2982	918	732	1383		2115	3766	4356	3385		5290	4628	4348	4821	2601.60	1630.91	3788.00	791	2032.4
MG_TRINITY_DN5565_c0_g1_i4.p1	0.4388452549	0.450413142	0.2169709223	0.1568283932	0.268394813	0.0421895087	0.0974801294	0.2894993909	0.1264436257	0.1019383542	0.1342011553	0.1488718802	0.1739315217	0.1629512657	0.0269585106	0.0829766869	0.0712205521	0.0542554822	0.2467955121	0.0968392086	0.0553126537	0.0463816342	3339	4118	982	1111	1747	52	174	2760	1802	1234	623	883	1087	3161	305	1027	954	389	2797	2554	942	410	1475.05	1631.09	1319.00	3339	1602
SG_TRINITY_DN2110_c0_g1_i2.p5	0.3524919479	0.3535868052	0.3135885546	0.1719421081	0.2213217013	0.1342864684	0.3235001196	0.0633699692	0.0701667516	0.108165445	0.1875250148		0.3178328515	0.1151578086	0.0364795768	0.1549505856	0.0940623386	0.3758110374	0.1134628657	0.0161072243	0.0411742836	0.0453518433	2269	2960	2137	1360	1207	1851	2769	64	440	1428	1465		2739	2076	573	2495	1613	5110	869	101	557	397	1641.90	1631.82	1653.00	2269	1903
SG_TRINITY_DN3848_c0_g1_i2.p1	0.4074109261	0.1622352068	0.0874761122	0.3187353008	0.1966185744	0.1097479582	0.4380242076	0.0942169849	0.0986364778	0.1132758467	0.2103648741							0.6152491071	0.2763774553				2960	457	69	3531	947	1186	4041	252	1059	1582	1879							6453	3226				2126.31	1633.00	4839.50	2960	1238
SG_TRINITY_DN8624_c0_g1_i7.p1	0.2127210283	0.1906923802	0.3049571847	0.162862951	0.3716655892	0.1440106086	0.2841379379	0.17431146	0.0450969513	0.1616444499	0.2111443126	0.1843677664	0.3468358044	0.1030973525	0.0562845522	0.2390642937	0.2384725568	0.4606736705	0.079956226	0.1350432256	0.0346395131	0.092559936	662	771	2042	1200	2928	2073	2239	1139	120	2890	1905	1246	3039	1759	1246	4042	4704	5716	485	3783	401	1370	2080.00	1633.55	2526.45	662	1802.8
MG_TRINITY_DN483_c0_g1_i3.p1	0.2222482253	0.2748211205	0.3064255421	0.181244104	0.3490229531	0.0709389918	0.1006074036	0.2245165185	0.1444572518	0.1675833223	0.1826396448	0.0887063939	0.1277108296	0.0833119766	0.0683473979	0.2129731046	0.1293211343	0.1300959688	0.2486176836	0.0545937972	0.0991617278	0.2004569946	745	1904	2057	1502	2688	331	200	1868	2270	3022	1388	342	630	1248	1706	3599	2541	1768	2827	1057	2290	3684	1803.05	1634.09	1972.00	745	1696.4
SG_TRINITY_DN11198_c0_g1_i1.p1	0.201872386	0.294597672	0.0764277015	0.1938684564	0.1582549117	0.1469630588	0.2789181599	0.0889519013	0.1603479515	0.1400525769	0.2922151477	0.0721740731	0.0708768632	0.05323911	0.1595049416	0.0297107226	0.1173742716	0.1814015345	0.1200390007	0.0311719848	0.1292402648	0.1119012461	565	2204	45	1712	572	2172	2156	206	2681	2318	3370	214	185	572	4639	143	2217	2696	969	389	3209	1797	1592.32	1636.45	1548.18	565	1341
MG_TRINITY_DN849_c0_g1_i4.p3	0.229669792	0.1822239643	0.1909105666	0.1155020864	0.3538807757	0.0494038843	0.1614810867	0.2701282311	0.1796249661	0.1943233909	0.2476565639	0.2193960778		0.1426234409	0.0634786851	0.2509638752	0.1028498074	0.3223629747	0.2456286443	0.1065290549	0.2959285531	0.3371387479	816	664	718	538	2741	85	702	2492	3079	3587	2591	1573		2700	1521	4224	1816	4595	2781	2910	6017	5475	2458.33	1637.55	3361.20	816	949.2
SG_TRINITY_DN2183_c0_g1_i5.p3	0.3650234133	0.0586530246	0.3009527996	0.0995280854	0.2997207907	0.0953671746	0.2233242819	0.1510506434	0.161272051	0.1255018609	0.296781262	0.0780549777	0.1949839529	0.1127651595	0.0664101991	0.2454642742	0.1440213022	0.2870300114	0.1711195804	0.0274739929	0.1228007664	0.1624239314	2412	12	2002	356	2104	835	1435	828	2695	1888	3453	256	1322	2002	1636	4137	2897	4206	1693	302	3021	2960	1929.64	1638.18	2221.09	2412	1061.8
SG_TRINITY_DN6808_c0_g1_i8.p1	0.3092417796	0.1851102559	0.3238874514	0.314158874	0.2021067837	0.0880694765	0.3319177205	0.1611547607	0.1230821316	0.1247172621	0.1445311065	0.0894215151	0.2368249813	0.0231870706	0.0712076668	0.2336195132	0.1025942357	0.3417234938	0.1554424404	0.1073366384	0.0400454958	0.0600313209	1731	696	2257	3466	1001	657	2891	971	1723	1872	758	348	1786	99	1828	3961	1806	4778	1454	2937	527	657	1736.55	1638.45	1834.64	1731	1615.4
SG_TRINITY_DN5568_c0_g1_i2.p1	0.2934942918	0.2514231829	0.4036080241	0.1987210087	0.3106840382	0.0912651089	0.1491720452	0.2546912658	0.1207146153	0.0559156074	0.2304402709	0.1160002733	0.381057091	0.1500955122	0.050451309	0.2959903875	0.1026553182	0.2597649962	0.119825009	0.0825109215	0.1305782058	0.1096512056	1537	1578	3130	1792	2258	717	566	2286	1651	238	2285	585	3398	2881	1018	4822	1808	3847	963	2030	3240	1747	2017.14	1639.82	2394.45	1537	1895
SG_TRINITY_DN301_c3_g1_i2.p2	0.2120697121	0.2387143352	0.2975876205	0.1117382419	0.3565726871	0.110799198	0.1968204356	0.23857042	0.0761057789	0.1838442953	0.2391575991	0.332429333	0.3363010097	0.0452396334	0.0801405906	0.214787406	0.0786076075	0.4062066785	0.3429094399	0.1214257741	0.0446165856	0.134467323	653	1410	1963	501	2772	1209	1127	2064	548	3380	2422	2740	2936	394	2204	3626	1145	5330	3999	3403	631	2334	2126.86	1640.82	2612.91	653	1571
MG_TRINITY_DN16095_c0_g2_i7.p1	0.2634361777	0.3086652352	0.1254883788	0.2270121046	0.1777237547	0.2859733822	0.1204112851	0.1546416773	0.1070076511	0.0907315169	0.2898582616	0.2213120459	0.1898217552	0.3163798242	0.098099794	0.2785288079	0.1802854796	0.2312614197	0.1675663465	0.1462121266	0.1132317101	0.2350689878	1179	2394	201	2237	762	4500	331	876	1292	956	3324	1591	1259	5472	2851	4593	3733	3462	1640	4054	2744	4291	2442.82	1641.09	3244.55	1179	2018.8
SG_TRINITY_DN9929_c0_g1_i2.p1	0.2843260528	0.3247496738	0.4426846365	0.2542759655	0.2241833008	0.1461688928	0.2685846352	0.160601217	0.0452236173	0.1026485617	0.0857620908	0.4877537596	0.3225150073	0.1676281092	0.1518128327	0.1138781034	0.1531446652	0.0695879231	0.1088218849	0.131672273	0.125982823	0.0815341206	1420	2588	3514	2631	1242	2143	2039	956	121	1254	149	4101	2790	3257	4469	1621	3104	625	811	3691	3119	1115	2125.45	1641.55	2609.36	1420	2423.6
SG_TRINITY_DN9323_c0_g2_i1.p1	0.1522005305	0.2061736146	0.2600474575	0.2571100816	0.2651955264	0.2196729992	0.2069310532	0.1786697376	0.1033326438	0.0995311857	0.2446516466	0.2124583822	0.2625814925	0.2229698277	0.1573271193	0.2180104377	0.0452043786	0.2671055699	0.4326118797	0.0942025866	0.0639745937	0.1572631399	252	967	1502	2678	1709	3635	1242	1187	1189	1170	2540	1514	2082	4278	4587	3687	392	3940	4877	2464	1191	2846	2269.50	1642.82	2896.18	252	2098.2
SG_TRINITY_DN1366_c2_g1_i5.p1	0.4439115973	0.2498360079	0.1921981441	0.1391028847	0.2275231091	0.162806907	0.413949827	0.2129246526	0.0574413908	0.0798119273	0.1764125267	0.2686113787	0.1988429333	0.1562289678	0.0606812738	0.0233745887	0.1052929928	0.0441812379	0.179457086	0.0536274492	0.0215398582	0.0269278045	3385	1556	743	869	1289	2547	3820	1709	238	676	1264	2074	1369	3020	1418	83	1884	261	1820	1016	168	127	1424.36	1645.09	1203.64	3385	1400.8
SG_TRINITY_DN7826_c0_g1_i1.p4	0.4331147847	0.2771234392	0.1590697448	0.1552659378	0.2937572511	0.1301959938	0.4402759183	0.0842114832	0.1564824989	0.0722435049	0.1021662477			0.2306211565	0.1571002575			0.2902112192	0.2453262087	0.1605762122			3274	1939	424	1084	2015	1740	4061	166	2595	539	281			4395	4582			4250	2774	4380			2406.19	1647.09	4076.20	3274	1440.4
SG_TRINITY_DN13570_c0_g1_i15.p1	0.3622820287	0.320152568	0.3065540553	0.2473915789	0.1968334402	0.1980498617	0.3073677986	0.1385726283	0.0663035597	0.0699515432	0.1048283208	0.4545378197	0.3291669399	0.0744254043	0.0947501718	0.094842919	0.1413850315	0.0964571186	0.0488281412	0.0363937443	0.0866666664	0.0615786905	2374	2526	2058	2539	950	3251	2559	701	375	498	306	3829	2858	1040	2738	1250	2836	1101	186	504	1867	683	1683.14	1648.82	1717.45	2374	2264.8
SG_TRINITY_DN831_c0_g1_i2.p1	0.2944217787	0.3510299024	0.2904345401	0.050448657	0.2662859035	0.0844763431	0.2943454427	0.3958637988	0.0957527453	0.1062953118	0.1361816767	0.0377679409	0.2932867648	0.1275550758	0.1792025036	0.0232629581	0.08188123	0.0254133431	0.1693450086	0.0742603245	0.1991362516	0.1531622035	1548	2921	1870	49	1720	575	2388	4075	978	1362	652	66	2456	2375	5028	81	1249	90	1671	1703	4747	2762	1834.82	1648.91	2020.73	1548	1427
MG_TRINITY_DN1291_c0_g2_i7.p1	0.5251466898	0.2207108205	0.1818592303	0.2170292739	0.2531507146	0.1528326053	0.211601613	0.1388581459	0.1100207432	0.0596864976	0.2404330769	0.3101065116	0.1649413547	0.0488322361	0.1576287498	0.0992801668	0.1988862358	0.0950755674	0.2290420971	0.0112609935	0.187045892	0.0577445706	4325	1170	631	2064	1566	2312	1285	705	1366	296	2446	2518	1011	479	4594	1333	4099	1070	2533	52	4545	612	1864.18	1651.45	2076.91	4325	1548.6
MG_TRINITY_DN7585_c0_g1_i13.p1	0.2237016034	0.2337460557	0.1828088902	0.0641466823	0.127106123	0.1922633898	0.3419240897	0.0892854065	0.1837923519	0.1556092809	0.2553843555	0.470274786	0.2521195196	0.0867019237	0.03517105	0.0862861678	0.0417717499	0.1247376934	0.0586807918	0.0434482883	0.0487890397	0.0621764968	760	1350	643	97	327	3146	3012	210	3157	2743	2731	3960	1958	1354	532	1101	330	1654	263	686	751	699	1430.18	1652.36	1208.00	760	1112.6
SG_TRINITY_DN1927_c0_g1_i9.p2	0.1605798061	0.2084767843	0.1668054197	0.1129221263	0.0724319307	0.1739282682	0.4610083537	0.2140357914	0.122578356	0.0934934197	0.3642083308	0.0938035871	0.1873944159	0.1647813532	0.0568852659	0.2287700906	0.1664121115	0.2570821395	0.1580840544	0.1158679717	0.2721587013	0.2560262881	301	995	498	516	45	2776	4234	1728	1703	1020	4366	380	1228	3201	1271	3877	3421	3810	1492	3234	5767	4596	2293.59	1652.91	2934.27	301	966
SG_TRINITY_DN12202_c0_g1_i2.p1	0.2883182179	0.1672664507	0.3322105105	0.1625048096	0.3466069624	0.123469693	0.208440091	0.1892041957	0.1491189938	0.126096288	0.1921959185	0.3292372233	0.3791877663	0.102967253	0.1113326871	0.1071216945	0.0645028202	0.3673943494	0.2061719576	0.1592022937	0.1113284166	0.0952266277	1469	518	2340	1196	2663	1548	1253	1345	2406	1908	1538	2715	3374	1755	3343	1492	784	5017	2210	4362	2679	1426	2151.86	1653.09	2650.64	1469	1653
SG_TRINITY_DN19048_c0_g1_i1.p1	0.1900746551	0.2252723668	0.2468528757	0.2839724804	0.3256881944	0.1276339565	0.1889056263	0.3385253223	0.0765605163	0.1202941307	0.1757771274	0.291517796	0.2514958938	0.0474931533	0.0920630345	0.0626300986	0.0791272828	0.0453783781	0.2687259492	0.019150525	0.0287022378	0.0676052655	477	1232	1347	3036	2418	1662	1041	3400	561	1756	1255	2334	1950	447	2665	626	1155	278	3111	141	287	831	1455.00	1653.18	1256.82	477	1939
SG_TRINITY_DN3803_c0_g1_i3.p1	0.3187399441	0.2639151	0.1646602415	0.2447297623	0.3119156868	0.1613378549	0.1549908454	0.1574612779	0.1587851617	0.0660262687	0.2282160456	0.1495967479	0.1095674484	0.1997339102	0.0730647534	0.1347640618	0.2176152745	0.093062951	0.26140636	0.1526653259	0.0928444356	0.2416544364	1832	1757	476	2494	2270	2510	636	913	2647	415	2244	892	448	3892	1905	2055	4374	1022	3017	4234	2072	4389	2113.36	1654.00	2572.73	1832	1901.4
MG_TRINITY_DN1857_c0_g1_i9.p1	0.2555871377	0.2237654671	0.2758693492	0.1639343853	0.1008970054	0.1679415058	0.151624764	0.270915059	0.1425526535	0.2155732251	0.1468461963	0.1191550408	0.2426000849	0.1234273015	0.0983225787	0.0243048018	0.211449897	0.2179953055	0.2439099088	0.1791876402	0.0628829881	0.3079107834	1096	1215	1706	1221	161	2661	596	2504	2231	4016	791	611	1850	2280	2859	95	4292	3273	2754	4693	1165	5191	2148.23	1654.36	2642.09	1096	1392.8
SG_TRINITY_DN9006_c4_g1_i2.p3	0.2962903831	0.2399482997	0.1722183542	0.1835138352	0.2917147093	0.1108150787	0.1831684676	0.2268640175	0.1178737674	0.0983569476	0.3581349195	0.2363393055	0.3838998709	0.0389298478	0.0818682771	0.2327986106	0.1100790499	0.2398868863	0.4455091227	0.1007707046	0.0939710649	0.1495952913	1569	1420	546	1549	2001	1211	973	1911	1582	1148	4290	1754	3425	292	2269	3953	2022	3598	4972	2709	2116	2684	2181.55	1654.55	2708.55	1569	1345.4
MG_TRINITY_DN4637_c0_g1_i1.p1	0.6337981689	0.1118852701	0.0723029161	0.1707049118	0.1748860412	0.1837827107	0.3683081512	0.133857198	0.0704027647			0.5174316248	0.1576500462	0.1483884315	0.0879119848	0.2022404268	0.2528191636	0.2279304409	0.1645948455	0.0528781276	0.0550967548		5269	142	34	1335	734	2990	3309	648	446			4350	950	2847	2518	3413	4889	3429	1603	996	937		2149.42	1656.33	2593.20	5269	1047
MG_TRINITY_DN3165_c0_g1_i6.p1	0.2607107068	0.3911159347	0.1593235493	0.2453335791	0.193075268	0.1509788367	0.2576425759	0.2189646448	0.1589658561	0.0421671871	0.1659738063	0.3404702708	0.12418845	0.2511749569	0.1748011202	0.1141530531	0.1249480865	0.0370907362	0.2025529708	0.1082601956	0.0619024999	0.1260530543	1143	3448	427	2503	912	2269	1906	1793	2652	83	1092	2810	589	4696	4952	1629	2416	191	2163	2964	1129	2158	1996.59	1657.09	2336.09	1143	1911.8
SG_TRINITY_DN5425_c0_g2_i9.p1	0.3766775854	0.3394430461	0.1040297404	0.1921294122	0.2096737492	0.2186210076	0.120370834	0.095710414	0.1778854848	0.1374861147	0.1254149242		0.3817036268	0.0806247835	0.0826503495	0.0693909607	0.0900361619	0.1664227956	0.0957470044	0.0194238575	0.1261892163	0.1872907284	2568	2780	118	1683	1074	3609	330	261	3049	2252	504		3405	1185	2291	743	1489	2420	655	145	3127	3449	1768.43	1657.09	1890.90	2568	1852.8
[truncated: 11,233 more rows]
[truncated: 3 more columns]
