# Supplementary material for: Transcriptomic analysis of the tick midgut and salivary gland responses upon repeated blood-feeding on a vertebrate host
Source: Front Cell Infect Microbiol. 2022 Aug 4;12:919786. doi: 10.3389/fcimb.2022.919786 (PMC9386188; doi:10.3389/fcimb.2022.919786)
Supplement: Supplementary file 1 — Excel file with all the annotation and features of the unique coding regions. This file shows the following information: transcript sequences, CDS sequences, peptide sequences, families, information about the best hits obtained using blast, GO terms and keywords obtained from Uniprot, Interpro domains and GO terms, final set of GO terms obtained after merging GO terms obtained from Uniprot and Blast2GO, SignalP, TMHMM domains, annotation- and secretion-based classes, tissue specificities with the fold change for midguts and salivary glands, information about differential expression (the coding is <tissue>|<exposure number of the first sample>_<time feeding point of the first sample>|<exposure number of the second sample>_<time feeding point of the second sample><UP or DOWN expressed>), fold changes and posterior probabilities of being differentially expressed, and expression for every sample in FPKM. [file DataSheet_1.zip › Supplementary_files/Supplementary file 3.ods]

## Sheet: Midgut
DEGs in the time course	Cluster
MG_TRINITY_DN10055_c0_g2_i2	1
MG_TRINITY_DN10653_c0_g1_i2	1
MG_TRINITY_DN11087_c0_g1_i4	1
MG_TRINITY_DN1116_c0_g1_i1	1
MG_TRINITY_DN11433_c0_g1_i2	1
MG_TRINITY_DN1162_c1_g1_i10	1
MG_TRINITY_DN11696_c0_g1_i2	1
MG_TRINITY_DN12004_c0_g1_i3	1
MG_TRINITY_DN12342_c0_g1_i1	1
MG_TRINITY_DN12401_c0_g1_i2	1
MG_TRINITY_DN1365_c0_g1_i3	1
MG_TRINITY_DN13954_c0_g2_i1	1
MG_TRINITY_DN13_c3_g2_i1	1
MG_TRINITY_DN14243_c0_g1_i2	1
MG_TRINITY_DN1472_c0_g1_i9	1
MG_TRINITY_DN150_c0_g1_i10	1
MG_TRINITY_DN15218_c0_g1_i2	1
MG_TRINITY_DN1561_c0_g1_i1	1
MG_TRINITY_DN1567_c0_g1_i5	1
MG_TRINITY_DN1692_c0_g1_i3	1
MG_TRINITY_DN17000_c0_g1_i3	1
MG_TRINITY_DN17000_c0_g1_i5	1
MG_TRINITY_DN18212_c0_g1_i3	1
MG_TRINITY_DN2045_c0_g1_i1	1
MG_TRINITY_DN20619_c0_g1_i2	1
MG_TRINITY_DN2106_c0_g1_i11	1
MG_TRINITY_DN2144_c0_g1_i12	1
MG_TRINITY_DN2144_c0_g1_i6	1
MG_TRINITY_DN2248_c0_g1_i12	1
MG_TRINITY_DN2248_c0_g1_i4	1
MG_TRINITY_DN2304_c0_g1_i3	1
MG_TRINITY_DN2311_c0_g1_i1	1
MG_TRINITY_DN231_c4_g1_i1	1
MG_TRINITY_DN23301_c0_g1_i1	1
MG_TRINITY_DN2333_c0_g1_i4	1
MG_TRINITY_DN24125_c0_g1_i2	1
MG_TRINITY_DN2536_c2_g1_i1	1
MG_TRINITY_DN2623_c0_g1_i4	1
MG_TRINITY_DN29134_c0_g1_i2	1
MG_TRINITY_DN2921_c1_g1_i14	1
MG_TRINITY_DN2972_c0_g1_i3	1
MG_TRINITY_DN3120_c0_g1_i4	1
MG_TRINITY_DN3138_c0_g1_i10	1
MG_TRINITY_DN3406_c0_g1_i8	1
MG_TRINITY_DN3433_c0_g1_i7	1
MG_TRINITY_DN3545_c0_g1_i7	1
MG_TRINITY_DN3584_c0_g1_i8	1
MG_TRINITY_DN3642_c1_g1_i1	1
MG_TRINITY_DN3652_c0_g1_i1	1
MG_TRINITY_DN371_c0_g1_i6	1
MG_TRINITY_DN3775_c0_g1_i2	1
MG_TRINITY_DN3877_c0_g1_i1	1
MG_TRINITY_DN4000_c0_g1_i1	1
MG_TRINITY_DN4057_c0_g1_i11	1
MG_TRINITY_DN4110_c0_g1_i5	1
MG_TRINITY_DN43829_c0_g1_i2	1
MG_TRINITY_DN45_c0_g3_i3	1
MG_TRINITY_DN461_c0_g1_i8	1
MG_TRINITY_DN4767_c0_g1_i5	1
MG_TRINITY_DN49084_c0_g1_i6	1
MG_TRINITY_DN4949_c0_g1_i6	1
MG_TRINITY_DN49563_c0_g1_i1	1
MG_TRINITY_DN49902_c0_g1_i1	1
MG_TRINITY_DN5204_c0_g1_i1	1
MG_TRINITY_DN52251_c0_g1_i3	1
MG_TRINITY_DN5476_c0_g1_i4	1
MG_TRINITY_DN5802_c0_g1_i3	1
MG_TRINITY_DN5844_c0_g2_i4	1
MG_TRINITY_DN59875_c2_g1_i1	1
MG_TRINITY_DN5_c0_g1_i10	1
MG_TRINITY_DN6150_c0_g1_i1	1
MG_TRINITY_DN6190_c0_g1_i1	1
MG_TRINITY_DN6198_c1_g1_i3	1
MG_TRINITY_DN62704_c0_g1_i2	1
MG_TRINITY_DN647_c2_g1_i1	1
MG_TRINITY_DN675_c0_g1_i11	1
MG_TRINITY_DN6786_c0_g1_i1	1
MG_TRINITY_DN68218_c0_g1_i1	1
MG_TRINITY_DN70865_c0_g1_i1	1
MG_TRINITY_DN71710_c1_g1_i2	1
MG_TRINITY_DN7243_c0_g1_i1	1
MG_TRINITY_DN7267_c0_g1_i3	1
MG_TRINITY_DN7319_c0_g1_i1	1
MG_TRINITY_DN7612_c0_g2_i2	1
MG_TRINITY_DN766_c5_g1_i3	1
MG_TRINITY_DN7880_c0_g1_i11	1
MG_TRINITY_DN8181_c0_g1_i3	1
MG_TRINITY_DN8977_c0_g1_i2	1
MG_TRINITY_DN9065_c0_g1_i1	1
MG_TRINITY_DN910_c1_g1_i1	1
MG_TRINITY_DN9220_c0_g1_i3	1
MG_TRINITY_DN9278_c0_g1_i7	1
MG_TRINITY_DN934_c0_g1_i8	1
MG_TRINITY_DN9669_c0_g1_i1	1
MG_TRINITY_DN98101_c0_g2_i1	1
MG_TRINITY_DN9884_c0_g1_i5	1
SG_TRINITY_DN1004_c3_g1_i14	1
SG_TRINITY_DN10157_c0_g1_i7	1
SG_TRINITY_DN102466_c0_g1_i2	1
SG_TRINITY_DN10364_c0_g1_i3	1
SG_TRINITY_DN107024_c0_g1_i1	1
SG_TRINITY_DN1122_c1_g1_i1	1
SG_TRINITY_DN11331_c0_g1_i1	1
SG_TRINITY_DN1141_c0_g2_i3	1
SG_TRINITY_DN11850_c0_g1_i3	1
SG_TRINITY_DN11935_c0_g1_i9	1
SG_TRINITY_DN12127_c0_g1_i10	1
SG_TRINITY_DN12368_c0_g1_i2	1
SG_TRINITY_DN126126_c0_g1_i3	1
SG_TRINITY_DN126702_c0_g1_i1	1
SG_TRINITY_DN126806_c0_g1_i2	1
SG_TRINITY_DN12889_c0_g2_i1	1
SG_TRINITY_DN13781_c0_g1_i1	1
SG_TRINITY_DN14142_c0_g1_i1	1
SG_TRINITY_DN1458_c0_g1_i9	1
SG_TRINITY_DN1469_c0_g1_i1	1
SG_TRINITY_DN14866_c0_g1_i13	1
SG_TRINITY_DN151883_c0_g1_i1	1
SG_TRINITY_DN15231_c0_g1_i8	1
SG_TRINITY_DN15324_c0_g1_i1	1
SG_TRINITY_DN153397_c0_g1_i2	1
SG_TRINITY_DN15536_c0_g1_i10	1
SG_TRINITY_DN155513_c0_g1_i1	1
SG_TRINITY_DN16052_c0_g1_i1	1
SG_TRINITY_DN160970_c0_g1_i1	1
SG_TRINITY_DN16403_c2_g1_i1	1
SG_TRINITY_DN1840_c0_g1_i5	1
SG_TRINITY_DN18411_c0_g1_i5	1
SG_TRINITY_DN184678_c0_g1_i2	1
SG_TRINITY_DN18842_c0_g1_i2	1
SG_TRINITY_DN188960_c0_g1_i1	1
SG_TRINITY_DN189492_c0_g1_i1	1
SG_TRINITY_DN190957_c1_g1_i1	1
SG_TRINITY_DN190_c0_g3_i1	1
SG_TRINITY_DN1995_c1_g1_i3	1
SG_TRINITY_DN20037_c0_g2_i4	1
SG_TRINITY_DN20415_c2_g1_i1	1
SG_TRINITY_DN20857_c0_g1_i1	1
SG_TRINITY_DN221760_c0_g1_i1	1
SG_TRINITY_DN234377_c1_g1_i1	1
SG_TRINITY_DN23914_c0_g1_i2	1
SG_TRINITY_DN26252_c0_g1_i2	1
SG_TRINITY_DN28803_c0_g1_i2	1
SG_TRINITY_DN298941_c0_g1_i1	1
SG_TRINITY_DN306997_c0_g1_i1	1
SG_TRINITY_DN32185_c0_g1_i4	1
SG_TRINITY_DN3272_c0_g2_i4	1
SG_TRINITY_DN3532_c0_g1_i1	1
SG_TRINITY_DN36069_c0_g1_i3	1
SG_TRINITY_DN3653_c0_g1_i1	1
SG_TRINITY_DN376075_c0_g1_i1	1
SG_TRINITY_DN3761_c0_g2_i1	1
SG_TRINITY_DN3876_c0_g1_i4	1
SG_TRINITY_DN41432_c1_g1_i1	1
SG_TRINITY_DN4449_c1_g1_i3	1
SG_TRINITY_DN4496_c0_g1_i6	1
SG_TRINITY_DN453332_c0_g1_i1	1
SG_TRINITY_DN4794_c0_g1_i13	1
SG_TRINITY_DN508276_c1_g1_i1	1
SG_TRINITY_DN5213_c0_g1_i7	1
SG_TRINITY_DN5596_c0_g1_i9	1
SG_TRINITY_DN6017_c0_g1_i3	1
SG_TRINITY_DN6051_c0_g1_i14	1
SG_TRINITY_DN6247_c0_g1_i6	1
SG_TRINITY_DN6598_c0_g1_i9	1
SG_TRINITY_DN7147_c0_g1_i2	1
SG_TRINITY_DN7259_c0_g1_i1	1
SG_TRINITY_DN73268_c1_g1_i3	1
SG_TRINITY_DN7407_c0_g1_i3	1
SG_TRINITY_DN76281_c1_g1_i1	1
SG_TRINITY_DN7698_c0_g2_i1	1
SG_TRINITY_DN7919_c0_g1_i12	1
SG_TRINITY_DN8404_c0_g1_i1	1
SG_TRINITY_DN87420_c1_g1_i1	1
SG_TRINITY_DN8842_c0_g1_i1	1
SG_TRINITY_DN89327_c0_g1_i1	1
SG_TRINITY_DN9016_c0_g1_i2	1
SG_TRINITY_DN9463_c0_g1_i4	1
SG_TRINITY_DN9498_c0_g1_i7	1
SG_TRINITY_DN9663_c0_g1_i6	1
SG_TRINITY_DN99283_c1_g1_i1	1
MG_TRINITY_DN1007_c0_g1_i4	2
MG_TRINITY_DN1009_c0_g1_i6	2
MG_TRINITY_DN10774_c0_g1_i2	2
MG_TRINITY_DN1107_c0_g1_i3	2
MG_TRINITY_DN113311_c1_g1_i1	2
MG_TRINITY_DN12046_c0_g1_i6	2
MG_TRINITY_DN1213_c0_g1_i6	2
MG_TRINITY_DN1216_c1_g1_i2	2
MG_TRINITY_DN1305_c0_g1_i2	2
MG_TRINITY_DN13343_c0_g1_i1	2
MG_TRINITY_DN1380_c0_g1_i1	2
MG_TRINITY_DN1472_c0_g1_i13	2
MG_TRINITY_DN14932_c0_g1_i3	2
MG_TRINITY_DN14973_c0_g1_i7	2
MG_TRINITY_DN15362_c0_g1_i1	2
MG_TRINITY_DN1584_c0_g1_i1	2
MG_TRINITY_DN16259_c0_g1_i6	2
MG_TRINITY_DN1682_c0_g1_i11	2
MG_TRINITY_DN16896_c0_g1_i3	2
MG_TRINITY_DN1717_c0_g1_i2	2
MG_TRINITY_DN19290_c0_g1_i1	2
MG_TRINITY_DN203_c0_g1_i1	2
MG_TRINITY_DN20872_c1_g1_i6	2
MG_TRINITY_DN21319_c0_g1_i5	2
MG_TRINITY_DN216_c0_g1_i8	2
MG_TRINITY_DN2222_c0_g1_i9	2
MG_TRINITY_DN234_c0_g1_i2	2
MG_TRINITY_DN2477_c0_g1_i3	2
MG_TRINITY_DN2551_c0_g1_i8	2
MG_TRINITY_DN2650_c0_g1_i10	2
MG_TRINITY_DN27844_c0_g1_i1	2
MG_TRINITY_DN279_c1_g2_i2	2
MG_TRINITY_DN287043_c0_g1_i1	2
MG_TRINITY_DN3011_c0_g1_i1	2
MG_TRINITY_DN3168_c0_g1_i15	2
MG_TRINITY_DN3249_c0_g1_i1	2
MG_TRINITY_DN3341_c0_g1_i8	2
MG_TRINITY_DN3371_c0_g1_i4	2
MG_TRINITY_DN374_c1_g1_i7	2
MG_TRINITY_DN3890_c0_g1_i3	2
MG_TRINITY_DN38_c0_g1_i3	2
MG_TRINITY_DN3938_c0_g1_i1	2
MG_TRINITY_DN41660_c0_g1_i1	2
MG_TRINITY_DN416_c0_g1_i5	2
MG_TRINITY_DN416_c0_g1_i7	2
MG_TRINITY_DN4289_c0_g1_i8	2
MG_TRINITY_DN4322_c0_g1_i6	2
MG_TRINITY_DN4444_c1_g1_i3	2
MG_TRINITY_DN4546_c0_g1_i10	2
MG_TRINITY_DN4546_c0_g1_i11	2
MG_TRINITY_DN45_c0_g2_i2	2
MG_TRINITY_DN497_c0_g1_i1	2
MG_TRINITY_DN517_c0_g1_i4	2
MG_TRINITY_DN594_c0_g1_i4	2
MG_TRINITY_DN6926_c0_g1_i1	2
MG_TRINITY_DN694_c0_g1_i6	2
MG_TRINITY_DN6_c0_g2_i1	2
MG_TRINITY_DN729_c0_g1_i2	2
MG_TRINITY_DN7725_c0_g1_i2	2
MG_TRINITY_DN796_c0_g1_i3	2
MG_TRINITY_DN840_c1_g1_i1	2
MG_TRINITY_DN92_c16_g1_i1	2
MG_TRINITY_DN9771_c0_g1_i12	2
MG_TRINITY_DN99255_c1_g1_i1	2
MG_TRINITY_DN9_c0_g1_i14	2
SG_TRINITY_DN10258_c0_g1_i1	2
SG_TRINITY_DN1037_c1_g1_i4	2
SG_TRINITY_DN110392_c0_g1_i3	2
SG_TRINITY_DN11935_c0_g1_i7	2
SG_TRINITY_DN12121_c0_g1_i4	2
SG_TRINITY_DN125272_c0_g1_i1	2
SG_TRINITY_DN125537_c0_g1_i1	2
SG_TRINITY_DN125937_c0_g1_i3	2
SG_TRINITY_DN15237_c0_g1_i7	2
SG_TRINITY_DN1581_c0_g1_i16	2
SG_TRINITY_DN19205_c0_g1_i5	2
SG_TRINITY_DN198928_c0_g1_i1	2
SG_TRINITY_DN2062_c0_g1_i8	2
SG_TRINITY_DN21795_c0_g1_i12	2
SG_TRINITY_DN21795_c0_g1_i2	2
SG_TRINITY_DN22809_c0_g1_i3	2
SG_TRINITY_DN2384_c0_g1_i5	2
SG_TRINITY_DN23914_c0_g1_i1	2
SG_TRINITY_DN246372_c0_g1_i1	2
SG_TRINITY_DN2522_c1_g1_i2	2
SG_TRINITY_DN285551_c0_g1_i1	2
SG_TRINITY_DN29700_c0_g1_i1	2
SG_TRINITY_DN3346_c0_g1_i2	2
SG_TRINITY_DN336949_c0_g1_i1	2
SG_TRINITY_DN35492_c0_g1_i12	2
SG_TRINITY_DN360166_c0_g1_i1	2
SG_TRINITY_DN3642_c0_g2_i7	2
SG_TRINITY_DN3873_c0_g1_i3	2
SG_TRINITY_DN4442_c0_g1_i9	2
SG_TRINITY_DN4559_c0_g1_i9	2
SG_TRINITY_DN552_c0_g1_i1	2
SG_TRINITY_DN561_c0_g1_i8	2
SG_TRINITY_DN5987_c0_g1_i6	2
SG_TRINITY_DN603_c0_g1_i5	2
SG_TRINITY_DN6654_c0_g1_i4	2
SG_TRINITY_DN67178_c0_g1_i1	2
SG_TRINITY_DN7919_c0_g1_i4	2
SG_TRINITY_DN8131_c0_g1_i1	2
SG_TRINITY_DN886_c0_g1_i14	2
SG_TRINITY_DN9273_c0_g1_i2	2
SG_TRINITY_DN9603_c0_g1_i2	2
MG_TRINITY_DN10103_c0_g1_i3	3
MG_TRINITY_DN10116_c0_g1_i1	3
MG_TRINITY_DN10119_c0_g1_i4	3
MG_TRINITY_DN1017_c0_g1_i3	3
MG_TRINITY_DN10300_c0_g1_i3	3
MG_TRINITY_DN1034_c0_g1_i4	3
MG_TRINITY_DN10379_c0_g1_i1	3
MG_TRINITY_DN1045_c0_g1_i5	3
MG_TRINITY_DN107088_c0_g1_i1	3
MG_TRINITY_DN10807_c0_g1_i1	3
MG_TRINITY_DN10810_c0_g1_i2	3
MG_TRINITY_DN1084_c0_g2_i9	3
MG_TRINITY_DN10929_c0_g1_i1	3
MG_TRINITY_DN10951_c0_g1_i3	3
MG_TRINITY_DN10990_c0_g1_i1	3
MG_TRINITY_DN1108_c1_g1_i3	3
MG_TRINITY_DN11246_c0_g1_i2	3
MG_TRINITY_DN11303_c0_g1_i8	3
MG_TRINITY_DN11304_c0_g1_i8	3
MG_TRINITY_DN1130_c0_g1_i3	3
MG_TRINITY_DN11322_c0_g1_i2	3
MG_TRINITY_DN11366_c0_g1_i4	3
MG_TRINITY_DN11381_c0_g1_i2	3
MG_TRINITY_DN11409_c0_g1_i1	3
MG_TRINITY_DN11637_c0_g1_i6	3
MG_TRINITY_DN11730_c1_g1_i2	3
MG_TRINITY_DN11895_c0_g1_i5	3
MG_TRINITY_DN11898_c0_g1_i3	3
MG_TRINITY_DN12204_c0_g1_i1	3
MG_TRINITY_DN1291_c0_g2_i7	3
MG_TRINITY_DN13211_c0_g1_i2	3
MG_TRINITY_DN13337_c0_g1_i1	3
MG_TRINITY_DN13415_c0_g1_i3	3
MG_TRINITY_DN13454_c0_g1_i6	3
MG_TRINITY_DN135045_c0_g1_i1	3
MG_TRINITY_DN1387_c0_g1_i4	3
MG_TRINITY_DN13898_c0_g1_i3	3
MG_TRINITY_DN14233_c0_g1_i12	3
MG_TRINITY_DN1497_c0_g1_i11	3
MG_TRINITY_DN1519_c0_g2_i3	3
MG_TRINITY_DN1580_c0_g1_i5	3
MG_TRINITY_DN1581_c0_g1_i12	3
MG_TRINITY_DN160_c1_g1_i2	3
MG_TRINITY_DN1622_c0_g1_i1	3
MG_TRINITY_DN164282_c0_g1_i1	3
MG_TRINITY_DN1659_c0_g1_i4	3
MG_TRINITY_DN17000_c0_g1_i8	3
MG_TRINITY_DN1703_c0_g1_i3	3
MG_TRINITY_DN17081_c0_g1_i2	3
MG_TRINITY_DN17134_c0_g1_i4	3
MG_TRINITY_DN1835_c0_g1_i3	3
MG_TRINITY_DN1836_c0_g1_i2	3
MG_TRINITY_DN18841_c0_g1_i2	3
MG_TRINITY_DN18865_c0_g1_i2	3
MG_TRINITY_DN1950_c0_g1_i6	3
MG_TRINITY_DN2005_c0_g1_i12	3
MG_TRINITY_DN2005_c0_g1_i4	3
MG_TRINITY_DN204270_c0_g1_i2	3
MG_TRINITY_DN2101_c0_g1_i4	3
MG_TRINITY_DN21077_c0_g1_i1	3
MG_TRINITY_DN211_c0_g1_i7	3
MG_TRINITY_DN2196_c1_g2_i6	3
MG_TRINITY_DN2212_c0_g1_i5	3
MG_TRINITY_DN22209_c0_g2_i1	3
MG_TRINITY_DN2229_c0_g1_i3	3
MG_TRINITY_DN224_c1_g1_i2	3
MG_TRINITY_DN231_c0_g1_i9	3
MG_TRINITY_DN235925_c0_g1_i1	3
MG_TRINITY_DN2402_c2_g1_i4	3
MG_TRINITY_DN2417_c0_g1_i2	3
MG_TRINITY_DN2479_c0_g1_i3	3
MG_TRINITY_DN2546_c0_g1_i6	3
MG_TRINITY_DN256_c1_g1_i3	3
MG_TRINITY_DN2653_c1_g1_i2	3
MG_TRINITY_DN2655_c0_g1_i3	3
MG_TRINITY_DN2669_c0_g1_i8	3
MG_TRINITY_DN2768_c0_g1_i8	3
MG_TRINITY_DN2793_c0_g1_i5	3
MG_TRINITY_DN2829_c0_g1_i4	3
MG_TRINITY_DN2834_c0_g1_i5	3
MG_TRINITY_DN2908_c0_g1_i5	3
MG_TRINITY_DN2996_c0_g1_i11	3
MG_TRINITY_DN3065_c0_g1_i5	3
MG_TRINITY_DN3152_c4_g1_i1	3
MG_TRINITY_DN3370_c0_g1_i10	3
MG_TRINITY_DN3376_c0_g1_i4	3
MG_TRINITY_DN3406_c0_g1_i1	3
MG_TRINITY_DN34301_c0_g1_i5	3
MG_TRINITY_DN3460_c1_g1_i1	3
MG_TRINITY_DN3554_c0_g1_i6	3
MG_TRINITY_DN35829_c1_g1_i1	3
MG_TRINITY_DN3605_c0_g1_i4	3
MG_TRINITY_DN3657_c0_g1_i2	3
MG_TRINITY_DN3680_c0_g1_i5	3
MG_TRINITY_DN3692_c0_g1_i2	3
MG_TRINITY_DN370_c0_g1_i1	3
MG_TRINITY_DN37129_c0_g1_i1	3
MG_TRINITY_DN371_c1_g1_i1	3
MG_TRINITY_DN3750_c0_g1_i1	3
MG_TRINITY_DN37712_c0_g1_i1	3
MG_TRINITY_DN3788_c1_g1_i14	3
MG_TRINITY_DN3839_c2_g1_i5	3
MG_TRINITY_DN4121_c0_g1_i23	3
MG_TRINITY_DN42765_c0_g1_i3	3
MG_TRINITY_DN4344_c0_g1_i8	3
MG_TRINITY_DN4461_c0_g1_i1	3
MG_TRINITY_DN4491_c0_g1_i8	3
MG_TRINITY_DN4686_c0_g1_i2	3
MG_TRINITY_DN4729_c1_g1_i3	3
MG_TRINITY_DN4815_c0_g2_i5	3
MG_TRINITY_DN4826_c2_g1_i3	3
MG_TRINITY_DN4849_c0_g2_i1	3
MG_TRINITY_DN4857_c0_g1_i1	3
MG_TRINITY_DN486_c0_g1_i7	3
MG_TRINITY_DN498_c0_g1_i2	3
MG_TRINITY_DN5010_c0_g1_i5	3
MG_TRINITY_DN5024_c0_g1_i1	3
MG_TRINITY_DN5201_c0_g1_i1	3
MG_TRINITY_DN524_c0_g1_i3	3
MG_TRINITY_DN5292_c0_g1_i12	3
MG_TRINITY_DN5320_c0_g1_i5	3
MG_TRINITY_DN5414_c0_g1_i3	3
MG_TRINITY_DN5484_c0_g1_i2	3
MG_TRINITY_DN5486_c0_g1_i1	3
MG_TRINITY_DN54981_c0_g1_i1	3
MG_TRINITY_DN5565_c0_g1_i4	3
MG_TRINITY_DN55749_c0_g1_i1	3
MG_TRINITY_DN5604_c0_g1_i4	3
MG_TRINITY_DN5609_c0_g1_i1	3
MG_TRINITY_DN574_c0_g1_i13	3
MG_TRINITY_DN5921_c0_g1_i1	3
MG_TRINITY_DN5948_c0_g1_i1	3
MG_TRINITY_DN5994_c0_g2_i5	3
MG_TRINITY_DN6078_c0_g1_i2	3
MG_TRINITY_DN6082_c0_g1_i3	3
MG_TRINITY_DN6136_c2_g1_i2	3
MG_TRINITY_DN6168_c0_g1_i6	3
MG_TRINITY_DN6245_c1_g1_i3	3
MG_TRINITY_DN624_c0_g1_i1	3
MG_TRINITY_DN6343_c0_g1_i2	3
MG_TRINITY_DN6379_c0_g1_i3	3
MG_TRINITY_DN6463_c0_g1_i1	3
MG_TRINITY_DN6548_c0_g1_i6	3
MG_TRINITY_DN6588_c0_g1_i1	3
MG_TRINITY_DN6780_c0_g1_i4	3
MG_TRINITY_DN6816_c0_g1_i2	3
MG_TRINITY_DN6904_c0_g1_i1	3
MG_TRINITY_DN69840_c0_g1_i2	3
MG_TRINITY_DN7091_c0_g1_i1	3
MG_TRINITY_DN71568_c0_g1_i1	3
MG_TRINITY_DN7164_c0_g1_i1	3
MG_TRINITY_DN7206_c0_g1_i2	3
MG_TRINITY_DN7243_c0_g1_i2	3
MG_TRINITY_DN73648_c0_g1_i6	3
MG_TRINITY_DN7491_c0_g2_i2	3
MG_TRINITY_DN7557_c0_g1_i3	3
MG_TRINITY_DN755_c0_g2_i1	3
MG_TRINITY_DN7580_c0_g1_i6	3
MG_TRINITY_DN7584_c0_g1_i1	3
MG_TRINITY_DN7612_c0_g1_i2	3
MG_TRINITY_DN76379_c0_g2_i1	3
MG_TRINITY_DN7734_c0_g1_i5	3
MG_TRINITY_DN77915_c0_g1_i1	3
MG_TRINITY_DN7831_c0_g1_i5	3
MG_TRINITY_DN7899_c0_g1_i2	3
MG_TRINITY_DN79044_c0_g1_i1	3
MG_TRINITY_DN79212_c1_g1_i1	3
MG_TRINITY_DN7936_c0_g1_i3	3
MG_TRINITY_DN7945_c0_g1_i1	3
MG_TRINITY_DN7989_c0_g2_i1	3
MG_TRINITY_DN8039_c0_g1_i6	3
MG_TRINITY_DN8172_c0_g1_i8	3
MG_TRINITY_DN8248_c0_g1_i1	3
MG_TRINITY_DN825_c0_g1_i4	3
MG_TRINITY_DN8376_c0_g1_i2	3
MG_TRINITY_DN8427_c0_g1_i4	3
MG_TRINITY_DN8451_c0_g1_i1	3
MG_TRINITY_DN85038_c0_g1_i1	3
MG_TRINITY_DN8503_c0_g1_i2	3
MG_TRINITY_DN8691_c0_g1_i1	3
MG_TRINITY_DN8815_c0_g1_i2	3
MG_TRINITY_DN8835_c0_g1_i6	3
MG_TRINITY_DN8843_c0_g1_i4	3
MG_TRINITY_DN8925_c0_g1_i12	3
MG_TRINITY_DN8954_c0_g1_i1	3
MG_TRINITY_DN9039_c0_g1_i4	3
MG_TRINITY_DN9106_c0_g1_i1	3
MG_TRINITY_DN9223_c0_g1_i4	3
MG_TRINITY_DN9279_c2_g1_i1	3
MG_TRINITY_DN9344_c0_g1_i4	3
MG_TRINITY_DN93698_c0_g1_i1	3
MG_TRINITY_DN9375_c0_g1_i1	3
MG_TRINITY_DN9384_c0_g1_i3	3
MG_TRINITY_DN9717_c0_g1_i16	3
MG_TRINITY_DN9758_c0_g1_i1	3
MG_TRINITY_DN9821_c0_g1_i4	3
MG_TRINITY_DN9833_c0_g1_i2	3
MG_TRINITY_DN9969_c0_g1_i4	3
SG_TRINITY_DN10032_c0_g1_i5	3
SG_TRINITY_DN10255_c0_g3_i3	3
SG_TRINITY_DN10324_c0_g1_i2	3
SG_TRINITY_DN10379_c0_g1_i13	3
SG_TRINITY_DN10479_c0_g2_i2	3
SG_TRINITY_DN10499_c0_g1_i2	3
SG_TRINITY_DN10717_c0_g1_i8	3
SG_TRINITY_DN10914_c0_g1_i1	3
SG_TRINITY_DN11261_c0_g1_i5	3
SG_TRINITY_DN11347_c0_g1_i1	3
SG_TRINITY_DN11358_c0_g1_i8	3
SG_TRINITY_DN11487_c0_g1_i1	3
SG_TRINITY_DN11487_c0_g1_i3	3
SG_TRINITY_DN1148_c0_g1_i1	3
SG_TRINITY_DN11585_c0_g1_i7	3
SG_TRINITY_DN11828_c1_g1_i3	3
SG_TRINITY_DN11842_c0_g1_i1	3
SG_TRINITY_DN11962_c0_g1_i2	3
SG_TRINITY_DN12416_c0_g1_i1	3
SG_TRINITY_DN12608_c0_g1_i4	3
SG_TRINITY_DN126830_c0_g1_i1	3
SG_TRINITY_DN129832_c0_g1_i1	3
SG_TRINITY_DN13480_c0_g1_i1	3
SG_TRINITY_DN13536_c0_g1_i4	3
SG_TRINITY_DN138076_c0_g1_i2	3
SG_TRINITY_DN1437_c0_g1_i6	3
SG_TRINITY_DN144854_c0_g1_i2	3
SG_TRINITY_DN14576_c0_g1_i3	3
SG_TRINITY_DN15093_c0_g2_i1	3
SG_TRINITY_DN1513_c0_g1_i4	3
SG_TRINITY_DN15177_c0_g1_i1	3
SG_TRINITY_DN15233_c0_g1_i9	3
SG_TRINITY_DN15343_c0_g1_i2	3
SG_TRINITY_DN153845_c0_g2_i1	3
SG_TRINITY_DN154179_c0_g1_i1	3
SG_TRINITY_DN155203_c0_g1_i1	3
SG_TRINITY_DN15550_c0_g1_i2	3
SG_TRINITY_DN1592_c0_g2_i5	3
SG_TRINITY_DN160650_c0_g1_i1	3
SG_TRINITY_DN1613_c0_g1_i3	3
SG_TRINITY_DN161703_c0_g1_i1	3
SG_TRINITY_DN16316_c0_g2_i1	3
SG_TRINITY_DN16376_c0_g1_i2	3
SG_TRINITY_DN165586_c0_g1_i6	3
SG_TRINITY_DN16649_c0_g1_i5	3
SG_TRINITY_DN16995_c0_g1_i5	3
SG_TRINITY_DN17259_c0_g1_i3	3
SG_TRINITY_DN1730_c0_g1_i2	3
SG_TRINITY_DN176849_c0_g1_i6	3
SG_TRINITY_DN177_c0_g1_i4	3
SG_TRINITY_DN178321_c1_g1_i1	3
SG_TRINITY_DN179049_c0_g1_i3	3
SG_TRINITY_DN180701_c0_g1_i3	3
SG_TRINITY_DN18520_c0_g1_i4	3
SG_TRINITY_DN18737_c0_g1_i1	3
SG_TRINITY_DN19044_c0_g1_i2	3
SG_TRINITY_DN19074_c0_g1_i3	3
SG_TRINITY_DN1910_c0_g1_i7	3
SG_TRINITY_DN191739_c0_g1_i1	3
SG_TRINITY_DN19266_c0_g1_i1	3
SG_TRINITY_DN193760_c0_g1_i1	3
SG_TRINITY_DN194929_c0_g1_i2	3
SG_TRINITY_DN20578_c0_g2_i1	3
SG_TRINITY_DN206049_c0_g1_i1	3
SG_TRINITY_DN2088_c0_g1_i12	3
SG_TRINITY_DN21123_c0_g1_i5	3
SG_TRINITY_DN2115_c0_g1_i3	3
SG_TRINITY_DN21188_c0_g1_i1	3
SG_TRINITY_DN21294_c0_g1_i4	3
SG_TRINITY_DN213949_c0_g1_i1	3
SG_TRINITY_DN2141_c0_g1_i10	3
SG_TRINITY_DN2253_c2_g1_i4	3
SG_TRINITY_DN225711_c0_g1_i1	3
SG_TRINITY_DN2278_c0_g2_i13	3
SG_TRINITY_DN2357_c0_g1_i11	3
SG_TRINITY_DN236161_c0_g1_i1	3
SG_TRINITY_DN243136_c0_g1_i1	3
SG_TRINITY_DN24417_c0_g2_i1	3
SG_TRINITY_DN2704_c0_g1_i3	3
SG_TRINITY_DN2751_c0_g1_i10	3
SG_TRINITY_DN2755_c0_g1_i1	3
SG_TRINITY_DN2755_c1_g1_i3	3
SG_TRINITY_DN27726_c0_g1_i1	3
SG_TRINITY_DN27863_c0_g1_i5	3
SG_TRINITY_DN28222_c0_g2_i5	3
SG_TRINITY_DN28625_c0_g1_i1	3
SG_TRINITY_DN288_c0_g1_i1	3
SG_TRINITY_DN29107_c0_g1_i4	3
SG_TRINITY_DN29580_c0_g1_i6	3
SG_TRINITY_DN2979_c1_g1_i1	3
SG_TRINITY_DN30104_c0_g1_i4	3
SG_TRINITY_DN3036_c1_g1_i2	3
SG_TRINITY_DN3040_c0_g1_i5	3
SG_TRINITY_DN30428_c0_g1_i1	3
SG_TRINITY_DN3054_c0_g1_i10	3
SG_TRINITY_DN32687_c0_g1_i1	3
SG_TRINITY_DN3303_c0_g1_i5	3
SG_TRINITY_DN3342_c0_g2_i1	3
SG_TRINITY_DN3360_c0_g1_i4	3
SG_TRINITY_DN3381_c0_g2_i4	3
SG_TRINITY_DN3417_c0_g1_i1	3
SG_TRINITY_DN3425_c0_g1_i2	3
SG_TRINITY_DN3500_c0_g1_i9	3
SG_TRINITY_DN3517_c0_g1_i9	3
SG_TRINITY_DN3520_c0_g1_i7	3
SG_TRINITY_DN369491_c0_g1_i1	3
SG_TRINITY_DN374_c0_g1_i9	3
SG_TRINITY_DN3834_c0_g1_i1	3
SG_TRINITY_DN38521_c0_g1_i3	3
SG_TRINITY_DN387_c0_g1_i4	3
SG_TRINITY_DN38_c0_g1_i1	3
SG_TRINITY_DN3951_c0_g1_i3	3
SG_TRINITY_DN3974_c0_g1_i11	3
SG_TRINITY_DN414_c0_g1_i3	3
SG_TRINITY_DN416869_c1_g1_i1	3
SG_TRINITY_DN4256_c0_g2_i5	3
SG_TRINITY_DN455876_c0_g1_i3	3
SG_TRINITY_DN4588_c0_g1_i1	3
SG_TRINITY_DN4617_c0_g1_i14	3
SG_TRINITY_DN463294_c0_g1_i1	3
SG_TRINITY_DN4664_c0_g1_i14	3
SG_TRINITY_DN46987_c0_g1_i3	3
SG_TRINITY_DN477677_c1_g1_i1	3
SG_TRINITY_DN4781_c0_g1_i7	3
SG_TRINITY_DN4872_c1_g1_i1	3
SG_TRINITY_DN4990_c0_g1_i5	3
SG_TRINITY_DN50072_c0_g1_i1	3
SG_TRINITY_DN5019_c0_g1_i5	3
SG_TRINITY_DN5060_c0_g1_i1	3
SG_TRINITY_DN5079_c0_g1_i9	3
SG_TRINITY_DN5197_c0_g1_i2	3
SG_TRINITY_DN5204_c0_g2_i1	3
SG_TRINITY_DN5207_c1_g1_i1	3
SG_TRINITY_DN5271_c1_g1_i1	3
SG_TRINITY_DN5358_c0_g1_i11	3
SG_TRINITY_DN5421_c0_g1_i2	3
SG_TRINITY_DN54762_c0_g1_i4	3
SG_TRINITY_DN5652_c0_g1_i2	3
SG_TRINITY_DN5677_c0_g1_i7	3
SG_TRINITY_DN56_c0_g1_i3	3
SG_TRINITY_DN58149_c0_g1_i5	3
SG_TRINITY_DN6061_c0_g1_i1	3
SG_TRINITY_DN6118_c0_g1_i11	3
SG_TRINITY_DN6141_c0_g1_i1	3
SG_TRINITY_DN6182_c0_g3_i2	3
SG_TRINITY_DN6262_c0_g1_i1	3
SG_TRINITY_DN6287_c0_g1_i6	3
SG_TRINITY_DN63160_c0_g1_i2	3
SG_TRINITY_DN6439_c0_g1_i1	3
SG_TRINITY_DN6445_c1_g3_i2	3
SG_TRINITY_DN6478_c0_g1_i2	3
SG_TRINITY_DN6559_c0_g1_i2	3
SG_TRINITY_DN69355_c0_g1_i2	3
SG_TRINITY_DN7050_c0_g2_i3	3
SG_TRINITY_DN7147_c0_g1_i4	3
SG_TRINITY_DN7202_c0_g1_i1	3
SG_TRINITY_DN7249_c0_g1_i3	3
SG_TRINITY_DN7279_c0_g1_i5	3
SG_TRINITY_DN7364_c0_g1_i3	3
SG_TRINITY_DN7364_c0_g1_i8	3
SG_TRINITY_DN7409_c0_g1_i1	3
SG_TRINITY_DN7469_c0_g1_i3	3
SG_TRINITY_DN7508_c0_g1_i7	3
SG_TRINITY_DN7561_c0_g1_i2	3
SG_TRINITY_DN7588_c0_g1_i1	3
SG_TRINITY_DN7645_c0_g1_i1	3
SG_TRINITY_DN765_c0_g3_i3	3
SG_TRINITY_DN774_c0_g1_i2	3
SG_TRINITY_DN7764_c0_g1_i6	3
SG_TRINITY_DN785_c0_g1_i2	3
SG_TRINITY_DN7895_c0_g1_i1	3
SG_TRINITY_DN7919_c0_g1_i11	3
SG_TRINITY_DN8007_c0_g1_i6	3
SG_TRINITY_DN8128_c0_g1_i1	3
SG_TRINITY_DN8373_c0_g1_i4	3
SG_TRINITY_DN85394_c0_g1_i1	3
SG_TRINITY_DN8706_c0_g1_i2	3
SG_TRINITY_DN8908_c0_g1_i3	3
SG_TRINITY_DN8968_c0_g1_i1	3
SG_TRINITY_DN9040_c0_g1_i3	3
SG_TRINITY_DN90_c0_g1_i6	3
SG_TRINITY_DN9218_c0_g1_i3	3
SG_TRINITY_DN9265_c0_g1_i10	3
SG_TRINITY_DN9476_c0_g1_i3	3
SG_TRINITY_DN9560_c0_g1_i1	3
SG_TRINITY_DN9616_c0_g1_i2	3
SG_TRINITY_DN9650_c0_g1_i8	3
SG_TRINITY_DN9838_c0_g1_i2	3
SG_TRINITY_DN986_c1_g1_i6	3
SG_TRINITY_DN98787_c0_g1_i1	3
SG_TRINITY_DN99393_c0_g1_i1	3
SG_TRINITY_DN9998_c0_g1_i19	3
MG_TRINITY_DN10148_c0_g1_i2	4
MG_TRINITY_DN10165_c0_g1_i1	4
MG_TRINITY_DN10347_c0_g1_i7	4
MG_TRINITY_DN10348_c0_g2_i2	4
MG_TRINITY_DN1035_c0_g2_i1	4
MG_TRINITY_DN10464_c0_g1_i7	4
MG_TRINITY_DN10505_c0_g1_i1	4
MG_TRINITY_DN10530_c0_g1_i5	4
MG_TRINITY_DN10888_c0_g1_i4	4
MG_TRINITY_DN11360_c0_g1_i4	4
MG_TRINITY_DN11747_c1_g2_i2	4
MG_TRINITY_DN12047_c0_g1_i9	4
MG_TRINITY_DN1216_c0_g1_i2	4
MG_TRINITY_DN1246_c0_g1_i6	4
MG_TRINITY_DN12796_c0_g1_i2	4
MG_TRINITY_DN12965_c0_g1_i4	4
MG_TRINITY_DN131_c6_g1_i1	4
MG_TRINITY_DN13255_c0_g2_i1	4
MG_TRINITY_DN1334_c13_g1_i1	4
MG_TRINITY_DN13376_c0_g1_i3	4
MG_TRINITY_DN13_c2_g1_i2	4
MG_TRINITY_DN141614_c0_g1_i1	4
MG_TRINITY_DN14803_c0_g1_i3	4
MG_TRINITY_DN1512_c0_g2_i1	4
MG_TRINITY_DN15408_c0_g1_i1	4
MG_TRINITY_DN15710_c0_g1_i3	4
MG_TRINITY_DN158_c0_g1_i2	4
MG_TRINITY_DN1623_c0_g1_i2	4
MG_TRINITY_DN1662_c0_g2_i1	4
MG_TRINITY_DN1747_c0_g1_i6	4
MG_TRINITY_DN17707_c0_g1_i2	4
MG_TRINITY_DN17738_c0_g1_i3	4
MG_TRINITY_DN1897_c0_g1_i2	4
MG_TRINITY_DN19157_c0_g1_i2	4
MG_TRINITY_DN19226_c0_g1_i2	4
MG_TRINITY_DN19595_c0_g1_i3	4
MG_TRINITY_DN2013_c3_g1_i3	4
MG_TRINITY_DN2063_c0_g1_i2	4
MG_TRINITY_DN2081_c0_g1_i3	4
MG_TRINITY_DN2105_c0_g1_i2	4
MG_TRINITY_DN2143_c0_g1_i9	4
MG_TRINITY_DN21811_c0_g1_i2	4
MG_TRINITY_DN2181_c0_g2_i1	4
MG_TRINITY_DN238687_c0_g1_i1	4
MG_TRINITY_DN2390_c1_g1_i1	4
MG_TRINITY_DN2554_c0_g1_i3	4
MG_TRINITY_DN2744_c0_g1_i4	4
MG_TRINITY_DN2776_c0_g1_i3	4
MG_TRINITY_DN2791_c0_g1_i7	4
MG_TRINITY_DN287_c1_g1_i1	4
MG_TRINITY_DN2925_c0_g1_i5	4
MG_TRINITY_DN2964_c0_g2_i5	4
MG_TRINITY_DN2978_c0_g2_i1	4
MG_TRINITY_DN2987_c0_g1_i4	4
MG_TRINITY_DN3155_c0_g2_i7	4
MG_TRINITY_DN317_c1_g1_i6	4
MG_TRINITY_DN32146_c0_g1_i7	4
MG_TRINITY_DN3296_c0_g1_i4	4
MG_TRINITY_DN3345_c0_g2_i2	4
MG_TRINITY_DN3361_c0_g1_i4	4
MG_TRINITY_DN3448_c0_g1_i7	4
MG_TRINITY_DN3453_c1_g1_i1	4
MG_TRINITY_DN3550_c0_g1_i1	4
MG_TRINITY_DN3561_c0_g2_i3	4
MG_TRINITY_DN3639_c0_g1_i1	4
MG_TRINITY_DN3833_c0_g1_i3	4
MG_TRINITY_DN3858_c0_g1_i6	4
MG_TRINITY_DN4006_c0_g1_i2	4
MG_TRINITY_DN4016_c0_g1_i4	4
MG_TRINITY_DN4284_c0_g1_i3	4
MG_TRINITY_DN4367_c0_g2_i3	4
MG_TRINITY_DN4580_c0_g1_i3	4
MG_TRINITY_DN47388_c1_g1_i1	4
MG_TRINITY_DN4777_c0_g1_i2	4
MG_TRINITY_DN48067_c0_g1_i1	4
MG_TRINITY_DN4851_c0_g1_i3	4
MG_TRINITY_DN48792_c0_g1_i1	4
MG_TRINITY_DN4897_c0_g2_i2	4
MG_TRINITY_DN5099_c0_g1_i1	4
MG_TRINITY_DN5105_c0_g2_i3	4
MG_TRINITY_DN5165_c0_g1_i3	4
MG_TRINITY_DN5213_c0_g1_i7	4
MG_TRINITY_DN5298_c0_g1_i3	4
MG_TRINITY_DN5402_c0_g2_i16	4
MG_TRINITY_DN5421_c0_g1_i6	4
MG_TRINITY_DN5444_c0_g1_i2	4
MG_TRINITY_DN557_c0_g1_i9	4
MG_TRINITY_DN55_c0_g1_i3	4
MG_TRINITY_DN56797_c0_g1_i5	4
MG_TRINITY_DN5742_c0_g1_i6	4
MG_TRINITY_DN590_c0_g1_i3	4
MG_TRINITY_DN5927_c0_g1_i6	4
MG_TRINITY_DN6199_c0_g1_i1	4
MG_TRINITY_DN6404_c1_g1_i5	4
MG_TRINITY_DN6450_c0_g1_i5	4
MG_TRINITY_DN6551_c1_g1_i3	4
MG_TRINITY_DN6665_c0_g1_i10	4
MG_TRINITY_DN6688_c0_g1_i2	4
MG_TRINITY_DN6739_c0_g1_i2	4
MG_TRINITY_DN676_c0_g1_i5	4
MG_TRINITY_DN67897_c0_g1_i1	4
MG_TRINITY_DN679_c3_g1_i5	4
MG_TRINITY_DN722_c0_g2_i1	4
MG_TRINITY_DN7266_c0_g1_i3	4
MG_TRINITY_DN7268_c0_g1_i1	4
MG_TRINITY_DN740_c0_g2_i6	4
MG_TRINITY_DN7790_c0_g1_i1	4
MG_TRINITY_DN8041_c0_g1_i2	4
MG_TRINITY_DN8053_c0_g2_i1	4
MG_TRINITY_DN8468_c0_g1_i3	4
MG_TRINITY_DN8641_c0_g1_i1	4
MG_TRINITY_DN8814_c0_g1_i1	4
MG_TRINITY_DN8846_c0_g1_i1	4
MG_TRINITY_DN891_c0_g1_i1	4
MG_TRINITY_DN8969_c0_g1_i1	4
MG_TRINITY_DN9041_c0_g1_i1	4
MG_TRINITY_DN9087_c0_g1_i1	4
MG_TRINITY_DN9654_c0_g1_i9	4
SG_TRINITY_DN102466_c0_g1_i1	4
SG_TRINITY_DN10302_c0_g1_i1	4
SG_TRINITY_DN10523_c0_g2_i2	4
SG_TRINITY_DN106788_c0_g1_i1	4
SG_TRINITY_DN107338_c0_g1_i3	4
SG_TRINITY_DN1076_c0_g1_i4	4
SG_TRINITY_DN10829_c0_g1_i7	4
SG_TRINITY_DN10894_c0_g1_i1	4
SG_TRINITY_DN11003_c0_g1_i5	4
SG_TRINITY_DN111173_c1_g1_i1	4
SG_TRINITY_DN11161_c1_g1_i1	4
SG_TRINITY_DN11314_c0_g1_i1	4
SG_TRINITY_DN1172_c0_g2_i2	4
SG_TRINITY_DN125169_c0_g1_i3	4
SG_TRINITY_DN1264_c0_g1_i2	4
SG_TRINITY_DN13331_c0_g1_i6	4
SG_TRINITY_DN13372_c0_g1_i3	4
SG_TRINITY_DN13614_c0_g1_i10	4
SG_TRINITY_DN1391_c0_g1_i4	4
SG_TRINITY_DN146707_c1_g1_i1	4
SG_TRINITY_DN1486_c1_g1_i3	4
SG_TRINITY_DN149520_c0_g1_i7	4
SG_TRINITY_DN15024_c0_g1_i2	4
SG_TRINITY_DN1555_c8_g1_i1	4
SG_TRINITY_DN15896_c0_g1_i4	4
SG_TRINITY_DN16342_c0_g1_i5	4
SG_TRINITY_DN16841_c0_g1_i1	4
SG_TRINITY_DN1714_c0_g1_i2	4
SG_TRINITY_DN171959_c0_g1_i1	4
SG_TRINITY_DN1743_c0_g1_i2	4
SG_TRINITY_DN1744_c0_g1_i3	4
SG_TRINITY_DN19117_c0_g1_i2	4
SG_TRINITY_DN19165_c0_g1_i1	4
SG_TRINITY_DN192074_c0_g1_i1	4
SG_TRINITY_DN19912_c0_g1_i3	4
SG_TRINITY_DN200388_c0_g1_i1	4
SG_TRINITY_DN214995_c1_g1_i1	4
SG_TRINITY_DN21795_c0_g1_i4	4
SG_TRINITY_DN225630_c1_g1_i1	4
SG_TRINITY_DN2282_c0_g1_i10	4
SG_TRINITY_DN23483_c0_g1_i8	4
SG_TRINITY_DN237613_c0_g3_i1	4
SG_TRINITY_DN2443_c0_g1_i4	4
SG_TRINITY_DN24869_c0_g1_i2	4
SG_TRINITY_DN2572_c0_g1_i1	4
SG_TRINITY_DN26257_c1_g2_i10	4
SG_TRINITY_DN2685_c0_g1_i6	4
SG_TRINITY_DN2734_c0_g1_i5	4
SG_TRINITY_DN27700_c0_g1_i2	4
SG_TRINITY_DN2904_c0_g1_i1	4
SG_TRINITY_DN290_c0_g1_i1	4
SG_TRINITY_DN3008_c0_g3_i3	4
SG_TRINITY_DN3054_c0_g1_i5	4
SG_TRINITY_DN312_c0_g1_i2	4
SG_TRINITY_DN3140_c0_g1_i2	4
SG_TRINITY_DN316682_c0_g1_i1	4
SG_TRINITY_DN31932_c0_g1_i1	4
SG_TRINITY_DN3249_c0_g1_i2	4
SG_TRINITY_DN33238_c0_g1_i5	4
SG_TRINITY_DN3381_c0_g1_i2	4
SG_TRINITY_DN349961_c1_g1_i1	4
SG_TRINITY_DN353520_c0_g1_i1	4
SG_TRINITY_DN35790_c0_g1_i3	4
SG_TRINITY_DN3803_c0_g1_i3	4
SG_TRINITY_DN3850_c0_g1_i7	4
SG_TRINITY_DN38621_c0_g1_i4	4
SG_TRINITY_DN38621_c0_g1_i5	4
SG_TRINITY_DN410534_c0_g1_i1	4
SG_TRINITY_DN4181_c0_g1_i3	4
SG_TRINITY_DN42767_c0_g1_i3	4
SG_TRINITY_DN4416_c0_g1_i4	4
SG_TRINITY_DN44202_c0_g1_i4	4
SG_TRINITY_DN4435_c0_g2_i5	4
SG_TRINITY_DN4435_c2_g1_i1	4
SG_TRINITY_DN475230_c0_g1_i1	4
SG_TRINITY_DN47558_c0_g2_i1	4
SG_TRINITY_DN4786_c0_g1_i3	4
SG_TRINITY_DN4820_c0_g1_i4	4
SG_TRINITY_DN4840_c0_g1_i4	4
SG_TRINITY_DN4880_c0_g1_i4	4
SG_TRINITY_DN4889_c0_g1_i2	4
SG_TRINITY_DN4898_c0_g1_i3	4
SG_TRINITY_DN5037_c0_g1_i13	4
SG_TRINITY_DN5047_c0_g1_i2	4
SG_TRINITY_DN5106_c0_g1_i1	4
SG_TRINITY_DN5114_c0_g1_i4	4
SG_TRINITY_DN5153_c0_g1_i5	4
SG_TRINITY_DN5179_c0_g1_i2	4
SG_TRINITY_DN51_c0_g1_i1	4
SG_TRINITY_DN5254_c0_g1_i1	4
SG_TRINITY_DN5291_c0_g1_i3	4
SG_TRINITY_DN5360_c0_g1_i10	4
SG_TRINITY_DN5561_c0_g1_i2	4
SG_TRINITY_DN556_c0_g1_i6	4
SG_TRINITY_DN5786_c0_g1_i1	4
SG_TRINITY_DN62_c0_g1_i8	4
SG_TRINITY_DN6422_c0_g1_i1	4
SG_TRINITY_DN6733_c2_g1_i1	4
SG_TRINITY_DN7135_c0_g1_i5	4
SG_TRINITY_DN7215_c0_g1_i15	4
SG_TRINITY_DN7388_c0_g1_i3	4
SG_TRINITY_DN738_c0_g1_i12	4
SG_TRINITY_DN7553_c0_g1_i6	4
SG_TRINITY_DN7568_c0_g2_i2	4
SG_TRINITY_DN76441_c0_g1_i2	4
SG_TRINITY_DN7658_c0_g1_i5	4
SG_TRINITY_DN7691_c0_g2_i14	4
SG_TRINITY_DN7896_c0_g2_i10	4
SG_TRINITY_DN7918_c0_g1_i2	4
SG_TRINITY_DN7990_c0_g1_i4	4
SG_TRINITY_DN8173_c0_g1_i13	4
SG_TRINITY_DN8548_c0_g1_i1	4
SG_TRINITY_DN8676_c0_g1_i5	4
SG_TRINITY_DN8676_c0_g1_i7	4
SG_TRINITY_DN8696_c0_g1_i1	4
SG_TRINITY_DN8717_c0_g1_i5	4
SG_TRINITY_DN9193_c0_g1_i4	4
SG_TRINITY_DN9860_c0_g1_i8	4
SG_TRINITY_DN9965_c0_g1_i8	4
MG_TRINITY_DN10198_c0_g1_i4	5
MG_TRINITY_DN10220_c0_g1_i1	5
MG_TRINITY_DN1054_c0_g1_i5	5
MG_TRINITY_DN11085_c0_g1_i3	5
MG_TRINITY_DN1178_c0_g1_i4	5
MG_TRINITY_DN11979_c0_g1_i1	5
MG_TRINITY_DN1240_c0_g1_i4	5
MG_TRINITY_DN1260_c0_g1_i12	5
MG_TRINITY_DN1275_c0_g1_i2	5
MG_TRINITY_DN1358_c0_g1_i4	5
MG_TRINITY_DN13771_c0_g1_i2	5
MG_TRINITY_DN140_c0_g1_i13	5
MG_TRINITY_DN140_c0_g1_i2	5
MG_TRINITY_DN141040_c1_g1_i1	5
MG_TRINITY_DN14912_c0_g1_i1	5
MG_TRINITY_DN166371_c1_g1_i5	5
MG_TRINITY_DN17533_c0_g1_i1	5
MG_TRINITY_DN18128_c0_g1_i1	5
MG_TRINITY_DN19268_c0_g1_i5	5
MG_TRINITY_DN1929_c0_g1_i2	5
MG_TRINITY_DN19875_c0_g1_i5	5
MG_TRINITY_DN211_c0_g1_i12	5
MG_TRINITY_DN2141_c0_g1_i4	5
MG_TRINITY_DN2183_c0_g1_i5	5
MG_TRINITY_DN2201_c0_g1_i8	5
MG_TRINITY_DN2285_c0_g2_i2	5
MG_TRINITY_DN238_c1_g1_i12	5
MG_TRINITY_DN2392_c0_g1_i3	5
MG_TRINITY_DN2564_c0_g1_i9	5
MG_TRINITY_DN261_c0_g2_i3	5
MG_TRINITY_DN2754_c0_g1_i2	5
MG_TRINITY_DN2811_c0_g1_i5	5
MG_TRINITY_DN289_c0_g1_i1	5
MG_TRINITY_DN307_c1_g1_i4	5
MG_TRINITY_DN3202_c0_g1_i3	5
MG_TRINITY_DN33_c0_g1_i7	5
MG_TRINITY_DN34020_c0_g1_i2	5
MG_TRINITY_DN34020_c1_g1_i1	5
MG_TRINITY_DN3643_c0_g2_i1	5
MG_TRINITY_DN3647_c0_g1_i7	5
MG_TRINITY_DN3650_c0_g1_i1	5
MG_TRINITY_DN4025_c0_g1_i3	5
MG_TRINITY_DN416_c0_g1_i10	5
MG_TRINITY_DN416_c0_g1_i13	5
MG_TRINITY_DN4263_c0_g1_i5	5
MG_TRINITY_DN4468_c1_g1_i5	5
MG_TRINITY_DN4614_c0_g1_i2	5
MG_TRINITY_DN4675_c1_g1_i6	5
MG_TRINITY_DN4827_c0_g1_i11	5
MG_TRINITY_DN49139_c0_g1_i1	5
MG_TRINITY_DN500_c0_g1_i8	5
MG_TRINITY_DN5549_c1_g1_i9	5
MG_TRINITY_DN567_c4_g1_i2	5
MG_TRINITY_DN5698_c0_g2_i4	5
MG_TRINITY_DN6027_c0_g1_i1	5
MG_TRINITY_DN60329_c0_g1_i1	5
MG_TRINITY_DN6137_c0_g1_i8	5
MG_TRINITY_DN6342_c0_g1_i9	5
MG_TRINITY_DN7044_c0_g1_i3	5
MG_TRINITY_DN7095_c0_g1_i12	5
MG_TRINITY_DN71_c0_g1_i6	5
MG_TRINITY_DN766_c0_g1_i5	5
MG_TRINITY_DN786_c0_g1_i8	5
MG_TRINITY_DN7873_c0_g1_i5	5
MG_TRINITY_DN8049_c0_g1_i8	5
MG_TRINITY_DN82_c19_g1_i1	5
MG_TRINITY_DN88_c0_g2_i2	5
MG_TRINITY_DN8989_c0_g1_i12	5
MG_TRINITY_DN9272_c0_g1_i2	5
MG_TRINITY_DN9301_c0_g1_i5	5
SG_TRINITY_DN10135_c0_g1_i2	5
SG_TRINITY_DN1037_c0_g1_i8	5
SG_TRINITY_DN11446_c0_g1_i14	5
SG_TRINITY_DN1219_c0_g1_i9	5
SG_TRINITY_DN12556_c0_g1_i12	5
SG_TRINITY_DN1267_c0_g1_i3	5
SG_TRINITY_DN12790_c0_g1_i5	5
SG_TRINITY_DN12948_c0_g1_i10	5
SG_TRINITY_DN13415_c0_g1_i2	5
SG_TRINITY_DN13623_c0_g1_i5	5
SG_TRINITY_DN141586_c0_g1_i4	5
SG_TRINITY_DN1420_c0_g1_i8	5
SG_TRINITY_DN147_c0_g1_i14	5
SG_TRINITY_DN18450_c0_g1_i1	5
SG_TRINITY_DN18651_c0_g1_i1	5
SG_TRINITY_DN19392_c0_g1_i3	5
SG_TRINITY_DN20143_c0_g1_i2	5
SG_TRINITY_DN2071_c0_g2_i1	5
SG_TRINITY_DN21708_c0_g1_i2	5
SG_TRINITY_DN22210_c0_g1_i3	5
SG_TRINITY_DN228_c32_g1_i1	5
SG_TRINITY_DN23667_c0_g1_i2	5
SG_TRINITY_DN23974_c0_g1_i2	5
SG_TRINITY_DN24346_c0_g1_i2	5
SG_TRINITY_DN25361_c0_g1_i4	5
SG_TRINITY_DN27393_c0_g1_i5	5
SG_TRINITY_DN2887_c0_g3_i1	5
SG_TRINITY_DN29321_c0_g1_i7	5
SG_TRINITY_DN2957_c3_g2_i4	5
SG_TRINITY_DN2971_c0_g1_i3	5
SG_TRINITY_DN3376_c0_g1_i4	5
SG_TRINITY_DN3577_c0_g1_i3	5
SG_TRINITY_DN41321_c0_g1_i7	5
SG_TRINITY_DN4224_c0_g1_i7	5
SG_TRINITY_DN4800_c0_g1_i7	5
SG_TRINITY_DN48802_c0_g1_i2	5
SG_TRINITY_DN5716_c0_g1_i2	5
SG_TRINITY_DN5814_c0_g1_i12	5
SG_TRINITY_DN6206_c0_g1_i6	5
SG_TRINITY_DN6305_c0_g1_i2	5
SG_TRINITY_DN636_c1_g1_i1	5
SG_TRINITY_DN636_c1_g1_i18	5
SG_TRINITY_DN64994_c0_g1_i13	5
SG_TRINITY_DN678_c1_g1_i2	5
SG_TRINITY_DN7222_c0_g1_i11	5
SG_TRINITY_DN74258_c0_g1_i3	5
SG_TRINITY_DN7692_c0_g1_i16	5
SG_TRINITY_DN84736_c0_g1_i1	5
SG_TRINITY_DN8766_c0_g1_i7	5
SG_TRINITY_DN8845_c0_g1_i2	5
SG_TRINITY_DN9167_c0_g1_i1	5
SG_TRINITY_DN916_c0_g1_i3	5
SG_TRINITY_DN91819_c0_g1_i1	5
SG_TRINITY_DN9459_c5_g1_i1	5
SG_TRINITY_DN958_c0_g1_i2	5
SG_TRINITY_DN9713_c0_g1_i6	5
MG_TRINITY_DN10341_c0_g1_i4	6
MG_TRINITY_DN106_c0_g1_i1	6
MG_TRINITY_DN10764_c0_g1_i1	6
MG_TRINITY_DN1080_c0_g1_i6	6
MG_TRINITY_DN11032_c0_g1_i1	6
MG_TRINITY_DN11213_c0_g1_i1	6
MG_TRINITY_DN1141_c0_g1_i2	6
MG_TRINITY_DN1157_c0_g1_i3	6
MG_TRINITY_DN1163_c0_g1_i6	6
MG_TRINITY_DN1220_c0_g1_i3	6
MG_TRINITY_DN1280_c0_g1_i1	6
MG_TRINITY_DN1445_c0_g1_i3	6
MG_TRINITY_DN1484_c0_g3_i1	6
MG_TRINITY_DN1627_c0_g1_i1	6
MG_TRINITY_DN1677_c0_g1_i3	6
MG_TRINITY_DN1756_c0_g1_i3	6
MG_TRINITY_DN1760_c0_g1_i9	6
MG_TRINITY_DN1855_c0_g1_i6	6
MG_TRINITY_DN2224_c0_g1_i7	6
MG_TRINITY_DN2296_c0_g1_i2	6
MG_TRINITY_DN2336_c0_g1_i2	6
MG_TRINITY_DN235_c0_g1_i3	6
MG_TRINITY_DN240_c0_g1_i1	6
MG_TRINITY_DN2513_c1_g1_i5	6
MG_TRINITY_DN252_c0_g2_i5	6
MG_TRINITY_DN2654_c0_g1_i5	6
MG_TRINITY_DN2675_c0_g1_i8	6
MG_TRINITY_DN2678_c0_g1_i5	6
MG_TRINITY_DN2760_c0_g1_i1	6
MG_TRINITY_DN2812_c0_g1_i1	6
MG_TRINITY_DN2852_c0_g1_i1	6
MG_TRINITY_DN3015_c0_g1_i8	6
MG_TRINITY_DN3053_c0_g1_i1	6
MG_TRINITY_DN3076_c0_g1_i3	6
MG_TRINITY_DN3114_c0_g1_i1	6
MG_TRINITY_DN3134_c3_g1_i1	6
MG_TRINITY_DN3193_c0_g1_i7	6
MG_TRINITY_DN31_c0_g1_i4	6
MG_TRINITY_DN332_c0_g1_i5	6
MG_TRINITY_DN3596_c0_g1_i13	6
MG_TRINITY_DN3620_c0_g1_i5	6
MG_TRINITY_DN3633_c0_g3_i2	6
MG_TRINITY_DN3700_c0_g1_i3	6
MG_TRINITY_DN377_c0_g2_i4	6
MG_TRINITY_DN3804_c0_g1_i2	6
MG_TRINITY_DN3879_c0_g1_i3	6
MG_TRINITY_DN397_c1_g1_i5	6
MG_TRINITY_DN3985_c0_g1_i2	6
MG_TRINITY_DN4019_c0_g2_i8	6
MG_TRINITY_DN4134_c0_g1_i4	6
MG_TRINITY_DN4165_c0_g1_i4	6
MG_TRINITY_DN433_c0_g1_i3	6
MG_TRINITY_DN4377_c0_g1_i12	6
MG_TRINITY_DN4465_c0_g1_i1	6
MG_TRINITY_DN4487_c0_g1_i2	6
MG_TRINITY_DN4619_c0_g1_i11	6
MG_TRINITY_DN4643_c0_g1_i9	6
MG_TRINITY_DN4645_c0_g1_i11	6
MG_TRINITY_DN4685_c0_g1_i1	6
MG_TRINITY_DN4945_c0_g1_i7	6
MG_TRINITY_DN4980_c0_g1_i1	6
MG_TRINITY_DN5008_c0_g1_i1	6
MG_TRINITY_DN5043_c0_g1_i5	6
MG_TRINITY_DN5060_c0_g1_i3	6
MG_TRINITY_DN5111_c0_g1_i5	6
MG_TRINITY_DN5532_c0_g1_i2	6
MG_TRINITY_DN5567_c0_g1_i11	6
MG_TRINITY_DN5576_c1_g1_i4	6
MG_TRINITY_DN5707_c0_g1_i6	6
MG_TRINITY_DN578_c0_g2_i2	6
MG_TRINITY_DN5855_c0_g1_i6	6
MG_TRINITY_DN6284_c0_g1_i7	6
MG_TRINITY_DN6306_c0_g1_i4	6
MG_TRINITY_DN6479_c0_g1_i5	6
MG_TRINITY_DN6490_c0_g1_i1	6
MG_TRINITY_DN6551_c0_g1_i8	6
MG_TRINITY_DN7055_c0_g2_i3	6
MG_TRINITY_DN7137_c0_g1_i24	6
MG_TRINITY_DN7400_c0_g1_i1	6
MG_TRINITY_DN7410_c0_g1_i2	6
MG_TRINITY_DN7755_c0_g1_i6	6
MG_TRINITY_DN7765_c0_g1_i7	6
MG_TRINITY_DN790_c1_g1_i2	6
MG_TRINITY_DN801_c0_g1_i8	6
MG_TRINITY_DN807_c0_g1_i6	6
MG_TRINITY_DN8099_c0_g1_i2	6
MG_TRINITY_DN80_c1_g1_i2	6
MG_TRINITY_DN8217_c0_g1_i2	6
MG_TRINITY_DN8350_c0_g2_i1	6
MG_TRINITY_DN843_c0_g1_i6	6
MG_TRINITY_DN8556_c0_g1_i2	6
MG_TRINITY_DN9228_c0_g2_i2	6
MG_TRINITY_DN9376_c0_g1_i1	6
MG_TRINITY_DN9659_c0_g1_i2	6
MG_TRINITY_DN974_c0_g2_i4	6
MG_TRINITY_DN995_c0_g1_i5	6
SG_TRINITY_DN10101_c0_g1_i2	6
SG_TRINITY_DN10734_c0_g1_i11	6
SG_TRINITY_DN10749_c0_g1_i7	6
SG_TRINITY_DN1083_c0_g1_i1	6
SG_TRINITY_DN1109_c0_g1_i5	6
SG_TRINITY_DN11805_c0_g1_i3	6
SG_TRINITY_DN121_c1_g1_i3	6
SG_TRINITY_DN1234_c0_g1_i2	6
SG_TRINITY_DN12394_c0_g1_i2	6
SG_TRINITY_DN13265_c0_g1_i2	6
SG_TRINITY_DN1385_c0_g1_i2	6
SG_TRINITY_DN1736_c2_g1_i3	6
SG_TRINITY_DN17756_c0_g3_i1	6
SG_TRINITY_DN2047_c0_g1_i6	6
SG_TRINITY_DN20584_c0_g1_i6	6
SG_TRINITY_DN21736_c0_g1_i2	6
SG_TRINITY_DN2387_c0_g1_i3	6
SG_TRINITY_DN25199_c0_g1_i1	6
SG_TRINITY_DN259_c0_g1_i4	6
SG_TRINITY_DN265_c0_g1_i5	6
SG_TRINITY_DN3049_c0_g1_i11	6
SG_TRINITY_DN3141_c0_g1_i9	6
SG_TRINITY_DN3161_c0_g1_i1	6
SG_TRINITY_DN3224_c0_g1_i1	6
SG_TRINITY_DN3373_c0_g1_i6	6
SG_TRINITY_DN3553_c0_g1_i8	6
SG_TRINITY_DN3610_c0_g1_i2	6
SG_TRINITY_DN3800_c0_g1_i3	6
SG_TRINITY_DN38958_c0_g1_i3	6
SG_TRINITY_DN4294_c0_g1_i2	6
SG_TRINITY_DN442_c1_g3_i1	6
SG_TRINITY_DN4587_c0_g1_i4	6
SG_TRINITY_DN478_c0_g1_i6	6
SG_TRINITY_DN4803_c0_g1_i11	6
SG_TRINITY_DN4886_c0_g1_i10	6
SG_TRINITY_DN489_c0_g2_i1	6
SG_TRINITY_DN5425_c0_g2_i9	6
SG_TRINITY_DN5468_c0_g1_i9	6
SG_TRINITY_DN5482_c0_g1_i2	6
SG_TRINITY_DN565_c0_g1_i3	6
SG_TRINITY_DN5784_c0_g1_i3	6
SG_TRINITY_DN6048_c0_g1_i3	6
SG_TRINITY_DN6293_c0_g1_i13	6
SG_TRINITY_DN6304_c0_g2_i1	6
SG_TRINITY_DN6691_c0_g1_i2	6
SG_TRINITY_DN6941_c0_g1_i4	6
SG_TRINITY_DN697_c0_g2_i11	6
SG_TRINITY_DN6994_c0_g1_i10	6
SG_TRINITY_DN7127_c0_g1_i4	6
SG_TRINITY_DN7330_c0_g1_i1	6
SG_TRINITY_DN7369_c0_g1_i20	6
SG_TRINITY_DN7582_c0_g1_i8	6
SG_TRINITY_DN7853_c0_g1_i2	6
SG_TRINITY_DN7903_c0_g1_i4	6
SG_TRINITY_DN7960_c0_g1_i4	6
SG_TRINITY_DN8310_c0_g1_i1	6
SG_TRINITY_DN843_c0_g1_i6	6
SG_TRINITY_DN907_c0_g2_i5	6
SG_TRINITY_DN912_c0_g1_i1	6
SG_TRINITY_DN9588_c0_g1_i5	6
SG_TRINITY_DN9993_c0_g1_i7	6
MG_TRINITY_DN108_c0_g2_i4	7
MG_TRINITY_DN10948_c0_g1_i4	7
MG_TRINITY_DN11480_c0_g1_i1	7
MG_TRINITY_DN11752_c0_g1_i2	7
MG_TRINITY_DN1242_c0_g1_i3	7
MG_TRINITY_DN1351_c1_g1_i3	7
MG_TRINITY_DN1352_c0_g1_i5	7
MG_TRINITY_DN14003_c0_g1_i1	7
MG_TRINITY_DN14438_c0_g2_i3	7
MG_TRINITY_DN14452_c0_g1_i1	7
MG_TRINITY_DN1469_c0_g2_i1	7
MG_TRINITY_DN1561_c0_g2_i4	7
MG_TRINITY_DN1659_c0_g1_i1	7
MG_TRINITY_DN167014_c0_g1_i3	7
MG_TRINITY_DN1770_c0_g1_i2	7
MG_TRINITY_DN1901_c0_g1_i2	7
MG_TRINITY_DN2237_c0_g1_i10	7
MG_TRINITY_DN2257_c0_g1_i16	7
MG_TRINITY_DN260_c0_g1_i2	7
MG_TRINITY_DN2629_c0_g1_i7	7
MG_TRINITY_DN2630_c2_g1_i6	7
MG_TRINITY_DN2720_c0_g1_i4	7
MG_TRINITY_DN2927_c0_g1_i3	7
MG_TRINITY_DN3030_c0_g1_i5	7
MG_TRINITY_DN3440_c0_g1_i4	7
MG_TRINITY_DN3538_c0_g1_i3	7
MG_TRINITY_DN3753_c0_g1_i8	7
MG_TRINITY_DN4269_c0_g1_i3	7
MG_TRINITY_DN429_c1_g1_i7	7
MG_TRINITY_DN4789_c0_g1_i2	7
MG_TRINITY_DN5279_c0_g2_i2	7
MG_TRINITY_DN5331_c0_g1_i3	7
MG_TRINITY_DN5389_c0_g1_i3	7
MG_TRINITY_DN548_c0_g1_i11	7
MG_TRINITY_DN58_c0_g2_i1	7
MG_TRINITY_DN60_c0_g1_i1	7
MG_TRINITY_DN60_c0_g1_i15	7
MG_TRINITY_DN66873_c0_g1_i1	7
MG_TRINITY_DN6878_c0_g1_i6	7
MG_TRINITY_DN69258_c0_g1_i3	7
MG_TRINITY_DN7271_c0_g1_i1	7
MG_TRINITY_DN7568_c0_g1_i6	7
MG_TRINITY_DN81_c0_g1_i4	7
MG_TRINITY_DN82_c0_g1_i1	7
MG_TRINITY_DN8872_c0_g1_i4	7
MG_TRINITY_DN9026_c0_g1_i6	7
MG_TRINITY_DN9411_c0_g1_i1	7
MG_TRINITY_DN9469_c0_g1_i2	7
MG_TRINITY_DN9854_c0_g1_i4	7
SG_TRINITY_DN10046_c0_g1_i4	7
SG_TRINITY_DN106540_c0_g1_i1	7
SG_TRINITY_DN110172_c0_g1_i1	7
SG_TRINITY_DN11883_c0_g1_i8	7
SG_TRINITY_DN124183_c0_g1_i1	7
SG_TRINITY_DN12422_c0_g1_i2	7
SG_TRINITY_DN12428_c0_g1_i3	7
SG_TRINITY_DN129585_c0_g1_i2	7
SG_TRINITY_DN137177_c0_g2_i1	7
SG_TRINITY_DN144455_c0_g3_i1	7
SG_TRINITY_DN147_c0_g1_i20	7
SG_TRINITY_DN153415_c0_g1_i1	7
SG_TRINITY_DN154179_c0_g1_i2	7
SG_TRINITY_DN165586_c0_g1_i2	7
SG_TRINITY_DN16763_c0_g1_i2	7
SG_TRINITY_DN170720_c0_g1_i3	7
SG_TRINITY_DN191756_c0_g1_i4	7
SG_TRINITY_DN193443_c0_g1_i1	7
SG_TRINITY_DN200485_c0_g1_i5	7
SG_TRINITY_DN2145_c0_g1_i1	7
SG_TRINITY_DN21795_c0_g1_i6	7
SG_TRINITY_DN232626_c1_g1_i1	7
SG_TRINITY_DN243136_c0_g1_i3	7
SG_TRINITY_DN24353_c0_g1_i4	7
SG_TRINITY_DN2511_c0_g1_i1	7
SG_TRINITY_DN298022_c0_g1_i1	7
SG_TRINITY_DN3256_c0_g2_i8	7
SG_TRINITY_DN32799_c0_g1_i8	7
SG_TRINITY_DN350412_c0_g1_i15	7
SG_TRINITY_DN3634_c0_g1_i9	7
SG_TRINITY_DN40546_c0_g1_i1	7
SG_TRINITY_DN4160_c0_g1_i1	7
SG_TRINITY_DN41714_c0_g1_i2	7
SG_TRINITY_DN4466_c0_g1_i8	7
SG_TRINITY_DN44795_c0_g1_i1	7
SG_TRINITY_DN5521_c0_g1_i4	7
SG_TRINITY_DN6624_c0_g1_i7	7
SG_TRINITY_DN7209_c0_g1_i5	7
SG_TRINITY_DN7310_c0_g1_i1	7
SG_TRINITY_DN7586_c0_g1_i4	7
SG_TRINITY_DN78904_c0_g1_i6	7
SG_TRINITY_DN7978_c0_g1_i2	7
SG_TRINITY_DN8138_c0_g1_i1	7
SG_TRINITY_DN8820_c0_g2_i1	7
SG_TRINITY_DN9005_c0_g1_i3	7
SG_TRINITY_DN9472_c0_g1_i3	7
SG_TRINITY_DN9872_c0_g1_i1	7
MG_TRINITY_DN110339_c0_g1_i3	8
MG_TRINITY_DN1138_c0_g1_i2	8
MG_TRINITY_DN11_c0_g2_i12	8
MG_TRINITY_DN17636_c0_g1_i1	8
MG_TRINITY_DN239258_c0_g1_i6	8
MG_TRINITY_DN26450_c1_g1_i1	8
MG_TRINITY_DN27529_c1_g1_i1	8
MG_TRINITY_DN3036_c0_g2_i2	8
MG_TRINITY_DN304_c0_g1_i5	8
MG_TRINITY_DN324_c0_g1_i23	8
MG_TRINITY_DN3667_c0_g1_i3	8
MG_TRINITY_DN416_c0_g1_i12	8
MG_TRINITY_DN4529_c0_g1_i4	8
MG_TRINITY_DN5169_c0_g1_i3	8
MG_TRINITY_DN5195_c0_g1_i12	8
MG_TRINITY_DN5551_c0_g1_i5	8
MG_TRINITY_DN5631_c0_g1_i1	8
MG_TRINITY_DN84698_c0_g1_i1	8
MG_TRINITY_DN84698_c0_g1_i4	8
MG_TRINITY_DN84698_c0_g1_i6	8
MG_TRINITY_DN9874_c0_g1_i1	8
SG_TRINITY_DN10189_c0_g1_i1	8
SG_TRINITY_DN11601_c0_g1_i4	8
SG_TRINITY_DN123885_c0_g1_i3	8
SG_TRINITY_DN12673_c0_g1_i2	8
SG_TRINITY_DN1352_c0_g1_i11	8
SG_TRINITY_DN138433_c0_g1_i2	8
SG_TRINITY_DN1694_c0_g1_i5	8
SG_TRINITY_DN1771_c0_g1_i5	8
SG_TRINITY_DN18288_c0_g1_i6	8
SG_TRINITY_DN18783_c0_g1_i10	8
SG_TRINITY_DN20619_c1_g2_i1	8
SG_TRINITY_DN23_c0_g1_i13	8
SG_TRINITY_DN243192_c0_g1_i1	8
SG_TRINITY_DN254368_c0_g2_i1	8
SG_TRINITY_DN28595_c0_g1_i3	8
SG_TRINITY_DN301_c0_g1_i1	8
SG_TRINITY_DN3372_c0_g1_i2	8
SG_TRINITY_DN351790_c0_g1_i5	8
SG_TRINITY_DN3722_c0_g1_i1	8
SG_TRINITY_DN3738_c0_g3_i6	8
SG_TRINITY_DN4590_c0_g2_i1	8
SG_TRINITY_DN4810_c0_g1_i6	8
SG_TRINITY_DN5143_c0_g2_i3	8
SG_TRINITY_DN531_c0_g1_i4	8
SG_TRINITY_DN532_c0_g2_i5	8
SG_TRINITY_DN693_c0_g2_i11	8
SG_TRINITY_DN7135_c0_g1_i2	8
SG_TRINITY_DN9511_c0_g1_i5	8
MG_TRINITY_DN1124_c0_g2_i5	9
MG_TRINITY_DN1400_c0_g1_i2	9
MG_TRINITY_DN1624_c0_g1_i9	9
MG_TRINITY_DN2027_c0_g1_i14	9
MG_TRINITY_DN2816_c0_g1_i3	9
MG_TRINITY_DN3071_c1_g2_i1	9
MG_TRINITY_DN3420_c0_g1_i9	9
MG_TRINITY_DN3779_c0_g1_i2	9
MG_TRINITY_DN3812_c0_g1_i4	9
MG_TRINITY_DN394_c0_g2_i4	9
MG_TRINITY_DN4159_c0_g1_i1	9
MG_TRINITY_DN4789_c0_g1_i3	9
MG_TRINITY_DN5416_c0_g1_i5	9
MG_TRINITY_DN5651_c0_g1_i2	9
MG_TRINITY_DN6240_c0_g1_i1	9
MG_TRINITY_DN6346_c0_g1_i11	9
MG_TRINITY_DN6592_c0_g1_i7	9
MG_TRINITY_DN6604_c0_g2_i1	9
MG_TRINITY_DN6611_c0_g1_i2	9
MG_TRINITY_DN7085_c0_g1_i6	9
MG_TRINITY_DN7333_c0_g1_i4	9
MG_TRINITY_DN806_c0_g2_i2	9
MG_TRINITY_DN8147_c0_g1_i11	9
MG_TRINITY_DN8873_c0_g1_i1	9
MG_TRINITY_DN908_c0_g2_i2	9
MG_TRINITY_DN912_c0_g1_i6	9
MG_TRINITY_DN9498_c0_g1_i1	9
SG_TRINITY_DN10414_c0_g1_i2	9
SG_TRINITY_DN10647_c0_g1_i2	9
SG_TRINITY_DN1084_c0_g1_i3	9
SG_TRINITY_DN11027_c0_g1_i12	9
SG_TRINITY_DN11358_c0_g1_i5	9
SG_TRINITY_DN12009_c0_g1_i5	9
SG_TRINITY_DN12109_c1_g1_i1	9
SG_TRINITY_DN12288_c0_g1_i2	9
SG_TRINITY_DN12409_c0_g1_i1	9
SG_TRINITY_DN127404_c0_g1_i1	9
SG_TRINITY_DN12885_c0_g1_i1	9
SG_TRINITY_DN14147_c0_g1_i1	9
SG_TRINITY_DN19052_c0_g1_i1	9
SG_TRINITY_DN2034_c0_g2_i2	9
SG_TRINITY_DN2123_c1_g1_i1	9
SG_TRINITY_DN23098_c3_g1_i6	9
SG_TRINITY_DN25863_c0_g1_i1	9
SG_TRINITY_DN2969_c0_g1_i7	9
SG_TRINITY_DN3059_c0_g1_i6	9
SG_TRINITY_DN3745_c1_g3_i1	9
SG_TRINITY_DN401813_c0_g1_i1	9
SG_TRINITY_DN451_c0_g1_i5	9
SG_TRINITY_DN480_c0_g1_i15	9
SG_TRINITY_DN5050_c0_g1_i10	9
SG_TRINITY_DN5052_c0_g1_i17	9
SG_TRINITY_DN5949_c0_g1_i6	9
SG_TRINITY_DN5973_c0_g1_i5	9
SG_TRINITY_DN6194_c0_g1_i3	9
SG_TRINITY_DN6354_c2_g1_i1	9
SG_TRINITY_DN644_c0_g1_i6	9
SG_TRINITY_DN7038_c0_g1_i9	9
SG_TRINITY_DN7053_c0_g1_i19	9
SG_TRINITY_DN804_c0_g1_i3	9

## Sheet: Salivary Glands
DEGs in the time course	Cluster
MG_TRINITY_DN1007_c0_g1_i3	1
MG_TRINITY_DN11034_c0_g1_i1	1
MG_TRINITY_DN11753_c0_g1_i1	1
MG_TRINITY_DN14389_c0_g1_i5	1
MG_TRINITY_DN1582_c0_g1_i1	1
MG_TRINITY_DN2292_c0_g1_i1	1
MG_TRINITY_DN2740_c0_g1_i5	1
MG_TRINITY_DN2742_c0_g1_i7	1
MG_TRINITY_DN3451_c0_g1_i1	1
MG_TRINITY_DN3518_c0_g1_i8	1
MG_TRINITY_DN4948_c0_g1_i5	1
MG_TRINITY_DN5109_c0_g1_i4	1
MG_TRINITY_DN5703_c0_g1_i1	1
MG_TRINITY_DN591_c1_g1_i2	1
MG_TRINITY_DN6497_c0_g1_i2	1
MG_TRINITY_DN7474_c0_g1_i7	1
MG_TRINITY_DN9976_c0_g1_i7	1
SG_TRINITY_DN1521_c0_g1_i11	1
SG_TRINITY_DN16179_c0_g1_i2	1
SG_TRINITY_DN16302_c0_g1_i2	1
SG_TRINITY_DN17487_c0_g1_i3	1
SG_TRINITY_DN2140_c0_g1_i5	1
SG_TRINITY_DN2227_c0_g1_i12	1
SG_TRINITY_DN2273_c0_g2_i3	1
SG_TRINITY_DN2843_c0_g1_i3	1
SG_TRINITY_DN3050_c0_g1_i1	1
SG_TRINITY_DN3577_c0_g1_i3	1
SG_TRINITY_DN4189_c0_g1_i2	1
SG_TRINITY_DN4189_c0_g1_i9	1
SG_TRINITY_DN4744_c0_g1_i2	1
SG_TRINITY_DN5829_c0_g1_i6	1
SG_TRINITY_DN5839_c0_g2_i4	1
SG_TRINITY_DN6449_c0_g1_i13	1
SG_TRINITY_DN6689_c0_g1_i2	1
SG_TRINITY_DN7077_c0_g4_i1	1
SG_TRINITY_DN7649_c1_g1_i3	1
SG_TRINITY_DN822_c0_g2_i13	1
SG_TRINITY_DN9639_c0_g1_i2	1
MG_TRINITY_DN1007_c0_g1_i4	2
MG_TRINITY_DN14054_c0_g1_i2	2
MG_TRINITY_DN1584_c0_g1_i1	2
MG_TRINITY_DN159477_c0_g1_i1	2
MG_TRINITY_DN1731_c0_g1_i3	2
MG_TRINITY_DN1758_c0_g1_i4	2
MG_TRINITY_DN1987_c0_g1_i9	2
MG_TRINITY_DN204_c0_g1_i4	2
MG_TRINITY_DN20798_c1_g1_i1	2
MG_TRINITY_DN20798_c1_g1_i12	2
MG_TRINITY_DN20908_c0_g1_i1	2
MG_TRINITY_DN2425_c0_g1_i2	2
MG_TRINITY_DN2518_c0_g1_i2	2
MG_TRINITY_DN257_c0_g1_i14	2
MG_TRINITY_DN2687_c0_g1_i2	2
MG_TRINITY_DN2723_c0_g1_i8	2
MG_TRINITY_DN2766_c0_g1_i7	2
MG_TRINITY_DN277652_c0_g1_i1	2
MG_TRINITY_DN27_c2_g1_i3	2
MG_TRINITY_DN2947_c0_g1_i1	2
MG_TRINITY_DN2994_c0_g1_i4	2
MG_TRINITY_DN3168_c3_g1_i1	2
MG_TRINITY_DN3184_c0_g1_i2	2
MG_TRINITY_DN3254_c0_g1_i2	2
MG_TRINITY_DN332_c0_g1_i5	2
MG_TRINITY_DN3335_c0_g1_i9	2
MG_TRINITY_DN336_c0_g1_i2	2
MG_TRINITY_DN3890_c0_g1_i3	2
MG_TRINITY_DN394_c0_g2_i4	2
MG_TRINITY_DN41077_c1_g2_i10	2
MG_TRINITY_DN4194_c0_g1_i4	2
MG_TRINITY_DN4898_c0_g1_i1	2
MG_TRINITY_DN5354_c0_g1_i5	2
MG_TRINITY_DN54333_c0_g1_i2	2
MG_TRINITY_DN5646_c0_g1_i2	2
MG_TRINITY_DN5781_c0_g1_i2	2
MG_TRINITY_DN5846_c0_g1_i2	2
MG_TRINITY_DN6307_c0_g1_i5	2
MG_TRINITY_DN6320_c0_g1_i4	2
MG_TRINITY_DN6478_c0_g1_i6	2
MG_TRINITY_DN6490_c0_g1_i1	2
MG_TRINITY_DN7049_c0_g1_i9	2
MG_TRINITY_DN761_c0_g1_i2	2
MG_TRINITY_DN7770_c0_g1_i4	2
MG_TRINITY_DN8163_c0_g1_i5	2
MG_TRINITY_DN8227_c0_g1_i3	2
MG_TRINITY_DN828_c0_g1_i4	2
MG_TRINITY_DN83_c0_g1_i6	2
MG_TRINITY_DN8505_c0_g1_i3	2
MG_TRINITY_DN854_c0_g1_i1	2
MG_TRINITY_DN8853_c0_g1_i2	2
MG_TRINITY_DN9327_c0_g2_i2	2
MG_TRINITY_DN9547_c1_g1_i4	2
MG_TRINITY_DN962_c1_g2_i1	2
MG_TRINITY_DN9638_c0_g1_i1	2
MG_TRINITY_DN9771_c0_g1_i12	2
SG_TRINITY_DN10060_c0_g2_i2	2
SG_TRINITY_DN1030_c0_g1_i9	2
SG_TRINITY_DN10385_c0_g1_i1	2
SG_TRINITY_DN10579_c0_g1_i4	2
SG_TRINITY_DN1075_c0_g2_i4	2
SG_TRINITY_DN1164_c1_g1_i11	2
SG_TRINITY_DN12263_c0_g1_i1	2
SG_TRINITY_DN12685_c0_g1_i18	2
SG_TRINITY_DN13466_c0_g1_i4	2
SG_TRINITY_DN1351_c0_g1_i9	2
SG_TRINITY_DN1364_c0_g1_i3	2
SG_TRINITY_DN13849_c0_g1_i2	2
SG_TRINITY_DN1404_c0_g1_i4	2
SG_TRINITY_DN14811_c0_g1_i6	2
SG_TRINITY_DN1552_c0_g1_i14	2
SG_TRINITY_DN1559_c0_g1_i5	2
SG_TRINITY_DN1646_c0_g1_i4	2
SG_TRINITY_DN16528_c0_g2_i4	2
SG_TRINITY_DN1666_c0_g1_i6	2
SG_TRINITY_DN1687_c0_g1_i5	2
SG_TRINITY_DN1805_c0_g1_i3	2
SG_TRINITY_DN181114_c0_g1_i1	2
SG_TRINITY_DN19048_c0_g1_i1	2
SG_TRINITY_DN1908_c0_g1_i7	2
SG_TRINITY_DN19552_c0_g1_i18	2
SG_TRINITY_DN1985_c0_g1_i1	2
SG_TRINITY_DN2071_c0_g2_i1	2
SG_TRINITY_DN21503_c0_g1_i9	2
SG_TRINITY_DN21708_c0_g1_i2	2
SG_TRINITY_DN243_c0_g1_i9	2
SG_TRINITY_DN2629_c0_g1_i2	2
SG_TRINITY_DN27055_c0_g1_i4	2
SG_TRINITY_DN2740_c0_g1_i2	2
SG_TRINITY_DN2966_c0_g1_i4	2
SG_TRINITY_DN31044_c0_g1_i3	2
SG_TRINITY_DN317_c0_g1_i6	2
SG_TRINITY_DN3206_c0_g1_i8	2
SG_TRINITY_DN323_c0_g1_i18	2
SG_TRINITY_DN3404_c0_g1_i2	2
SG_TRINITY_DN3772_c3_g1_i1	2
SG_TRINITY_DN3805_c0_g1_i2	2
SG_TRINITY_DN3986_c0_g1_i3	2
SG_TRINITY_DN4042_c0_g1_i2	2
SG_TRINITY_DN4118_c0_g1_i4	2
SG_TRINITY_DN4156_c0_g2_i5	2
SG_TRINITY_DN4174_c0_g1_i9	2
SG_TRINITY_DN428_c1_g1_i5	2
SG_TRINITY_DN4410_c1_g1_i1	2
SG_TRINITY_DN4442_c0_g1_i9	2
SG_TRINITY_DN4505_c0_g1_i4	2
SG_TRINITY_DN459_c1_g1_i9	2
SG_TRINITY_DN4772_c0_g1_i2	2
SG_TRINITY_DN4927_c0_g1_i3	2
SG_TRINITY_DN5112_c0_g1_i7	2
SG_TRINITY_DN5147_c0_g1_i3	2
SG_TRINITY_DN5148_c0_g1_i7	2
SG_TRINITY_DN520_c0_g1_i6	2
SG_TRINITY_DN5252_c0_g1_i5	2
SG_TRINITY_DN5259_c0_g2_i1	2
SG_TRINITY_DN5276_c0_g1_i7	2
SG_TRINITY_DN5421_c0_g1_i2	2
SG_TRINITY_DN5483_c0_g1_i6	2
SG_TRINITY_DN550_c0_g1_i11	2
SG_TRINITY_DN552_c0_g1_i1	2
SG_TRINITY_DN5850_c0_g1_i2	2
SG_TRINITY_DN591_c0_g1_i1	2
SG_TRINITY_DN5987_c0_g1_i6	2
SG_TRINITY_DN6005_c0_g1_i1	2
SG_TRINITY_DN632_c0_g1_i3	2
SG_TRINITY_DN642_c0_g2_i4	2
SG_TRINITY_DN6460_c0_g1_i7	2
SG_TRINITY_DN6571_c0_g2_i3	2
SG_TRINITY_DN66_c0_g1_i2	2
SG_TRINITY_DN6776_c0_g1_i6	2
SG_TRINITY_DN6789_c0_g2_i1	2
SG_TRINITY_DN6831_c0_g1_i3	2
SG_TRINITY_DN690_c0_g1_i12	2
SG_TRINITY_DN6923_c0_g1_i3	2
SG_TRINITY_DN7178_c0_g1_i1	2
SG_TRINITY_DN724_c0_g1_i12	2
SG_TRINITY_DN7274_c0_g1_i2	2
SG_TRINITY_DN75_c0_g1_i4	2
SG_TRINITY_DN7742_c0_g1_i13	2
SG_TRINITY_DN778_c0_g1_i7	2
SG_TRINITY_DN7890_c0_g1_i1	2
SG_TRINITY_DN8108_c0_g1_i4	2
SG_TRINITY_DN8119_c0_g2_i1	2
SG_TRINITY_DN815_c0_g1_i9	2
SG_TRINITY_DN8194_c1_g2_i3	2
SG_TRINITY_DN8253_c0_g1_i2	2
SG_TRINITY_DN8433_c0_g1_i3	2
SG_TRINITY_DN847_c0_g1_i4	2
SG_TRINITY_DN8691_c0_g1_i4	2
SG_TRINITY_DN910_c0_g1_i5	2
SG_TRINITY_DN9171_c0_g1_i1	2
SG_TRINITY_DN9693_c0_g2_i5	2
SG_TRINITY_DN9993_c0_g1_i7	2
MG_TRINITY_DN10148_c0_g1_i2	3
MG_TRINITY_DN13211_c0_g1_i2	3
MG_TRINITY_DN1395_c0_g1_i2	3
MG_TRINITY_DN17000_c0_g1_i5	3
MG_TRINITY_DN2033_c0_g1_i5	3
MG_TRINITY_DN2034_c1_g1_i3	3
MG_TRINITY_DN23301_c0_g1_i1	3
MG_TRINITY_DN272257_c0_g1_i1	3
MG_TRINITY_DN2767_c0_g1_i3	3
MG_TRINITY_DN3420_c0_g1_i9	3
MG_TRINITY_DN3548_c0_g1_i6	3
MG_TRINITY_DN3633_c0_g1_i2	3
MG_TRINITY_DN374_c0_g1_i7	3
MG_TRINITY_DN42532_c0_g1_i1	3
MG_TRINITY_DN4693_c0_g2_i7	3
MG_TRINITY_DN52251_c0_g1_i3	3
MG_TRINITY_DN5648_c0_g1_i4	3
MG_TRINITY_DN5909_c0_g2_i2	3
MG_TRINITY_DN6168_c0_g1_i6	3
MG_TRINITY_DN6673_c0_g1_i4	3
MG_TRINITY_DN673_c0_g1_i1	3
MG_TRINITY_DN7865_c0_g1_i1	3
MG_TRINITY_DN8444_c0_g2_i3	3
MG_TRINITY_DN912_c0_g1_i6	3
MG_TRINITY_DN9469_c0_g1_i2	3
MG_TRINITY_DN9579_c0_g1_i1	3
MG_TRINITY_DN9876_c0_g1_i8	3
SG_TRINITY_DN10286_c0_g1_i2	3
SG_TRINITY_DN10302_c0_g1_i1	3
SG_TRINITY_DN10492_c0_g2_i3	3
SG_TRINITY_DN11027_c0_g1_i12	3
SG_TRINITY_DN11958_c0_g1_i8	3
SG_TRINITY_DN13105_c0_g1_i1	3
SG_TRINITY_DN1345_c0_g2_i1	3
SG_TRINITY_DN1396_c0_g2_i3	3
SG_TRINITY_DN14717_c0_g2_i1	3
SG_TRINITY_DN1548_c0_g1_i5	3
SG_TRINITY_DN16141_c2_g1_i3	3
SG_TRINITY_DN16409_c0_g1_i4	3
SG_TRINITY_DN1697_c0_g1_i2	3
SG_TRINITY_DN1706_c1_g1_i2	3
SG_TRINITY_DN1760_c0_g2_i2	3
SG_TRINITY_DN1760_c0_g2_i6	3
SG_TRINITY_DN1760_c0_g2_i8	3
SG_TRINITY_DN1840_c0_g1_i5	3
SG_TRINITY_DN188960_c0_g1_i1	3
SG_TRINITY_DN19052_c0_g1_i1	3
SG_TRINITY_DN20462_c0_g1_i10	3
SG_TRINITY_DN207855_c0_g1_i1	3
SG_TRINITY_DN2106_c0_g2_i12	3
SG_TRINITY_DN2253_c2_g1_i4	3
SG_TRINITY_DN2779_c0_g2_i1	3
SG_TRINITY_DN2969_c0_g1_i7	3
SG_TRINITY_DN3040_c0_g1_i5	3
SG_TRINITY_DN306_c0_g1_i3	3
SG_TRINITY_DN3360_c0_g1_i4	3
SG_TRINITY_DN363_c1_g1_i2	3
SG_TRINITY_DN366_c0_g1_i1	3
SG_TRINITY_DN366_c0_g1_i16	3
SG_TRINITY_DN366_c0_g1_i20	3
SG_TRINITY_DN3931_c0_g1_i3	3
SG_TRINITY_DN4424_c0_g1_i1	3
SG_TRINITY_DN4466_c0_g2_i3	3
SG_TRINITY_DN4496_c0_g1_i6	3
SG_TRINITY_DN453332_c0_g1_i1	3
SG_TRINITY_DN4776_c0_g1_i3	3
SG_TRINITY_DN517_c1_g1_i20	3
SG_TRINITY_DN67_c0_g1_i2	3
SG_TRINITY_DN6867_c0_g1_i15	3
SG_TRINITY_DN6922_c0_g1_i10	3
SG_TRINITY_DN7200_c0_g1_i11	3
SG_TRINITY_DN7561_c0_g1_i2	3
SG_TRINITY_DN8167_c0_g1_i7	3
SG_TRINITY_DN8175_c0_g1_i15	3
SG_TRINITY_DN9124_c0_g1_i5	3
SG_TRINITY_DN9488_c0_g1_i1	3
SG_TRINITY_DN954_c0_g1_i5	3
SG_TRINITY_DN9650_c0_g1_i8	3
MG_TRINITY_DN10220_c0_g1_i1	4
MG_TRINITY_DN1275_c1_g1_i4	4
MG_TRINITY_DN1936_c0_g2_i2	4
MG_TRINITY_DN1936_c0_g2_i7	4
MG_TRINITY_DN221_c1_g1_i2	4
MG_TRINITY_DN2975_c0_g1_i6	4
MG_TRINITY_DN3759_c0_g1_i9	4
MG_TRINITY_DN3953_c0_g1_i2	4
MG_TRINITY_DN4369_c0_g1_i5	4
MG_TRINITY_DN4549_c0_g1_i3	4
MG_TRINITY_DN4614_c0_g1_i2	4
MG_TRINITY_DN4619_c0_g1_i11	4
MG_TRINITY_DN4803_c0_g1_i8	4
MG_TRINITY_DN4889_c0_g1_i16	4
MG_TRINITY_DN532_c0_g2_i17	4
MG_TRINITY_DN6551_c0_g1_i8	4
MG_TRINITY_DN6951_c0_g1_i6	4
MG_TRINITY_DN7244_c0_g1_i5	4
MG_TRINITY_DN772_c0_g1_i9	4
MG_TRINITY_DN9659_c0_g1_i2	4
SG_TRINITY_DN10101_c0_g1_i2	4
SG_TRINITY_DN10108_c0_g1_i1	4
SG_TRINITY_DN1107_c0_g1_i2	4
SG_TRINITY_DN1107_c1_g1_i1	4
SG_TRINITY_DN12088_c0_g1_i4	4
SG_TRINITY_DN13885_c1_g2_i2	4
SG_TRINITY_DN1615_c1_g1_i1	4
SG_TRINITY_DN2108_c0_g1_i1	4
SG_TRINITY_DN25361_c0_g1_i4	4
SG_TRINITY_DN2700_c0_g1_i6	4
SG_TRINITY_DN2957_c3_g2_i4	4
SG_TRINITY_DN315_c0_g1_i6	4
SG_TRINITY_DN3479_c0_g1_i5	4
SG_TRINITY_DN4079_c0_g1_i9	4
SG_TRINITY_DN4289_c0_g1_i1	4
SG_TRINITY_DN4392_c0_g1_i10	4
SG_TRINITY_DN4937_c0_g1_i5	4
SG_TRINITY_DN4981_c0_g1_i6	4
SG_TRINITY_DN51132_c0_g1_i4	4
SG_TRINITY_DN5562_c1_g2_i1	4
SG_TRINITY_DN5881_c0_g1_i4	4
SG_TRINITY_DN6176_c1_g1_i6	4
SG_TRINITY_DN668_c4_g1_i1	4
SG_TRINITY_DN6712_c0_g1_i10	4
SG_TRINITY_DN6984_c0_g1_i8	4
SG_TRINITY_DN8310_c0_g1_i1	4
SG_TRINITY_DN8502_c0_g1_i3	4
MG_TRINITY_DN10335_c0_g1_i4	5
MG_TRINITY_DN10526_c0_g1_i4	5
MG_TRINITY_DN10715_c0_g2_i7	5
MG_TRINITY_DN10729_c0_g1_i5	5
MG_TRINITY_DN1118_c0_g1_i1	5
MG_TRINITY_DN11360_c0_g1_i4	5
MG_TRINITY_DN117_c0_g1_i7	5
MG_TRINITY_DN12132_c1_g1_i1	5
MG_TRINITY_DN12210_c0_g1_i1	5
MG_TRINITY_DN12935_c0_g1_i3	5
MG_TRINITY_DN13953_c0_g1_i1	5
MG_TRINITY_DN14028_c0_g1_i5	5
MG_TRINITY_DN1622_c0_g1_i1	5
MG_TRINITY_DN1774_c0_g1_i7	5
MG_TRINITY_DN1857_c0_g1_i9	5
MG_TRINITY_DN2011_c0_g1_i12	5
MG_TRINITY_DN2027_c0_g1_i14	5
MG_TRINITY_DN21099_c0_g1_i3	5
MG_TRINITY_DN2143_c0_g1_i9	5
MG_TRINITY_DN2263_c0_g2_i3	5
MG_TRINITY_DN24060_c0_g1_i3	5
MG_TRINITY_DN2633_c0_g1_i7	5
MG_TRINITY_DN2791_c0_g1_i7	5
MG_TRINITY_DN3154_c0_g1_i2	5
MG_TRINITY_DN3257_c0_g1_i2	5
MG_TRINITY_DN3422_c0_g3_i2	5
MG_TRINITY_DN3672_c0_g1_i3	5
MG_TRINITY_DN3680_c0_g1_i5	5
MG_TRINITY_DN370_c0_g1_i1	5
MG_TRINITY_DN3803_c0_g1_i2	5
MG_TRINITY_DN4121_c0_g1_i23	5
MG_TRINITY_DN4462_c0_g1_i3	5
MG_TRINITY_DN4814_c0_g2_i2	5
MG_TRINITY_DN4826_c2_g1_i4	5
MG_TRINITY_DN6078_c0_g1_i2	5
MG_TRINITY_DN652_c0_g1_i4	5
MG_TRINITY_DN6688_c0_g1_i2	5
MG_TRINITY_DN6775_c0_g1_i1	5
MG_TRINITY_DN6837_c0_g1_i4	5
MG_TRINITY_DN6864_c0_g1_i1	5
MG_TRINITY_DN6880_c0_g1_i4	5
MG_TRINITY_DN7021_c0_g1_i10	5
MG_TRINITY_DN7425_c0_g1_i4	5
MG_TRINITY_DN7493_c0_g1_i1	5
MG_TRINITY_DN7568_c0_g1_i1	5
MG_TRINITY_DN7568_c0_g1_i6	5
MG_TRINITY_DN7707_c0_g1_i7	5
MG_TRINITY_DN77174_c0_g1_i2	5
MG_TRINITY_DN7936_c0_g1_i3	5
MG_TRINITY_DN8103_c0_g1_i4	5
MG_TRINITY_DN8451_c0_g1_i1	5
MG_TRINITY_DN8815_c0_g1_i2	5
MG_TRINITY_DN92_c2_g1_i9	5
MG_TRINITY_DN9821_c0_g1_i4	5
SG_TRINITY_DN1034_c0_g1_i1	5
SG_TRINITY_DN10657_c0_g1_i5	5
SG_TRINITY_DN1165_c0_g1_i12	5
SG_TRINITY_DN11840_c0_g1_i3	5
SG_TRINITY_DN12049_c0_g4_i1	5
SG_TRINITY_DN12077_c0_g2_i1	5
SG_TRINITY_DN1235_c0_g1_i6	5
SG_TRINITY_DN13003_c0_g1_i5	5
SG_TRINITY_DN13871_c0_g1_i9	5
SG_TRINITY_DN1391_c0_g1_i4	5
SG_TRINITY_DN1446_c1_g1_i5	5
SG_TRINITY_DN14911_c0_g1_i2	5
SG_TRINITY_DN15985_c0_g2_i4	5
SG_TRINITY_DN16266_c0_g1_i6	5
SG_TRINITY_DN1747_c0_g1_i2	5
SG_TRINITY_DN178321_c1_g1_i1	5
SG_TRINITY_DN1811_c2_g1_i5	5
SG_TRINITY_DN1847_c0_g1_i2	5
SG_TRINITY_DN18783_c0_g1_i10	5
SG_TRINITY_DN19044_c0_g1_i2	5
SG_TRINITY_DN233_c0_g1_i2	5
SG_TRINITY_DN25880_c0_g1_i4	5
SG_TRINITY_DN2685_c0_g1_i6	5
SG_TRINITY_DN28566_c0_g1_i3	5
SG_TRINITY_DN349961_c1_g1_i1	5
SG_TRINITY_DN3838_c1_g1_i5	5
SG_TRINITY_DN387_c0_g1_i4	5
SG_TRINITY_DN4160_c0_g1_i1	5
SG_TRINITY_DN4173_c0_g1_i2	5
SG_TRINITY_DN4423_c3_g1_i1	5
SG_TRINITY_DN4435_c0_g2_i5	5
SG_TRINITY_DN4795_c0_g2_i4	5
SG_TRINITY_DN4872_c1_g1_i1	5
SG_TRINITY_DN50072_c0_g1_i1	5
SG_TRINITY_DN5052_c0_g1_i17	5
SG_TRINITY_DN5420_c0_g1_i3	5
SG_TRINITY_DN5476_c0_g1_i1	5
SG_TRINITY_DN5521_c0_g1_i4	5
SG_TRINITY_DN5652_c0_g1_i2	5
SG_TRINITY_DN6213_c0_g1_i1	5
SG_TRINITY_DN6262_c0_g1_i1	5
SG_TRINITY_DN6559_c0_g1_i2	5
SG_TRINITY_DN6858_c1_g1_i1	5
SG_TRINITY_DN7631_c0_g1_i1	5
SG_TRINITY_DN7895_c0_g1_i1	5
SG_TRINITY_DN8116_c0_g1_i1	5
SG_TRINITY_DN8354_c0_g1_i11	5
SG_TRINITY_DN8682_c0_g1_i2	5
SG_TRINITY_DN9218_c0_g1_i3	5
SG_TRINITY_DN9619_c0_g1_i2	5
SG_TRINITY_DN9951_c0_g1_i7	5
SG_TRINITY_DN9_c1_g1_i15	5
MG_TRINITY_DN107_c0_g1_i5	6
MG_TRINITY_DN130400_c0_g1_i1	6
MG_TRINITY_DN13411_c0_g1_i3	6
MG_TRINITY_DN140_c0_g1_i13	6
MG_TRINITY_DN1566_c0_g1_i7	6
MG_TRINITY_DN1909_c0_g1_i2	6
MG_TRINITY_DN2067_c0_g1_i1	6
MG_TRINITY_DN231_c0_g1_i5	6
MG_TRINITY_DN2509_c1_g1_i1	6
MG_TRINITY_DN3667_c0_g1_i3	6
MG_TRINITY_DN3825_c0_g1_i1	6
MG_TRINITY_DN3832_c0_g1_i3	6
MG_TRINITY_DN42402_c0_g1_i1	6
MG_TRINITY_DN4542_c0_g2_i1	6
MG_TRINITY_DN485_c0_g1_i3	6
MG_TRINITY_DN5552_c0_g1_i6	6
MG_TRINITY_DN6551_c1_g1_i1	6
MG_TRINITY_DN734_c0_g2_i1	6
MG_TRINITY_DN7523_c0_g1_i9	6
MG_TRINITY_DN78557_c0_g1_i1	6
MG_TRINITY_DN8393_c0_g2_i1	6
SG_TRINITY_DN10046_c0_g1_i4	6
SG_TRINITY_DN10189_c0_g1_i1	6
SG_TRINITY_DN1126_c0_g1_i15	6
SG_TRINITY_DN1126_c0_g1_i2	6
SG_TRINITY_DN11601_c0_g1_i4	6
SG_TRINITY_DN1352_c0_g1_i11	6
SG_TRINITY_DN13736_c0_g1_i3	6
SG_TRINITY_DN138433_c0_g1_i2	6
SG_TRINITY_DN14177_c0_g1_i14	6
SG_TRINITY_DN16196_c0_g1_i5	6
SG_TRINITY_DN1694_c0_g1_i5	6
SG_TRINITY_DN1771_c0_g1_i5	6
SG_TRINITY_DN1947_c0_g1_i10	6
SG_TRINITY_DN206_c0_g1_i4	6
SG_TRINITY_DN2073_c1_g2_i3	6
SG_TRINITY_DN21141_c0_g1_i3	6
SG_TRINITY_DN2294_c0_g1_i4	6
SG_TRINITY_DN243192_c0_g1_i1	6
SG_TRINITY_DN254368_c0_g2_i1	6
SG_TRINITY_DN2591_c0_g1_i3	6
SG_TRINITY_DN2690_c0_g1_i4	6
SG_TRINITY_DN284501_c0_g1_i1	6
SG_TRINITY_DN3249_c0_g2_i2	6
SG_TRINITY_DN3349_c0_g1_i1	6
SG_TRINITY_DN352336_c0_g1_i1	6
SG_TRINITY_DN36693_c4_g5_i1	6
SG_TRINITY_DN3686_c0_g1_i12	6
SG_TRINITY_DN3722_c0_g1_i1	6
SG_TRINITY_DN3738_c0_g3_i6	6
SG_TRINITY_DN37435_c0_g1_i1	6
SG_TRINITY_DN453506_c1_g1_i1	6
SG_TRINITY_DN484_c0_g3_i1	6
SG_TRINITY_DN4879_c0_g1_i12	6
SG_TRINITY_DN50581_c0_g1_i5	6
SG_TRINITY_DN532_c0_g2_i5	6
SG_TRINITY_DN5410_c0_g1_i6	6
SG_TRINITY_DN6031_c0_g1_i1	6
SG_TRINITY_DN61_c0_g1_i13	6
SG_TRINITY_DN6679_c0_g1_i4	6
SG_TRINITY_DN7135_c0_g1_i2	6
SG_TRINITY_DN8511_c0_g2_i2	6
SG_TRINITY_DN9065_c0_g1_i1	6
SG_TRINITY_DN9673_c0_g1_i1	6
MG_TRINITY_DN1216_c0_g1_i2	7
MG_TRINITY_DN150_c0_g1_i10	7
MG_TRINITY_DN17081_c0_g1_i2	7
MG_TRINITY_DN1743_c1_g1_i4	7
MG_TRINITY_DN2361_c0_g1_i9	7
MG_TRINITY_DN2655_c0_g1_i3	7
MG_TRINITY_DN2730_c0_g1_i4	7
MG_TRINITY_DN279_c1_g1_i3	7
MG_TRINITY_DN3779_c0_g1_i2	7
MG_TRINITY_DN3998_c0_g1_i11	7
MG_TRINITY_DN454_c1_g1_i2	7
MG_TRINITY_DN4637_c0_g1_i1	7
MG_TRINITY_DN4653_c0_g1_i1	7
MG_TRINITY_DN4693_c0_g1_i5	7
MG_TRINITY_DN4730_c0_g1_i1	7
MG_TRINITY_DN4768_c0_g1_i4	7
MG_TRINITY_DN4809_c0_g1_i4	7
MG_TRINITY_DN5010_c0_g1_i5	7
MG_TRINITY_DN5077_c0_g1_i8	7
MG_TRINITY_DN5349_c0_g2_i5	7
MG_TRINITY_DN5365_c0_g1_i4	7
MG_TRINITY_DN55_c0_g1_i3	7
MG_TRINITY_DN5781_c0_g1_i6	7
MG_TRINITY_DN6240_c0_g1_i1	7
MG_TRINITY_DN6343_c0_g1_i2	7
MG_TRINITY_DN679_c3_g1_i5	7
MG_TRINITY_DN6917_c0_g1_i3	7
MG_TRINITY_DN7268_c0_g1_i1	7
MG_TRINITY_DN7333_c0_g1_i4	7
MG_TRINITY_DN7623_c0_g1_i4	7
MG_TRINITY_DN8468_c0_g1_i3	7
MG_TRINITY_DN9215_c0_g1_i2	7
SG_TRINITY_DN10290_c0_g1_i1	7
SG_TRINITY_DN10324_c0_g1_i2	7
SG_TRINITY_DN10414_c0_g1_i2	7
SG_TRINITY_DN11314_c0_g1_i1	7
SG_TRINITY_DN11358_c0_g1_i6	7
SG_TRINITY_DN12357_c0_g1_i3	7
SG_TRINITY_DN1303_c0_g1_i1	7
SG_TRINITY_DN1314_c0_g1_i5	7
SG_TRINITY_DN132111_c0_g1_i3	7
SG_TRINITY_DN132111_c0_g1_i7	7
SG_TRINITY_DN17641_c0_g1_i1	7
SG_TRINITY_DN18183_c0_g1_i1	7
SG_TRINITY_DN197_c1_g2_i1	7
SG_TRINITY_DN2120_c0_g1_i4	7
SG_TRINITY_DN2130_c1_g1_i1	7
SG_TRINITY_DN2145_c0_g1_i1	7
SG_TRINITY_DN2183_c0_g1_i5	7
SG_TRINITY_DN2443_c0_g1_i4	7
SG_TRINITY_DN290_c0_g1_i1	7
SG_TRINITY_DN312_c0_g1_i2	7
SG_TRINITY_DN31971_c0_g1_i9	7
SG_TRINITY_DN3425_c0_g1_i2	7
SG_TRINITY_DN3532_c0_g1_i1	7
SG_TRINITY_DN3881_c0_g1_i5	7
SG_TRINITY_DN407_c0_g1_i2	7
SG_TRINITY_DN4455_c0_g1_i2	7
SG_TRINITY_DN4667_c0_g1_i1	7
SG_TRINITY_DN4723_c0_g1_i6	7
SG_TRINITY_DN48975_c0_g1_i5	7
SG_TRINITY_DN5026_c0_g1_i5	7
SG_TRINITY_DN5060_c0_g1_i1	7
SG_TRINITY_DN7967_c0_g1_i1	7
SG_TRINITY_DN8115_c0_g1_i3	7
SG_TRINITY_DN90_c0_g1_i6	7
SG_TRINITY_DN9193_c0_g1_i4	7
SG_TRINITY_DN928_c0_g1_i4	7
SG_TRINITY_DN9635_c0_g1_i2	7
MG_TRINITY_DN12312_c0_g1_i2	8
MG_TRINITY_DN1442_c0_g1_i11	8
MG_TRINITY_DN20798_c1_g1_i11	8
MG_TRINITY_DN2224_c0_g1_i7	8
MG_TRINITY_DN2466_c0_g1_i2	8
MG_TRINITY_DN2718_c0_g1_i5	8
MG_TRINITY_DN34149_c0_g1_i2	8
MG_TRINITY_DN39555_c0_g1_i2	8
MG_TRINITY_DN4746_c0_g1_i1	8
MG_TRINITY_DN5215_c0_g1_i4	8
MG_TRINITY_DN628_c0_g1_i1	8
MG_TRINITY_DN628_c0_g1_i14	8
MG_TRINITY_DN6510_c0_g1_i3	8
MG_TRINITY_DN7095_c0_g1_i12	8
MG_TRINITY_DN7315_c0_g1_i2	8
MG_TRINITY_DN7315_c0_g2_i2	8
MG_TRINITY_DN9208_c0_g1_i1	8
MG_TRINITY_DN9795_c0_g1_i1	8
SG_TRINITY_DN10135_c0_g1_i2	8
SG_TRINITY_DN12381_c0_g1_i2	8
SG_TRINITY_DN12977_c0_g1_i1	8
SG_TRINITY_DN13283_c0_g1_i1	8
SG_TRINITY_DN14644_c0_g1_i1	8
SG_TRINITY_DN15059_c0_g1_i2	8
SG_TRINITY_DN15059_c0_g1_i6	8
SG_TRINITY_DN16263_c0_g1_i1	8
SG_TRINITY_DN1850_c0_g1_i4	8
SG_TRINITY_DN1850_c0_g2_i3	8
SG_TRINITY_DN19450_c0_g2_i1	8
SG_TRINITY_DN20710_c0_g1_i1	8
SG_TRINITY_DN268_c0_g2_i10	8
SG_TRINITY_DN2821_c0_g1_i3	8
SG_TRINITY_DN300_c0_g1_i1	8
SG_TRINITY_DN300_c0_g1_i3	8
SG_TRINITY_DN3478_c0_g1_i3	8
SG_TRINITY_DN3983_c0_g1_i7	8
SG_TRINITY_DN41_c0_g1_i5	8
SG_TRINITY_DN4293_c0_g1_i1	8
SG_TRINITY_DN4601_c0_g1_i1	8
SG_TRINITY_DN466_c28_g1_i1	8
SG_TRINITY_DN467_c0_g3_i1	8
SG_TRINITY_DN4750_c0_g1_i4	8
SG_TRINITY_DN47979_c0_g1_i2	8
SG_TRINITY_DN47979_c0_g1_i3	8
SG_TRINITY_DN561_c0_g1_i8	8
SG_TRINITY_DN6205_c0_g1_i6	8
SG_TRINITY_DN7113_c1_g1_i1	8
SG_TRINITY_DN7189_c1_g1_i2	8
SG_TRINITY_DN8146_c0_g1_i2	8
SG_TRINITY_DN8439_c0_g1_i1	8
SG_TRINITY_DN8439_c0_g1_i4	8
MG_TRINITY_DN1284_c0_g1_i8	9
MG_TRINITY_DN1284_c1_g1_i9	9
MG_TRINITY_DN19985_c0_g1_i1	9
MG_TRINITY_DN246_c0_g1_i1	9
MG_TRINITY_DN28550_c0_g1_i1	9
MG_TRINITY_DN36599_c0_g1_i2	9
MG_TRINITY_DN823_c1_g1_i6	9
MG_TRINITY_DN823_c2_g1_i2	9
MG_TRINITY_DN8367_c0_g1_i3	9
MG_TRINITY_DN8935_c0_g1_i3	9
SG_TRINITY_DN10002_c0_g1_i6	9
SG_TRINITY_DN10545_c0_g1_i1	9
SG_TRINITY_DN127_c0_g1_i3	9
SG_TRINITY_DN139099_c0_g1_i1	9
SG_TRINITY_DN155516_c0_g1_i4	9
SG_TRINITY_DN155516_c0_g1_i5	9
SG_TRINITY_DN1566_c0_g1_i18	9
SG_TRINITY_DN15726_c0_g1_i2	9
SG_TRINITY_DN15840_c1_g1_i2	9
SG_TRINITY_DN159593_c0_g1_i1	9
SG_TRINITY_DN16358_c0_g1_i1	9
SG_TRINITY_DN16929_c0_g1_i3	9
SG_TRINITY_DN199516_c0_g1_i1	9
SG_TRINITY_DN234256_c0_g1_i1	9
SG_TRINITY_DN268_c1_g1_i1	9
SG_TRINITY_DN268_c1_g2_i2	9
SG_TRINITY_DN2843_c0_g1_i1	9
SG_TRINITY_DN381576_c0_g1_i1	9
SG_TRINITY_DN3921_c0_g1_i3	9
SG_TRINITY_DN466_c1_g1_i9	9
SG_TRINITY_DN466_c2_g1_i5	9
SG_TRINITY_DN55585_c0_g1_i1	9
SG_TRINITY_DN561_c0_g1_i1	9
SG_TRINITY_DN561_c0_g1_i2	9
SG_TRINITY_DN561_c0_g1_i7	9
SG_TRINITY_DN561_c0_g1_i9	9
SG_TRINITY_DN561_c0_g2_i1	9
SG_TRINITY_DN6517_c0_g1_i1	9
SG_TRINITY_DN8866_c1_g1_i7	9
SG_TRINITY_DN8878_c0_g2_i3	9
SG_TRINITY_DN949_c0_g1_i3	9
