# Supplementary material for: Transcriptomic analysis of the tick midgut and salivary gland responses upon repeated blood-feeding on a vertebrate host
Source: Front Cell Infect Microbiol. 2022 Aug 4;12:919786. doi: 10.3389/fcimb.2022.919786 (PMC9386188; doi:10.3389/fcimb.2022.919786)
Supplement: Supplementary file 1 — Excel file with all the annotation and features of the unique coding regions. This file shows the following information: transcript sequences, CDS sequences, peptide sequences, families, information about the best hits obtained using blast, GO terms and keywords obtained from Uniprot, Interpro domains and GO terms, final set of GO terms obtained after merging GO terms obtained from Uniprot and Blast2GO, SignalP, TMHMM domains, annotation- and secretion-based classes, tissue specificities with the fold change for midguts and salivary glands, information about differential expression (the coding is <tissue>|<exposure number of the first sample>_<time feeding point of the first sample>|<exposure number of the second sample>_<time feeding point of the second sample><UP or DOWN expressed>), fold changes and posterior probabilities of being differentially expressed, and expression for every sample in FPKM. [file DataSheet_1.zip › Supplementary_files/Supplementary file 4.ods]

## Sheet: Hoja1
term ID	term description	type	strength	false discovery rate
GO:0010467	Gene expression	biological process	0.66	3.39E-025
GO:0044237	Cellular metabolic process	biological process	0.35	1.48E-021
GO:0043170	Macromolecule metabolic process	biological process	0.38	4.01E-020
GO:0006807	Nitrogen compound metabolic process	biological process	0.35	4.03E-020
GO:0044238	Primary metabolic process	biological process	0.33	5.48E-020
GO:0034641	Cellular nitrogen compound metabolic process	biological process	0.5	1.09E-019
GO:0009987	Cellular process	biological process	0.2	6.01E-019
GO:0008152	Metabolic process	biological process	0.29	3.68E-018
GO:0071704	Organic substance metabolic process	biological process	0.3	1.2E-017
GO:0006412	Translation	biological process	0.88	2.14E-016
GO:0044260	Cellular macromolecule metabolic process	biological process	0.42	7.61E-016
GO:0043604	Amide biosynthetic process	biological process	0.82	1.71E-015
GO:0044267	Cellular protein metabolic process	biological process	0.46	5.42E-015
GO:0043603	Cellular amide metabolic process	biological process	0.69	3.83E-012
GO:0019538	Protein metabolic process	biological process	0.38	9.11E-012
GO:0016070	RNA metabolic process	biological process	0.56	1.87E-011
GO:0090304	Nucleic acid metabolic process	biological process	0.5	4.68E-011
GO:0034645	Cellular macromolecule biosynthetic process	biological process	0.58	5.64E-011
GO:0006396	RNA processing	biological process	0.65	9.48E-011
GO:1901566	Organonitrogen compound biosynthetic process	biological process	0.56	2.38E-010
GO:0044271	Cellular nitrogen compound biosynthetic process	biological process	0.56	2.39E-010
GO:0006725	Cellular aromatic compound metabolic process	biological process	0.43	2.67E-010
GO:0006139	Nucleobase-containing compound metabolic process	biological process	0.45	3.12E-010
GO:1901564	Organonitrogen compound metabolic process	biological process	0.31	6.44E-010
GO:0046483	Heterocycle metabolic process	biological process	0.43	8.22E-010
GO:1901360	Organic cyclic compound metabolic process	biological process	0.42	0.000000001
GO:0044249	Cellular biosynthetic process	biological process	0.44	4.49E-009
GO:1901576	Organic substance biosynthetic process	biological process	0.42	3.37E-008
GO:0032543	Mitochondrial translation	biological process	1	0.000000118
GO:0034660	ncRNA metabolic process	biological process	0.67	0.000000854
GO:0008380	RNA splicing	biological process	0.74	0.00000262
GO:0022613	Ribonucleoprotein complex biogenesis	biological process	0.68	0.00000318
GO:0000398	mRNA splicing, via spliceosome	biological process	0.74	0.0000058
GO:0042254	Ribosome biogenesis	biological process	0.74	0.00000587
GO:0006397	mRNA processing	biological process	0.67	0.0000204
GO:0016071	mRNA metabolic process	biological process	0.6	0.0000404
GO:0002181	Cytoplasmic translation	biological process	0.84	0.0000512
GO:0034470	ncRNA processing	biological process	0.65	0.0000711
GO:0010468	Regulation of gene expression	biological process	0.31	0.0002
GO:0071840	Cellular component organization or biogenesis	biological process	0.23	0.00043
GO:0043412	Macromolecule modification	biological process	0.32	0.0008
GO:0042273	Ribosomal large subunit biogenesis	biological process	0.94	0.00098
GO:0044085	Cellular component biogenesis	biological process	0.32	0.0016
GO:0006364	rRNA processing	biological process	0.72	0.0017
GO:0060255	Regulation of macromolecule metabolic process	biological process	0.24	0.0032
GO:0006399	tRNA metabolic process	biological process	0.71	0.0047
GO:0050821	Protein stabilization	biological process	1.02	0.0047
GO:0031647	Regulation of protein stability	biological process	0.91	0.0048
GO:0006457	Protein folding	biological process	0.7	0.0121
GO:0019222	Regulation of metabolic process	biological process	0.21	0.0121
GO:0010608	Posttranscriptional regulation of gene expression	biological process	0.54	0.0141
GO:0080090	Regulation of primary metabolic process	biological process	0.22	0.0159
GO:0006417	Regulation of translation	biological process	0.59	0.0188
GO:0006996	Organelle organization	biological process	0.23	0.021
GO:0051171	Regulation of nitrogen compound metabolic process	biological process	0.22	0.022
GO:0006626	Protein targeting to mitochondrion	biological process	0.87	0.0227
GO:0006839	Mitochondrial transport	biological process	0.7	0.0285
GO:0006464	Cellular protein modification process	biological process	0.28	0.0287
GO:0034248	Regulation of cellular amide metabolic process	biological process	0.53	0.0292
GO:0051641	Cellular localization	biological process	0.3	0.0293
GO:0007049	Cell cycle	biological process	0.37	0.0331
GO:0043039	tRNA aminoacylation	biological process	0.93	0.0378
GO:0043933	Protein-containing complex subunit organization	biological process	0.37	0.0387
GO:0005622	Intracellular	cellular component	0.25	1.64E-021
GO:0032991	Protein-containing complex	cellular component	0.4	1.33E-019
GO:0043229	Intracellular organelle	cellular component	0.26	6.24E-017
GO:1990904	Ribonucleoprotein complex	cellular component	0.73	1.92E-016
GO:0043231	Intracellular membrane-bounded organelle	cellular component	0.28	1.55E-014
GO:0070013	Intracellular organelle lumen	cellular component	0.51	1.79E-012
GO:0043232	Intracellular non-membrane-bounded organelle	cellular component	0.43	6.35E-012
GO:0005737	Cytoplasm	cellular component	0.26	2.29E-011
GO:0005840	Ribosome	cellular component	0.91	2.29E-011
GO:0044391	Ribosomal subunit	cellular component	0.92	4.79E-011
GO:0110165	Cellular anatomical entity	cellular component	0.12	1.64E-009
GO:0005634	Nucleus	cellular component	0.29	9.44E-009
GO:0015934	Large ribosomal subunit	cellular component	0.96	0.000000113
GO:1902494	Catalytic complex	cellular component	0.45	0.000000138
GO:0031981	Nuclear lumen	cellular component	0.45	0.000000204
GO:0005681	Spliceosomal complex	cellular component	0.79	0.000000346
GO:0005739	Mitochondrion	cellular component	0.46	0.00000124
GO:0022625	Cytosolic large ribosomal subunit	cellular component	1.04	0.0000172
GO:0005759	Mitochondrial matrix	cellular component	0.75	0.0000227
GO:0022626	Cytosolic ribosome	cellular component	0.88	0.0000252
GO:0005761	Mitochondrial ribosome	cellular component	0.93	0.0000276
GO:0005829	Cytosol	cellular component	0.42	0.0000376
GO:0005730	Nucleolus	cellular component	0.68	0.000043
GO:0071011	Precatalytic spliceosome	cellular component	0.76	0.0000908
GO:1905368	Peptidase complex	cellular component	0.84	0.00042
GO:0098798	Mitochondrial protein complex	cellular component	0.59	0.00048
GO:0097525	Spliceosomal snrnp complex	cellular component	0.99	0.0005
GO:0015935	Small ribosomal subunit	cellular component	0.88	0.00069
GO:0071013	Catalytic step 2 spliceosome	cellular component	0.74	0.00086
GO:0000502	Proteasome complex	cellular component	0.93	0.001
GO:0022624	Proteasome accessory complex	cellular component	1.1	0.0024
GO:0005763	Mitochondrial small ribosomal subunit	cellular component	1.04	0.0042
GO:0000775	Chromosome, centromeric region	cellular component	0.78	0.0067
GO:0005694	Chromosome	cellular component	0.36	0.0086
GO:0005686	U2 snRNP	cellular component	1.14	0.0089
GO:0031248	Protein acetyltransferase complex	cellular component	0.74	0.0107
GO:1902562	H4 histone acetyltransferase complex	cellular component	0.89	0.0157
GO:0005838	Proteasome regulatory particle	cellular component	1.02	0.0196
GO:0005654	Nucleoplasm	cellular component	0.37	0.0223
GO:0008541	Proteasome regulatory particle, lid subcomplex	cellular component	1.23	0.0261
GO:0000123	Histone acetyltransferase complex	cellular component	0.73	0.0268
GO:0005762	Mitochondrial large ribosomal subunit	cellular component	0.83	0.0268
GO:0000228	Nuclear chromosome	cellular component	0.43	0.0295
GO:0098687	Chromosomal region	cellular component	0.54	0.0311
GO:0008287	Protein serine/threonine phosphatase complex	cellular component	0.92	0.0376
GO:0030289	Protein phosphatase 4 complex	cellular component	1.66	0.0385
GO:0031595	Nuclear proteasome complex	cellular component	1.66	0.0385
GO:0005684	U2-type spliceosomal complex	cellular component	0.91	0.0388
GO:0003723	RNA binding	molecular function	0.63	3.64E-011
GO:0003735	Structural constituent of ribosome	molecular function	0.93	3.9E-010
GO:1901363	Heterocyclic compound binding	molecular function	0.27	0.00000571
GO:0097159	Organic cyclic compound binding	molecular function	0.27	0.00000587
GO:0005198	Structural molecule activity	molecular function	0.57	0.0000118
GO:0005488	Binding	molecular function	0.17	0.0000126
GO:0003676	Nucleic acid binding	molecular function	0.31	0.0000468
GO:0140098	Catalytic activity, acting on rna	molecular function	0.67	0.00033
GO:0000166	Nucleotide binding	molecular function	0.38	0.00077
GO:0032553	Ribonucleotide binding	molecular function	0.4	0.00077
GO:0035639	Purine ribonucleoside triphosphate binding	molecular function	0.4	0.00085
GO:0032555	Purine ribonucleotide binding	molecular function	0.39	0.0013
GO:0043168	Anion binding	molecular function	0.32	0.0032
GO:0051087	Chaperone binding	molecular function	1.02	0.0048
GO:0017111	Nucleoside-triphosphatase activity	molecular function	0.43	0.0377
GO:0031072	Heat shock protein binding	molecular function	0.94	0.0377
GO:0005524	ATP binding	molecular function	0.36	0.0422
